# Supplementary material for: Synthesis and crystal structures of two related Co and Mn complexes: a celebration of collaboration between the universities of Dakar and Southampton
Source: Acta Crystallogr E Crystallogr Commun. 2023 Nov 16;79(Pt 12):1109–14. doi: 10.1107/S2056989023009805 (PMC10833403; doi:10.1107/S2056989023009805)
Supplement: Supplementary file 1 [file e-79-01109-sup1.cif]

##############################################################################
#                                                                            #
# This CIF contains the data in a paper accepted for publication in          #
# Acta Crystallographica Section E. It conforms to the requirements of       #
# Notes for Authors for Acta Crystallographica Section E, and has been       #
# peer reviewed under the auspices of the IUCr Commission on Journals.       #
#                                                                            #
# Full details of the Crystallographic Information File format               #
# are given in the paper "The Crystallographic Information File (CIF):       #
# a New Standard Archive File for Crystallography" by S. R. Hall, F. H.      #
# Allen and I. D. Brown [Acta Cryst. (1991), A47, 655-685].                  #
#                                                                            #
# The current version of the core CIF dictionary is obtainable from          #
# ftp://ftp.iucr.org/pub/cif_core.dic.                                       #
#                                                                            #
# Software is freely available for graphical display of the structure(s)     #
# in this CIF. For information consult the CIF software page                 #
# http://www.iucr.org/resources/cif/software.                                #
#                                                                            #
# This file may be used for bona fide research purposes within the           #
# scientific community so long as proper attribution is given to the journal # 
# article from which it was obtained.                                        #
#                                                                            #
##############################################################################
data_global
_audit_creation_method     'form.cif (version 2.0)'
_journal_data_validation_number     ?
_journal_date_recd_electronic     2023-10-24
_journal_date_accepted     2023-11-09
_journal_name_full     'Acta Crystallographica, Section E'
_journal_year     2023
_journal_volume     79
_journal_issue     12
_journal_page_first     0
_journal_page_last     0
_journal_paper_category     GM
_journal_paper_doi     10.1107/S2056989023009805
_journal_coeditor_code     EX2078
_publ_contact_author_name     'Simon J. Coles'
_publ_contact_author_address
;
National Crystallography Service (NCS), Department of Chemistry, University of
Southampton,
SO17 1BJ
UK
;
_publ_contact_author_email     'S.J.Coles@soton.ac.uk'
_publ_contact_author_fax     ?
_publ_contact_author_phone     ?
_publ_section_title
;
Synthesis and crystal structures of two related Co and Mn complexes: a
celebration of collaboration between the universities of Dakar and
Southampton
;
_publ_section_title_footnote     .
loop_
    _publ_author_name
    _publ_author_footnote
    _publ_author_address
    'Orton, James B.' .
;
National Crystallography Service (NCS), Department of Chemistry,
University of Southampton,
SO17 1BJ
UK
;
    'Diouf, Ngone' .
;
Laboratoire de Chimie de Coordination Organique (LCCO), Department of Chemistry,
University of Dakar,
PB 5005 Dakar,
Senegal
;
    'Gueye, Rokhaya S.' .
;
Laboratoire de Chimie de Coordination Organique (LCCO), Department of Chemistry,
University of Dakar,
PB 5005 Dakar,
Senegal
;
    'Gaye, Mohamed' .
;
Laboratoire de Chimie de Coordination Organique (LCCO), Department of Chemistry,
University of Dakar,
PB 5005 Dakar,
Senegal
;
    'Thiam, Ibrahima Elhadji' .
;
Laboratoire de Chimie de Coordination Organique (LCCO), Department of Chemistry,
University of Dakar,
PB 5005 Dakar,
Senegal
;
    'Coles, Simon J.' .
;
National Crystallography Service (NCS), Department of Chemistry,
University of Southampton,
SO17 1BJ
UK
;
_publ_section_synopsis
;
The synthesis and structures are reported of two transition-metal complexes
involving 2-(2-hydroxyphenyl)benzimidazole with cobalt and manganese, arising
from a UK--Africa collaboration.
;
data_Struct-1
_audit_creation_method
;
Olex2 1.5
(compiled 2023.08.24 svn.re1ec1418 for OlexSys, GUI svn.r6817)
;
_chemical_name_systematic
;\
Bis[\m-2-(1<i>H</i>-1,3-benzodiazol-2-yl)phenolato]\
bis[ethanol(thiocyanato)cobalt(II)]
;
_chemical_name_common     ?
_chemical_formula_moiety     'C32 H30 Co2 N6 O4 S2'
_chemical_formula_sum     'C32 H30 Co2 N6 O4 S2'
_chemical_formula_iupac     '[Co2 (C13 H9 N2 O)2 (N C S)2 (C2 H6 O)2]'
_chemical_formula_weight     744.60
_chemical_melting_point     ?
_symmetry_space_group_name_hall     ?
_space_group_crystal_system     monoclinic
_space_group_name_H-M_alt     'P 1 21/c 1'
_space_group_name_Hall     '-P 2ybc'
loop_
    _space_group_symop_operation_xyz
    'x, y, z'
    '-x, y+1/2, -z+1/2'
    '-x, -y, -z'
    'x, -y-1/2, z-1/2'
_cell_length_a     7.74843(10)
_cell_length_b     19.2895(3)
_cell_length_c     10.69753(11)
_cell_angle_alpha     90
_cell_angle_beta     93.3777(10)
_cell_angle_gamma     90
_cell_volume     1596.11(4)
_cell_formula_units_Z     2
_cell_measurement_reflns_used     12655
_cell_measurement_theta_min     4.5550
_cell_measurement_theta_max     74.1830
_cell_measurement_temperature     100(2)
_cell_special_details     ?
_exptl_crystal_description     '(cut) block'
_exptl_crystal_colour     'dark_red'
_exptl_crystal_size_max     0.12
_exptl_crystal_size_mid     0.1
_exptl_crystal_size_min     0.1
_exptl_crystal_density_diffrn     1.549
_exptl_crystal_density_meas     ?
_exptl_crystal_density_method     ?
_exptl_crystal_F_000     764
loop_
    _exptl_crystal_face_index_h
    _exptl_crystal_face_index_k
    _exptl_crystal_face_index_l
    _exptl_crystal_face_perp_dist
    0 1 0 0.0475
    0 -1 0 0.0560
    0 0 -1 0.0650
    0 0 1 0.0450
    1 0 0 0.0650
    -1 0 0 0.0350
    0 -1 -1 0.0637
    1 1 1 0.0561
    -1 0 1 0.0417
_exptl_absorpt_coefficient_mu     9.760
_exptl_absorpt_correction_type     analytical
_exptl_absorpt_process_details
;
(CrysAlisPro; Rigaku OD, 2023)
;
_exptl_absorpt_correction_T_min     0.785
_exptl_absorpt_correction_T_max     0.826
_diffrn_ambient_temperature     100(2)
_diffrn_source     'Rotating anode'
_diffrn_source_power     1.2
_diffrn_source_voltage     40.0
_diffrn_source_current     30.0
_diffrn_radiation_type     'Cu K\a'
_diffrn_radiation_wavelength     1.54178
_diffrn_radiation_monochromator     'HF Varimax focusing mirrors'
_diffrn_measurement_device_type
'Rigaku 007HF diffractometer with HF Varimax confocal mirrors, an UG2 goniometer and HyPix Arc-100 detector'
_diffrn_measurement_device     'four-circle diffractometer'
_diffrn_measurement_method     'profile data from \w-scans'
_diffrn_detector     'hybrid pixel array detector'
_diffrn_measurement_specimen_support     'MiTeGen loops'
_diffrn_detector_area_resol_mean     10
_diffrn_reflns_number     46610
_diffrn_reflns_av_R_equivalents     0.0371
_diffrn_reflns_av_unetI/netI     0.0155
_diffrn_reflns_theta_min     4.584
_diffrn_reflns_theta_max     74.467
_diffrn_reflns_theta_full     67.679
_diffrn_measured_fraction_theta_max     0.998
_diffrn_measured_fraction_theta_full     0.999
_diffrn_reflns_limit_h_min     -9
_diffrn_reflns_limit_h_max     9
_diffrn_reflns_limit_k_min     -24
_diffrn_reflns_limit_k_max     24
_diffrn_reflns_limit_l_min     -13
_diffrn_reflns_limit_l_max     9
_diffrn_radiation_probe     x-ray
_refine_special_details     ?
_reflns_number_total     3248
_reflns_number_gt     3113
_reflns_threshold_expression     'I > 2\s(I)'
_refine_ls_structure_factor_coef     Fsqd
_refine_ls_matrix_type     full
_refine_ls_R_factor_all     0.0301
_refine_ls_R_factor_gt     0.0286
_refine_ls_wR_factor_gt     0.0784
_refine_ls_wR_factor_ref     0.0793
_refine_ls_goodness_of_fit_ref     1.083
_refine_ls_restrained_S_all     1.083
_refine_ls_number_reflns     3248
_refine_ls_number_parameters     215
_refine_ls_number_restraints     0
_refine_ls_hydrogen_treatment     mixed
_refine_ls_weighting_scheme     calc
_refine_ls_weighting_details
              'w=1/[\s^2^(Fo^2^)+(0.0428P)^2^+1.1982P] where P=(Fo^2^+2Fc^2^)/3'
_atom_sites_solution_hydrogens     mixed
_atom_sites_solution_primary     dual
_atom_sites_solution_secondary     ?
_refine_ls_shift/su_max     0.001
_refine_ls_shift/su_mean     0.000
_refine_diff_density_max     0.323
_refine_diff_density_min     -0.467
_refine_ls_extinction_method     none
_refine_ls_extinction_coef     .
loop_
    _atom_type_symbol
    _atom_type_description
    _atom_type_scat_dispersion_real
    _atom_type_scat_dispersion_imag
    _atom_type_scat_source
    'C' 'C' 0.0181 0.0091
                         'International Tables Vol C Tables 4.2.6.8 and 6.1.1.4'
    'H' 'H' 0.0000 0.0000
                         'International Tables Vol C Tables 4.2.6.8 and 6.1.1.4'
    'Co' 'Co' -2.3653 3.6143
                         'International Tables Vol C Tables 4.2.6.8 and 6.1.1.4'
    'N' 'N' 0.0311 0.0180
                         'International Tables Vol C Tables 4.2.6.8 and 6.1.1.4'
    'O' 'O' 0.0492 0.0322
                         'International Tables Vol C Tables 4.2.6.8 and 6.1.1.4'
    'S' 'S' 0.3331 0.5567
                         'International Tables Vol C Tables 4.2.6.8 and 6.1.1.4'
_computing_data_collection
;
CrysAlisPro 1.171.42.80a (Rigaku OD, 2023)
;
_computing_cell_refinement
;
CrysAlisPro 1.171.42.80a (Rigaku OD, 2023)
;
_computing_data_reduction
;
CrysAlisPro 1.171.42.80a (Rigaku OD, 2023)
;
_computing_structure_solution
;
<i>SHELXT2018/2</i> (Sheldrick, 2015a)
;
_computing_structure_refinement
;
<i>SHELXL2018/3</i> (Sheldrick, 2015b)
;
_computing_molecular_graphics
;
Olex2 1.5 (Dolomanov <i>et al.</i>,  2009)
;
_computing_publication_material
;
Olex2 1.5 (Dolomanov <i>et al.</i>,  2009)
;
loop_
    _atom_site_type_symbol
    _atom_site_label
    _atom_site_fract_x
    _atom_site_fract_y
    _atom_site_fract_z
    _atom_site_U_iso_or_equiv
    _atom_site_adp_type
    _atom_site_calc_flag
    _atom_site_occupancy
    _atom_site_disorder_assembly
    _atom_site_disorder_group
    C C1 0.3063(2) 0.52949(10) 0.66344(16) 0.0155(3) Uani d 1 . .
    C C2 0.2850(2) 0.59244(9) 0.73665(16) 0.0162(3) Uani d 1 . .
    C C3 0.3522(2) 0.59966(9) 0.86219(16) 0.0160(3) Uani d 1 . .
    C C4 0.3285(2) 0.66357(10) 0.92215(17) 0.0191(4) Uani d 1 . .
    H H4 0.374718 0.669594 1.005696 0.023 Uiso calc 1 . .
    C C5 0.2404(3) 0.71778(10) 0.86349(18) 0.0214(4) Uani d 1 . .
    H H5 0.225874 0.760134 0.906971 0.026 Uiso calc 1 . .
    C C6 0.1726(3) 0.71056(10) 0.74058(19) 0.0243(4) Uani d 1 . .
    H H6 0.111657 0.747697 0.699798 0.029 Uiso calc 1 . .
    C C7 0.1954(3) 0.64873(10) 0.67909(17) 0.0205(4) Uani d 1 . .
    H H7 0.149354 0.643886 0.595268 0.025 Uiso calc 1 . .
    C C8 0.3772(2) 0.42614(10) 0.60066(16) 0.0160(3) Uani d 1 . .
    C C9 0.2867(2) 0.45834(9) 0.49991(17) 0.0171(4) Uani d 1 . .
    C C10 0.2497(3) 0.42482(10) 0.38593(17) 0.0221(4) Uani d 1 . .
    H H10 0.187768 0.447169 0.318040 0.027 Uiso calc 1 . .
    C C11 0.3079(3) 0.35727(11) 0.37699(18) 0.0240(4) Uani d 1 . .
    H H11 0.284963 0.332479 0.301094 0.029 Uiso calc 1 . .
    C C12 0.4001(3) 0.32444(10) 0.47743(18) 0.0218(4) Uani d 1 . .
    H H12 0.439085 0.278180 0.467481 0.026 Uiso calc 1 . .
    C C13 0.4355(2) 0.35798(10) 0.59071(17) 0.0198(4) Uani d 1 . .
    H H13 0.496974 0.335530 0.658703 0.024 Uiso calc 1 . .
    C C14 0.8273(2) 0.40481(9) 0.76185(17) 0.0172(4) Uani d 1 . .
    C C15 0.2158(3) 0.35669(11) 1.00665(18) 0.0237(4) Uani d 1 . .
    H H15A 0.304462 0.344454 1.073436 0.028 Uiso calc 1 . .
    H H15B 0.145670 0.314781 0.986900 0.028 Uiso calc 1 . .
    C C16 0.1014(3) 0.41258(12) 1.05322(19) 0.0273(4) Uani d 1 . .
    H H16A 0.011958 0.424087 0.987951 0.041 Uiso calc 1 . .
    H H16B 0.170835 0.453916 1.074040 0.041 Uiso calc 1 . .
    H H16C 0.046744 0.396271 1.128112 0.041 Uiso calc 1 . .
    Co Co1 0.48673(4) 0.45310(2) 0.88029(3) 0.01554(10) Uani d 1 . .
    N N1 0.38704(19) 0.47189(8) 0.70165(14) 0.0156(3) Uani d 1 . .
    N N2 0.2446(2) 0.52316(8) 0.54190(14) 0.0172(3) Uani d 1 . .
    H H2 0.191(3) 0.5513(13) 0.504(2) 0.021 Uiso d 1 . .
    N N3 0.7117(2) 0.41951(9) 0.82031(15) 0.0208(3) Uani d 1 . .
    O O1 0.43735(17) 0.54921(6) 0.92620(12) 0.0176(3) Uani d 1 . .
    O O2 0.30061(18) 0.37837(7) 0.89578(13) 0.0216(3) Uani d 1 . .
    H H2A 0.226(4) 0.3794(14) 0.836(3) 0.032 Uiso d 1 . .
    S S1 0.99084(6) 0.38539(2) 0.67772(4) 0.01919(12) Uani d 1 . .
loop_
    _atom_site_aniso_label
    _atom_site_aniso_U_11
    _atom_site_aniso_U_22
    _atom_site_aniso_U_33
    _atom_site_aniso_U_12
    _atom_site_aniso_U_13
    _atom_site_aniso_U_23
    C1 0.0154(8) 0.0185(8) 0.0126(8) -0.0021(7) 0.0002(6) 0.0019(7)
    C2 0.0166(8) 0.0154(8) 0.0164(8) -0.0003(7) 0.0000(7) 0.0007(7)
    C3 0.0166(8) 0.0152(8) 0.0162(8) -0.0002(6) 0.0000(7) 0.0018(6)
    C4 0.0212(9) 0.0185(9) 0.0172(9) -0.0007(7) -0.0031(7) -0.0008(7)
    C5 0.0256(10) 0.0163(9) 0.0219(9) 0.0016(7) -0.0017(7) -0.0016(7)
    C6 0.0303(10) 0.0183(9) 0.0234(10) 0.0054(8) -0.0046(8) 0.0026(7)
    C7 0.0240(9) 0.0204(9) 0.0165(9) 0.0033(7) -0.0042(7) 0.0019(7)
    C8 0.0156(8) 0.0187(9) 0.0136(8) -0.0021(7) 0.0016(6) -0.0006(7)
    C9 0.0190(9) 0.0174(9) 0.0151(9) -0.0020(7) 0.0010(7) 0.0006(7)
    C10 0.0294(10) 0.0232(10) 0.0133(8) -0.0015(8) -0.0019(7) 0.0004(7)
    C11 0.0325(11) 0.0232(10) 0.0163(9) -0.0036(8) 0.0006(8) -0.0044(7)
    C12 0.0258(10) 0.0179(9) 0.0217(9) 0.0007(7) 0.0024(7) -0.0030(7)
    C13 0.0206(9) 0.0197(9) 0.0189(9) 0.0003(7) 0.0001(7) 0.0011(7)
    C14 0.0187(9) 0.0169(8) 0.0154(8) -0.0011(7) -0.0042(7) 0.0021(7)
    C15 0.0244(10) 0.0276(10) 0.0192(9) -0.0038(8) 0.0018(7) 0.0051(8)
    C16 0.0238(10) 0.0365(12) 0.0213(9) -0.0016(9) -0.0011(8) -0.0031(8)
    Co1 0.01633(16) 0.01559(16) 0.01441(16) 0.00107(11) -0.00140(11)
                                                                    -0.00038(10)
    N1 0.0162(7) 0.0163(7) 0.0141(7) 0.0007(6) -0.0006(6) -0.0006(6)
    N2 0.0224(8) 0.0152(7) 0.0137(7) 0.0009(6) -0.0029(6) 0.0022(6)
    N3 0.0196(8) 0.0241(8) 0.0184(8) 0.0017(6) -0.0019(6) 0.0021(6)
    O1 0.0216(7) 0.0160(6) 0.0147(6) 0.0018(5) -0.0031(5) 0.0002(5)
    O2 0.0202(7) 0.0285(7) 0.0157(6) -0.0041(6) -0.0018(5) 0.0016(5)
    S1 0.0169(2) 0.0248(2) 0.0158(2) -0.00064(16) -0.00012(16) 0.00111(16)
_geom_special_details
;
 All esds (except the esd in the dihedral angle between two l.s. planes)
 are estimated using the full covariance matrix.  The cell esds are taken
 into account individually in the estimation of esds in distances, angles
 and torsion angles; correlations between esds in cell parameters are only
 used when they are defined by crystal symmetry.  An approximate (isotropic)
 treatment of cell esds is used for estimating esds involving l.s. planes.
;
loop_
    _geom_bond_atom_site_label_1
    _geom_bond_atom_site_label_2
    _geom_bond_site_symmetry_2
    _geom_bond_distance
    _geom_bond_publ_flag
    C1 C2 . 1.460(2) ?
    C1 N1 . 1.328(2) ?
    C1 N2 . 1.364(2) ?
    C2 C3 . 1.418(2) ?
    C2 C7 . 1.410(3) ?
    C3 C4 . 1.407(3) ?
    C3 O1 . 1.341(2) ?
    C4 H4 . 0.9500 ?
    C4 C5 . 1.380(3) ?
    C5 H5 . 0.9500 ?
    C5 C6 . 1.394(3) ?
    C6 H6 . 0.9500 ?
    C6 C7 . 1.378(3) ?
    C7 H7 . 0.9500 ?
    C8 C9 . 1.396(3) ?
    C8 C13 . 1.396(3) ?
    C8 N1 . 1.393(2) ?
    C9 C10 . 1.395(3) ?
    C9 N2 . 1.374(2) ?
    C10 H10 . 0.9500 ?
    C10 C11 . 1.384(3) ?
    C11 H11 . 0.9500 ?
    C11 C12 . 1.405(3) ?
    C12 H12 . 0.9500 ?
    C12 C13 . 1.387(3) ?
    C13 H13 . 0.9500 ?
    C14 N3 . 1.158(3) ?
    C14 S1 . 1.6402(19) ?
    C15 H15A . 0.9900 ?
    C15 H15B . 0.9900 ?
    C15 C16 . 1.499(3) ?
    C15 O2 . 1.451(2) ?
    C16 H16A . 0.9800 ?
    C16 H16B . 0.9800 ?
    C16 H16C . 0.9800 ?
    Co1 N1 . 2.0509(15) ?
    Co1 N3 . 2.0002(17) ?
    Co1 O1 3_667 2.1189(13) ?
    Co1 O1 . 1.9612(13) ?
    Co1 O2 . 2.0527(14) ?
    N2 H2 . 0.78(3) ?
    O2 H2A . 0.84(3) ?
loop_
    _geom_angle_atom_site_label_1
    _geom_angle_atom_site_label_2
    _geom_angle_atom_site_label_3
    _geom_angle_site_symmetry_1
    _geom_angle_site_symmetry_3
    _geom_angle
    _geom_angle_publ_flag
    N1 C1 C2 . . 126.68(16) ?
    N1 C1 N2 . . 110.54(16) ?
    N2 C1 C2 . . 122.77(16) ?
    C3 C2 C1 . . 122.87(16) ?
    C7 C2 C1 . . 118.34(16) ?
    C7 C2 C3 . . 118.79(17) ?
    C4 C3 C2 . . 117.86(16) ?
    O1 C3 C2 . . 123.68(16) ?
    O1 C3 C4 . . 118.47(16) ?
    C3 C4 H4 . . 119.0 ?
    C5 C4 C3 . . 122.09(17) ?
    C5 C4 H4 . . 119.0 ?
    C4 C5 H5 . . 119.9 ?
    C4 C5 C6 . . 120.15(18) ?
    C6 C5 H5 . . 119.9 ?
    C5 C6 H6 . . 120.5 ?
    C7 C6 C5 . . 119.01(18) ?
    C7 C6 H6 . . 120.5 ?
    C2 C7 H7 . . 119.0 ?
    C6 C7 C2 . . 122.09(17) ?
    C6 C7 H7 . . 119.0 ?
    C9 C8 C13 . . 120.67(17) ?
    N1 C8 C9 . . 108.59(16) ?
    N1 C8 C13 . . 130.70(17) ?
    C10 C9 C8 . . 122.45(17) ?
    N2 C9 C8 . . 105.70(16) ?
    N2 C9 C10 . . 131.81(18) ?
    C9 C10 H10 . . 121.8 ?
    C11 C10 C9 . . 116.47(18) ?
    C11 C10 H10 . . 121.8 ?
    C10 C11 H11 . . 119.2 ?
    C10 C11 C12 . . 121.63(18) ?
    C12 C11 H11 . . 119.2 ?
    C11 C12 H12 . . 119.2 ?
    C13 C12 C11 . . 121.55(18) ?
    C13 C12 H12 . . 119.2 ?
    C8 C13 H13 . . 121.4 ?
    C12 C13 C8 . . 117.23(17) ?
    C12 C13 H13 . . 121.4 ?
    N3 C14 S1 . . 178.93(18) ?
    H15A C15 H15B . . 107.9 ?
    C16 C15 H15A . . 109.3 ?
    C16 C15 H15B . . 109.3 ?
    O2 C15 H15A . . 109.3 ?
    O2 C15 H15B . . 109.3 ?
    O2 C15 C16 . . 111.68(17) ?
    C15 C16 H16A . . 109.5 ?
    C15 C16 H16B . . 109.5 ?
    C15 C16 H16C . . 109.5 ?
    H16A C16 H16B . . 109.5 ?
    H16A C16 H16C . . 109.5 ?
    H16B C16 H16C . . 109.5 ?
    N1 Co1 O1 . 3_667 169.03(6) ?
    N1 Co1 O2 . . 88.36(6) ?
    N3 Co1 N1 . . 92.62(6) ?
    N3 Co1 O1 . 3_667 96.29(6) ?
    N3 Co1 O2 . . 115.34(6) ?
    O1 Co1 N1 . . 89.89(6) ?
    O1 Co1 N3 . . 124.97(6) ?
    O1 Co1 O1 . 3_667 79.76(5) ?
    O1 Co1 O2 . . 119.68(6) ?
    O2 Co1 O1 . 3_667 93.57(5) ?
    C1 N1 C8 . . 106.74(15) ?
    C1 N1 Co1 . . 125.41(12) ?
    C8 N1 Co1 . . 127.66(12) ?
    C1 N2 C9 . . 108.43(16) ?
    C1 N2 H2 . . 125.3(18) ?
    C9 N2 H2 . . 126.2(18) ?
    C14 N3 Co1 . . 165.77(15) ?
    C3 O1 Co1 . . 130.96(11) ?
    C3 O1 Co1 . 3_667 127.89(11) ?
    Co1 O1 Co1 . 3_667 100.24(5) ?
    C15 O2 Co1 . . 128.51(12) ?
    C15 O2 H2A . . 108.1(19) ?
    Co1 O2 H2A . . 112.0(19) ?
loop_
    _geom_torsion_atom_site_label_1
    _geom_torsion_atom_site_label_2
    _geom_torsion_atom_site_label_3
    _geom_torsion_atom_site_label_4
    _geom_torsion_site_symmetry_1
    _geom_torsion_site_symmetry_2
    _geom_torsion_site_symmetry_3
    _geom_torsion_site_symmetry_4
    _geom_torsion
    _geom_torsion_publ_flag
    C1 C2 C3 C4 . . . . 177.94(17) ?
    C1 C2 C3 O1 . . . . -1.7(3) ?
    C1 C2 C7 C6 . . . . -178.60(18) ?
    C2 C1 N1 C8 . . . . -179.32(17) ?
    C2 C1 N1 Co1 . . . . 5.4(3) ?
    C2 C1 N2 C9 . . . . 179.57(16) ?
    C2 C3 C4 C5 . . . . 1.2(3) ?
    C2 C3 O1 Co1 . . . . -3.7(3) ?
    C2 C3 O1 Co1 . . . 3_667 -170.47(13) ?
    C3 C2 C7 C6 . . . . 0.6(3) ?
    C3 C4 C5 C6 . . . . -0.6(3) ?
    C4 C3 O1 Co1 . . . . 176.65(13) ?
    C4 C3 O1 Co1 . . . 3_667 9.8(2) ?
    C4 C5 C6 C7 . . . . -0.1(3) ?
    C5 C6 C7 C2 . . . . 0.1(3) ?
    C7 C2 C3 C4 . . . . -1.2(3) ?
    C7 C2 C3 O1 . . . . 179.14(17) ?
    C8 C9 C10 C11 . . . . -0.2(3) ?
    C8 C9 N2 C1 . . . . -0.4(2) ?
    C9 C8 C13 C12 . . . . 0.1(3) ?
    C9 C8 N1 C1 . . . . -0.2(2) ?
    C9 C8 N1 Co1 . . . . 174.96(12) ?
    C9 C10 C11 C12 . . . . -0.3(3) ?
    C10 C9 N2 C1 . . . . 177.3(2) ?
    C10 C11 C12 C13 . . . . 0.7(3) ?
    C11 C12 C13 C8 . . . . -0.6(3) ?
    C13 C8 C9 C10 . . . . 0.3(3) ?
    C13 C8 C9 N2 . . . . 178.22(16) ?
    C13 C8 N1 C1 . . . . -177.78(19) ?
    C13 C8 N1 Co1 . . . . -2.6(3) ?
    C16 C15 O2 Co1 . . . . 67.7(2) ?
    N1 C1 C2 C3 . . . . 0.5(3) ?
    N1 C1 C2 C7 . . . . 179.66(18) ?
    N1 C1 N2 C9 . . . . 0.3(2) ?
    N1 C8 C9 C10 . . . . -177.63(18) ?
    N1 C8 C9 N2 . . . . 0.3(2) ?
    N1 C8 C13 C12 . . . . 177.49(18) ?
    N2 C1 C2 C3 . . . . -178.64(17) ?
    N2 C1 C2 C7 . . . . 0.5(3) ?
    N2 C1 N1 C8 . . . . -0.1(2) ?
    N2 C1 N1 Co1 . . . . -175.33(12) ?
    N2 C9 C10 C11 . . . . -177.55(19) ?
    O1 C3 C4 C5 . . . . -179.09(17) ?
loop_
    _geom_hbond_atom_site_label_D
    _geom_hbond_atom_site_label_H
    _geom_hbond_atom_site_label_A
    _geom_hbond_site_symmetry_A
    _geom_hbond_distance_DH
    _geom_hbond_distance_HA
    _geom_hbond_distance_DA
    _geom_hbond_angle_DHA
    _geom_hbond_publ_flag
    N2 H2 S1 3_666 0.78(3) 2.63(3) 3.3843(17) 162(2) yes
    O2 H2A S1 1_455 0.84(3) 2.42(3) 3.2498(15) 174(2) yes
_shelx_space_group_comment
;
The symmetry employed for this shelxl refinement is uniquely defined
by the following loop, which should always be used as a source of
symmetry information in preference to the above space-group names.
They are only intended as comments.
;
_shelx_estimated_absorpt_T_min     0.387
_shelx_estimated_absorpt_T_max     0.442
_shelx_hkl_file
;
   0   0  -1    1.28    0.44
   0   0  -1    1.57    0.49
   0   0  -1    0.52    0.47
   0   0  -1    0.74    0.53
   0   0  -1    0.86    0.28
   0   0  -1    1.13    0.54
   0   0  -2   17.88    1.15
   0   0  -2   17.81    1.12
   0   0  -2   14.67    0.60
   0   0  -2   14.44    0.76
   0   0  -2   14.90    1.26
   0   0  -2   18.34    1.24
   0   0  -3    0.35    1.44
   0   0  -3   -0.37    1.40
   0   0  -3    0.90    1.57
   0   0  -3    0.27    1.54
   0   0  -4 2333.06   71.27
   0   0  -4 2380.31   71.29
   0   0  -4 2320.45   71.32
   0   0  -4 2350.10   71.28
   0   0  -6    2.41    3.34
   0   0  -6    5.10    3.37
   0   0  -6    4.94    3.56
   0   0  -6    8.71    3.75
   0   0  -7   -1.11    2.83
   0   0  -7   -0.14    2.90
   0   0  -7   -0.95    4.36
   0   0  -7    0.87    3.01
   0   0  -7    1.53    2.46
   0   0  -7    0.61    3.06
   0   0  -7   -2.30    3.00
   0   0  -7   -1.81    3.31
   0   0  -7   -1.02    4.55
   0   0  -7   -0.56    3.22
   0   0  -7   -1.12    2.65
   0   0  -7   -4.33    3.15
   0   0  -7    0.44    2.47
   0   0  -7   -1.38    4.18
   0   0  -7   -3.00    2.67
   0   0  -7   -2.59    2.61
   0   0  -7   -4.71    3.39
   0   0  -7   -0.53    2.79
   0   0  -7    1.94    3.04
   0   0  -7   -4.24    2.73
   0   0  -7   -1.35    2.81
   0   0  -7   -1.64    2.58
   0   0  -7   -2.82    2.21
   0   0  -7   -3.36    3.98
   0   0  -7   -1.62    3.79
   0   0  -7    0.24    2.22
   0   0  -8  277.79   10.52
   0   0  -8  244.36    9.09
   0   0  -8  257.83    9.07
   0   0  -8  270.51    8.81
   0   0  -8  264.04    8.75
   0   0  -8  266.25   10.21
   0   0  -8  256.94    8.41
   0   0  -8  262.24    8.65
   0   0  -8  269.07    8.72
   0   0  -8  255.14    9.08
   0   0  -8  258.58    8.62
   0   0  -8  257.72    8.76
   0   0  -8  259.71    8.75
   0   0  -8  261.24    8.64
   0   0  -8  266.50    8.79
   0   0  -8  257.07    8.90
   0   0  -8  258.04    8.43
   0   0  -8  253.18    8.86
   0   0  -8  255.86    8.99
   0   0  -8  245.47    8.78
   0   0  -8  258.40    8.93
   0   0  -8  268.91    8.95
   0   0  -8  254.06    8.59
   0   0  -8  248.19    8.55
   0   0  -8  256.14    8.46
   0   0  -8  252.44    8.47
   0   0  -9   -7.01    6.45
   0   0  -9   -7.90    4.59
   0   0  -9   -5.66    4.67
   0   0  -9   -5.53    3.87
   0   0  -9   -2.58    3.87
   0   0  -9   -2.61    5.93
   0   0  -9   -3.14    3.47
   0   0  -9    0.48    3.79
   0   0  -9   -4.79    3.68
   0   0  -9   -5.14    3.69
   0   0  -9    2.30    3.45
   0   0  -9   -8.15    3.64
   0   0  -9  -13.61    4.79
   0   0  -9   -0.90    3.11
   0   0  -9    0.86    4.07
   0   0  -9    2.22    3.73
   0   0  -9   -0.82    2.70
   0   0  -9    1.30    2.74
   0   0  -9    0.51    4.19
   0   0  -9    2.53    4.06
   0   0  -9   -0.26    4.31
   0   0  -9   -9.15    3.41
   0   0  -9   -5.72    4.14
   0   0  -9   -6.28    3.90
   0   0  -9   -7.31    3.27
   0   0  -9   -1.81    2.85
   0   0 -10  164.57    7.30
   0   0 -10  180.13    7.17
   0   0 -10  164.28    8.93
   0   0 -10  169.40    8.67
   0   0 -10  156.04    6.63
   0   0 -10  163.27    6.46
   0   0 -10  168.94    6.56
   0   0 -10  181.10    6.62
   0   0 -10  166.24    6.70
   0   0 -10  175.01    7.13
   0   0 -10  163.28    6.48
   0   0 -10  143.59    6.04
   0   0 -10  163.64    6.33
   0   0 -10  168.49    6.79
   0   0 -10  161.29    6.23
   0   0 -10  155.55    6.26
   0   0 -10  157.65    6.43
   0   0 -10  159.86    6.74
   0   0 -10  171.19    6.81
   0   0 -10  175.14    6.89
   0   0 -10  162.27    7.03
   0   0 -10  165.34    6.66
   0   0 -10  162.24    5.92
   0   0 -11    2.50    3.83
   0   0 -11    3.22    4.21
   0   0 -11    8.98    3.36
   0   0 -11    0.13    3.97
   0   0 -11    1.31    3.57
   0   0 -11   -1.92    3.44
   0   0 -11    3.44    3.71
   0   0 -11    7.86    4.37
   0   0 -11    2.50    4.58
   0   0 -11    2.54    4.09
   0   0 -11    1.37    3.83
   0   0 -11    3.68    3.05
   0   0 -11    3.06    3.76
   0   0 -11   -3.24    4.10
   0   0 -12   19.26    3.16
   0   0 -12   15.80    3.18
   0   0 -12   15.98    3.29
   0   0 -12   19.85    3.56
   0   0 -12   15.81    3.70
   0   0 -12   22.69    3.31
   0   0 -12   20.91    3.35
   0   0 -12   19.91    2.87
   0   0 -12   16.63    3.00
   0   0 -12   24.42    3.05
   0   0 -13   -5.50    2.26
   0   1   0    1.26    0.23
   0  -1   0    0.84    0.20
   0  -1   0    0.93    0.20
   0  -1  -1  155.47    4.54
   0  -1  -1  152.15    4.55
   0   1  -1  148.02    4.54
   0  -1  -1  144.15    4.50
   0  -1  -1  141.00    4.51
   0   1  -1  143.93    4.56
   0  -1   1  144.19    4.45
   0  -1  -1  142.96    4.54
   0  -1  -2   18.49    1.23
   0   1  -2   19.08    1.22
   0  -1  -2   18.53    0.84
   0  -1  -2   18.91    0.81
   0   1  -2   20.53    0.88
   0   1  -2   17.06    1.32
   0  -1  -2   17.47    1.29
   0  -1  -3   24.53    1.73
   0   1  -3   24.50    1.74
   0   1  -3   24.17    1.90
   0   1  -3   24.26    1.14
   0  -1  -3   25.11    0.99
   0  -1  -3   24.02    1.05
   0  -1  -3   25.60    1.83
   0  -1  -4   44.69    2.72
   0   1  -4   49.68    2.76
   0   1  -4   50.53    2.88
   0  -1  -4   49.28    2.80
   0   1  -5 2716.40   81.09
   0  -1  -5 2588.98   81.06
   0   1  -5 2639.91   81.10
   0  -1  -5 2716.72   81.07
   0  -1  -6   30.08    3.65
   0   1  -6   28.94    3.74
   0  -1  -6   35.08    3.79
   0   1  -6   31.61    3.87
   0  -1  -7   52.07    3.47
   0  -1  -7   49.07    3.50
   0   1  -7   47.44    3.70
   0  -1  -7   53.14    3.05
   0   1  -7   47.14    3.40
   0   1  -7   47.40    3.44
   0  -1  -7   47.36    3.40
   0  -1  -7   48.48    3.33
   0  -1  -7   48.55    3.54
   0  -1  -7   50.17    4.88
   0   1  -7   50.88    2.97
   0   1  -7   53.54    3.68
   0  -1  -7   47.15    3.75
   0   1  -7   55.27    5.08
   0   1  -7   52.86    3.74
   0  -1  -7   47.97    3.49
   0  -1  -7   46.98    3.15
   0   1  -7   52.22    3.61
   0   1  -7   48.43    2.77
   0   1  -7   54.66    3.19
   0  -1  -7   49.65    3.13
   0  -1  -7   57.74    4.84
   0   1  -7   49.77    2.97
   0   1  -7   50.62    3.37
   0  -1  -7   50.73    3.32
   0  -1  -7   50.65    3.78
   0   1  -7   54.62    3.25
   0   1  -7   46.87    3.52
   0  -1  -7   44.69    3.16
   0  -1  -7   50.49    3.04
   0  -1  -7   46.97    3.54
   0   1  -7   50.53    3.39
   0  -1  -7   50.47    3.23
   0   1  -7   54.24    3.73
   0  -1  -7   48.20    2.74
   0  -1  -7   45.32    2.81
   0  -1  -7   49.10    4.19
   0  -1  -7   42.91    4.26
   0  -1  -7   49.99    2.86
   0   1  -8   19.54    5.51
   0   1  -8   26.45    4.13
   0   1  -8   21.72    4.02
   0  -1  -8   23.09    4.24
   0  -1  -8   22.28    3.78
   0  -1  -8   24.38    3.41
   0   1  -8   27.29    3.41
   0  -1  -8   24.02    3.28
   0  -1  -8   33.15    5.34
   0  -1  -8   21.35    3.43
   0   1  -8   25.55    3.14
   0   1  -8   22.65    3.36
   0   1  -8   25.48    3.51
   0   1  -8   23.18    4.08
   0  -1  -8   28.94    3.27
   0   1  -8   25.46    3.73
   0   1  -8   25.86    3.00
   0   1  -8   21.19    3.13
   0  -1  -8   24.84    3.28
   0  -1  -8   21.27    3.71
   0  -1  -8   24.33    4.04
   0   1  -8   22.12    3.54
   0  -1  -8   23.64    3.41
   0  -1  -8   24.96    3.03
   0  -1  -8   32.31    3.30
   0   1  -8   23.80    2.51
   0   1  -8   22.78    2.77
   0  -1  -8   24.94    2.66
   0  -1  -8   25.18    2.78
   0   1  -8   22.39    2.99
   0  -1  -8   21.36    3.78
   0  -1  -8   23.76    3.66
   0   1  -8   23.59    3.99
   0  -1  -8   24.35    3.53
   0  -1  -8   24.39    3.69
   0   1  -8   24.42    3.67
   0  -1  -8   31.25    3.16
   0   1  -8   19.95    3.66
   0  -1  -8   23.87    3.72
   0   1  -8   20.07    3.07
   0  -1  -8   24.57    2.85
   0   1  -8   21.20    2.64
   0   1  -8   21.25    2.77
   0   1  -9  256.80   10.64
   0   1  -9  250.58    9.02
   0  -1  -9  228.83    9.13
   0  -1  -9  245.48    8.91
   0   1  -9  253.98    9.14
   0  -1  -9  236.71    8.74
   0  -1  -9  253.61    8.63
   0  -1  -9  246.06    8.66
   0   1  -9  249.49    8.54
   0  -1  -9  250.30   10.48
   0   1  -9  258.48    8.69
   0   1  -9  254.62    8.26
   0  -1  -9  245.31    8.47
   0  -1  -9  255.27    9.03
   0  -1  -9  239.04    8.58
   0   1  -9  249.56    8.72
   0  -1  -9  258.67    8.65
   0   1  -9  255.89    9.11
   0  -1  -9  241.02    8.50
   0   1  -9  255.80    8.85
   0   1  -9  231.95    8.34
   0   1  -9  246.44    8.44
   0   1  -9  244.82    8.58
   0  -1  -9  251.40    8.81
   0   1  -9  248.52    8.63
   0  -1  -9  244.52    8.41
   0  -1  -9  237.35    8.24
   0  -1  -9  248.19    8.17
   0  -1  -9  245.97    8.70
   0   1  -9  249.67    8.83
   0   1  -9  242.97    8.38
   0   1  -9  242.62    9.04
   0  -1  -9  252.07    8.85
   0  -1  -9  263.25    8.84
   0   1  -9  242.18    8.78
   0  -1  -9  239.76    8.92
   0  -1  -9  253.54    8.47
   0  -1  -9  234.65    8.76
   0  -1  -9  254.67    8.30
   0   1  -9  234.46    8.37
   0   1  -9  246.00    8.16
   0  -1  -9  236.40    8.22
   0   1 -10  367.76   11.35
   0  -1 -10  304.54   11.40
   0  -1 -10  315.04   11.14
   0   1 -10  371.37   13.15
   0  -1 -10  305.59   11.02
   0  -1 -10  295.18   10.83
   0   1 -10  320.60   10.50
   0  -1 -10  333.02   10.92
   0  -1 -10  324.88   12.65
   0   1 -10  345.20   10.84
   0  -1 -10  328.51   10.96
   0   1 -10  361.32   11.04
   0   1 -10  315.21   10.96
   0  -1 -10  316.04   11.20
   0   1 -10  368.01   11.12
   0   1 -10  284.27   10.50
   0  -1 -10  335.66   10.86
   0   1 -10  324.43   10.95
   0  -1 -10  313.84   10.78
   0   1 -10  381.38   10.96
   0  -1 -10  301.50   10.61
   0  -1 -10  320.19   11.05
   0  -1 -10  324.94   10.72
   0  -1 -10  298.94   10.56
   0   1 -10  329.07   10.63
   0   1 -10  382.04   11.42
   0   1 -10  304.08   10.73
   0  -1 -10  296.10   10.44
   0  -1 -10  319.55   10.71
   0  -1 -10  331.74   11.18
   0  -1 -10  319.71   10.99
   0   1 -10  313.78   11.02
   0   1 -10  315.73   11.25
   0   1 -10  325.43   11.08
   0  -1 -10  343.41   11.10
   0  -1 -10  349.54   11.08
   0  -1 -10  319.11   10.94
   0  -1 -10  317.16   10.50
   0  -1 -11  183.38    7.36
   0  -1 -11  189.40    6.95
   0  -1 -11  190.34    6.96
   0  -1 -11  188.36    7.48
   0   1 -11  194.23    7.45
   0   1 -11  225.64    7.68
   0   1 -11  241.57    7.24
   0  -1 -11  176.96    7.11
   0  -1 -11  188.30    7.38
   0   1 -11  209.54    7.01
   0   1 -11  209.83    7.15
   0  -1 -11  189.82    7.22
   0  -1 -11  190.86    7.27
   0  -1 -11  186.34    7.16
   0   1 -11  191.72    7.30
   0  -1 -11  187.48    7.47
   0  -1 -11  181.42    7.76
   0   1 -11  234.51    7.89
   0  -1 -11  190.05    7.39
   0   1 -11  174.02    7.33
   0   1 -11  198.93    7.63
   0  -1 -11  186.15    7.32
   0  -1 -11  195.18    7.52
   0  -1 -12    2.75    3.08
   0  -1 -12    3.56    2.84
   0  -1 -12    8.21    2.81
   0   1 -12    7.92    2.86
   0   1 -12    5.78    2.69
   0  -1 -12    9.25    2.91
   0   1 -12    7.45    3.25
   0  -1 -12    5.68    3.13
   0  -1 -12    6.59    3.10
   0  -1 -12    7.80    3.64
   0   1 -12    4.49    3.53
   0   1 -12    1.91    3.35
   0   1 -12    6.07    3.28
   0   1 -12    6.37    3.02
   0  -1 -12    9.02    3.06
   0  -1 -12    5.64    3.08
   0   1 -12    7.43    2.51
   0   1 -13   19.33    2.26
   0   1 -13   17.27    2.08
   0   2   0 7601.20  236.79
   0  -2   0 7835.04  236.77
   0  -2   0 8107.72  236.80
   0   2  -1  325.85   10.51
   0  -2  -1  355.05   10.51
   0   2  -1  345.18   10.50
   0  -2  -1  335.29   10.50
   0  -2  -1  357.75   10.53
   0   2  -1  346.55   10.52
   0  -2   1  341.98   10.51
   0   2  -1  343.82   10.51
   0  -2  -1  348.47   10.51
   0   2  -2   38.23    1.65
   0  -2  -2   37.63    1.61
   0  -2  -2   39.04    1.67
   0   2  -2   38.92    1.68
   0  -2  -2   37.43    1.76
   0   2  -2   35.39    1.46
   0  -2   2   36.44    1.27
   0  -2  -2   35.72    1.44
   0  -2  -2   36.08    1.44
   0   2  -2   37.16    1.72
   0   2  -2   36.47    1.73
   0  -2  -2   35.65    1.69
   0   2  -3   73.89    2.93
   0   2  -3   72.38    2.97
   0  -2  -3   70.64    2.91
   0  -2  -3   71.17    2.96
   0   2  -3   77.59    3.07
   0   2  -3   78.57    2.62
   0  -2  -3   74.87    2.57
   0  -2  -3   73.71    3.09
   0  -2  -3   76.72    2.55
   0   2  -3   72.56    3.05
   0  -2  -3   73.15    2.99
   0   2  -4  737.56   23.03
   0  -2  -4  745.44   23.05
   0  -2  -4  743.45   23.04
   0   2  -4  768.47   23.09
   0  -2  -4  767.16   22.69
   0  -2  -4  719.29   23.11
   0   2  -4  739.39   22.68
   0   2  -4  736.75   23.10
   0   2  -4  737.44   23.07
   0  -2  -4  733.25   23.04
   0  -2  -5  780.11   24.29
   0   2  -5  798.42   24.35
   0  -2  -5  770.89   24.30
   0   2  -5  754.51   24.25
   0   2  -5  783.89   24.36
   0  -2  -5  797.60   24.29
   0   2  -6    2.09    3.39
   0   2  -6    5.39    3.30
   0  -2  -6   -5.47    3.70
   0  -2  -6   -2.29    3.56
   0  -2  -6    1.85    3.63
   0   2  -6    4.61    3.61
   0   2  -7   23.59    4.65
   0   2  -7   29.31    3.18
   0  -2  -7   27.17    3.17
   0  -2  -7   27.78    3.08
   0   2  -7   28.43    2.59
   0  -2  -7   24.57    3.21
   0  -2  -7   26.74    3.17
   0   2  -7   30.02    3.17
   0  -2  -7   25.51    4.58
   0  -2  -7   33.69    2.85
   0   2  -7   29.26    3.06
   0  -2  -7   28.35    3.22
   0  -2  -7   25.70    3.19
   0  -2  -7   26.72    3.47
   0  -2  -7   24.73    3.60
   0  -2  -7   29.23    4.91
   0   2  -7   30.37    3.41
   0   2  -7   24.24    3.40
   0   2  -7   26.30    3.46
   0   2  -7   27.34    4.73
   0   2  -7   23.89    2.82
   0   2  -7   27.74    3.27
   0  -2  -7   30.22    2.91
   0  -2  -7   31.51    3.24
   0  -2  -7   25.40    2.85
   0   2  -7   28.11    2.61
   0   2  -7   34.73    4.43
   0  -2  -7   26.00    4.49
   0  -2  -7   29.53    2.83
   0   2  -7   29.34    2.91
   0   2  -7   28.19    2.77
   0   2  -7   27.82    3.22
   0   2  -7   23.09    3.13
   0  -2  -7   26.31    3.12
   0   2  -7   26.82    3.14
   0  -2  -7   27.72    2.82
   0  -2  -7   30.16    3.48
   0  -2  -7   26.71    2.94
   0  -2  -7   32.06    3.37
   0  -2  -7   27.18    2.75
   0   2  -7   25.75    2.50
   0  -2  -7   29.47    2.53
   0  -2  -7   30.37    2.57
   0  -2  -7   26.80    2.52
   0   2  -7   27.70    3.98
   0  -2  -7   23.56    3.90
   0  -2  -7   26.26    2.92
   0  -2  -7   31.72    2.60
   0   2  -7   30.96    3.02
   0   2  -7   29.23    2.76
   0   2  -8   46.82    4.27
   0  -2  -8   46.09    4.39
   0  -2  -8   54.12    6.10
   0  -2  -8   43.01    4.57
   0   2  -8   52.45    4.37
   0  -2  -8   48.25    4.07
   0   2  -8   48.21    5.88
   0   2  -8   46.27    4.21
   0  -2  -8   49.63    3.77
   0   2  -8   50.23    3.69
   0  -2  -8   48.16    5.67
   0  -2  -8   52.64    3.71
   0   2  -8   49.58    3.72
   0   2  -8   54.08    3.60
   0   2  -8   56.13    5.53
   0   2  -8   53.18    3.30
   0  -2  -8   54.20    3.68
   0   2  -8   54.36    3.45
   0  -2  -8   50.10    3.76
   0   2  -8   50.54    3.39
   0   2  -8   48.84    3.96
   0  -2  -8   49.87    4.31
   0   2  -8   51.83    4.49
   0  -2  -8   48.46    3.42
   0  -2  -8   53.86    3.69
   0  -2  -8   52.93    4.14
   0   2  -8   52.35    4.10
   0  -2  -8   55.42    3.88
   0   2  -8   49.61    3.91
   0  -2  -8   49.53    3.51
   0   2  -8   49.25    3.63
   0  -2  -8   51.68    3.19
   0  -2  -8   53.09    3.30
   0  -2  -8   50.10    3.16
   0  -2  -8   50.86    4.10
   0   2  -8   53.95    4.06
   0  -2  -8   50.83    4.09
   0  -2  -8   46.23    3.87
   0  -2  -8   50.96    4.01
   0   2  -8   50.04    4.06
   0   2  -8   47.68    3.84
   0  -2  -8   52.65    3.60
   0  -2  -8   49.15    4.00
   0   2  -8   50.49    3.98
   0   2  -8   50.50    3.30
   0  -2  -8   51.33    3.17
   0   2  -8   48.33    3.49
   0  -2  -8   53.19    3.31
   0   2  -8   50.01    3.72
   0  -2  -8   54.95    3.64
   0  -2  -9  208.76    8.27
   0   2  -9  203.54    8.13
   0  -2  -9  214.50    7.92
   0   2  -9  215.00    8.06
   0   2  -9  217.71    9.71
   0   2  -9  206.13    8.00
   0  -2  -9  197.89    8.15
   0  -2  -9  230.19    9.88
   0   2  -9  211.77    7.74
   0  -2  -9  204.22    7.78
   0   2  -9  217.21    7.36
   0  -2  -9  214.14    7.68
   0  -2  -9  205.22    9.56
   0  -2  -9  221.25    7.67
   0   2  -9  218.27    7.69
   0   2  -9  215.13    7.54
   0  -2  -9  203.66    7.68
   0   2  -9  208.73    9.40
   0   2  -9  208.71    7.61
   0  -2  -9  209.67    7.58
   0   2  -9  212.77    7.80
   0   2  -9  212.33    7.71
   0  -2  -9  212.35    7.51
   0   2  -9  215.77    7.35
   0   2  -9  202.39    7.49
   0   2  -9  202.27    7.34
   0  -2  -9  217.79    7.90
   0  -2  -9  220.50    7.74
   0  -2  -9  204.85    7.41
   0   2  -9  208.65    7.87
   0   2  -9  211.81    8.17
   0  -2  -9  213.02    8.07
   0  -2  -9  212.26    7.26
   0  -2  -9  209.84    7.32
   0  -2  -9  209.91    7.76
   0  -2  -9  212.27    7.86
   0   2  -9  204.38    7.86
   0   2  -9  209.33    7.84
   0  -2  -9  206.57    7.97
   0  -2  -9  205.55    7.83
   0   2  -9  201.13    8.13
   0   2  -9  211.80    7.71
   0  -2  -9  214.77    7.93
   0  -2  -9  218.66    7.56
   0  -2  -9  213.39    7.34
   0  -2  -9  200.94    7.21
   0  -2  -9  208.26    7.44
   0   2  -9  213.12    7.48
   0  -2 -10   42.53    4.61
   0   2 -10   51.27    5.06
   0   2 -10   45.41    4.71
   0  -2 -10   34.71    5.22
   0   2 -10   38.90    6.71
   0  -2 -10   46.70    6.90
   0   2 -10   48.41    4.87
   0  -2 -10   38.91    4.40
   0   2 -10   51.28    3.91
   0   2 -10   44.71    4.08
   0  -2 -10   42.15    4.16
   0  -2 -10   44.26    4.18
   0   2 -10   41.94    4.22
   0   2 -10   37.78    6.28
   0  -2 -10   35.78    6.54
   0  -2 -10   42.03    4.26
   0  -2 -10   33.49    3.48
   0   2 -10   39.90    4.98
   0  -2 -10   42.40    3.94
   0  -2 -10   46.19    4.21
   0   2 -10   44.42    4.54
   0  -2 -10   44.06    4.75
   0  -2 -10   48.47    4.56
   0   2 -10   47.02    4.20
   0  -2 -10   40.90    3.71
   0   2 -10   41.21    3.67
   0   2 -10   55.68    4.14
   0  -2 -10   42.19    3.35
   0  -2 -10   37.70    3.19
   0   2 -10   36.90    3.46
   0   2 -10   33.05    4.25
   0  -2 -10   48.41    4.50
   0   2 -10   37.65    4.85
   0  -2 -10   39.90    4.45
   0   2 -10   43.47    3.48
   0   2 -10   43.28    4.38
   0  -2 -10   42.49    4.64
   0  -2 -10   48.56    4.49
   0  -2 -10   47.42    4.38
   0   2 -10   39.20    4.46
   0  -2 -10   40.62    3.89
   0  -2 -10   41.86    3.48
   0  -2 -11   67.40    5.12
   0   2 -11   60.37    4.55
   0   2 -11   68.31    4.73
   0   2 -11   74.93    4.91
   0  -2 -11   62.94    4.51
   0  -2 -11   61.06    4.25
   0   2 -11   65.94    3.94
   0  -2 -11   69.06    4.21
   0  -2 -11   61.87    4.42
   0  -2 -11   68.63    3.62
   0   2 -11   61.80    3.91
   0  -2 -11   62.11    4.38
   0  -2 -11   63.42    3.86
   0  -2 -11   58.94    4.49
   0   2 -11   59.69    4.76
   0   2 -11   65.90    4.12
   0   2 -11   62.09    4.46
   0  -2 -11   59.57    3.41
   0  -2 -11   64.62    4.35
   0  -2 -11   67.40    4.57
   0   2 -11   65.93    4.73
   0  -2 -11   61.95    4.30
   0   2 -11   61.38    4.29
   0  -2 -12   77.40    3.78
   0   2 -12   73.97    3.73
   0  -2 -12   77.62    3.80
   0   2 -12   70.01    3.60
   0   2 -12   80.34    4.10
   0  -2 -12   78.61    3.97
   0  -2 -12   76.43    4.43
   0   2 -12   74.55    4.22
   0   2 -12   80.57    4.16
   0  -2 -12   82.86    3.95
   0   2 -12   66.11    3.97
   0   2 -12   73.94    3.59
   0  -2 -12   72.48    3.90
   0   2 -12   77.02    4.15
   0   2 -13  138.81    4.62
   0  -2 -13  140.22    4.77
   0  -2 -13  123.95    4.49
   0   2 -13  130.31    4.55
   0  -3   0   -0.36    0.68
   0   3   0   -0.06    0.73
   0  -3   0    0.33    0.68
   0  -3  -1   15.17    0.80
   0   3  -1   15.56    0.80
   0  -3  -1   15.81    0.84
   0   3  -1   14.39    0.83
   0  -3  -1   15.55    0.90
   0  -3   1   13.90    0.92
   0   3   1   13.37    1.00
   0   3  -1   14.17    0.87
   0  -3   1   13.11    0.86
   0   3  -1   14.68    0.88
   0  -3  -1   14.44    0.86
   0   3  -2  544.95   17.06
   0  -3  -2  569.29   17.04
   0  -3  -2  593.10   17.05
   0   3  -2  567.03   17.03
   0   3  -2  553.55   17.06
   0   3  -2  553.82   17.04
   0  -3  -2  559.08   17.08
   0  -3  -2  548.62   17.05
   0  -3   2  548.37   16.96
   0  -3  -2  534.45   17.02
   0  -3  -2  552.02   17.04
   0   3  -2  558.22   17.06
   0  -3  -3 1100.09   33.34
   0  -3  -3 1105.06   33.36
   0   3  -3 1061.36   33.37
   0   3  -3 1120.17   33.34
   0   3  -3 1099.67   33.26
   0   3  -3 1094.82   33.38
   0  -3  -3 1110.33   33.25
   0  -3  -3 1066.64   33.22
   0  -3  -3 1088.37   33.39
   0   3  -3 1096.55   33.38
   0  -3  -3 1080.65   33.34
   0  -3  -4   31.67    2.51
   0  -3  -4   27.63    2.33
   0   3  -4   28.49    2.39
   0   3  -4   27.80    2.49
   0   3  -4   30.14    2.54
   0  -3  -4   31.23    2.65
   0   3  -4   32.42    1.63
   0  -3  -4   31.91    1.60
   0   3  -4   31.04    2.62
   0  -3  -4   28.10    2.49
   0   3  -5  284.19    8.97
   0   3  -5  273.55    8.84
   0  -3  -5  269.42    8.88
   0  -3  -5  281.47    8.87
   0   3  -5  240.49    8.06
   0   3  -5  274.32    8.96
   0  -3  -5  259.43    9.00
   0  -3  -5  263.05    8.85
   0   3  -5  279.45    8.98
   0   3  -6 1146.67   35.37
   0  -3  -6 1100.99   35.40
   0  -3  -6 1168.49   35.41
   0   3  -6 1168.94   35.48
   0   3  -6 1163.44   35.45
   0  -3  -6 1147.26   35.37
   0   3  -6 1127.40   35.45
   0  -3  -6 1111.29   35.50
   0  -3  -7   14.85    4.43
   0  -3  -7    9.97    3.00
   0  -3  -7   10.50    2.99
   0   3  -7    6.19    2.97
   0   3  -7    9.34    2.40
   0   3  -7    5.65    4.47
   0  -3  -7    8.01    2.73
   0  -3  -7    9.70    3.09
   0   3  -7    3.44    3.06
   0  -3  -7    6.66    3.06
   0   3  -7    6.12    3.01
   0   3  -7    7.75    3.32
   0  -3  -7   10.71    4.76
   0  -3  -7    0.96    3.39
   0   3  -7    9.82    3.32
   0  -3  -7    7.64    3.05
   0   3  -7    3.47    4.42
   0   3  -7    6.28    3.29
   0   3  -7    7.11    3.19
   0  -3  -7    7.08    2.77
   0   3  -7    6.27    2.62
   0  -3  -7    8.54    3.05
   0   3  -7    3.56    4.23
   0   3  -7    6.13    2.40
   0   3  -7    4.06    2.73
   0  -3  -7   11.94    2.64
   0  -3  -7    5.73    2.80
   0   3  -7    6.62    2.58
   0  -3  -7    8.06    4.38
   0  -3  -7    5.89    2.65
   0  -3  -7    9.90    2.73
   0  -3  -7    7.62    3.24
   0  -3  -7    2.01    2.98
   0  -3  -7    6.40    2.51
   0  -3  -7    7.63    3.26
   0   3  -7    5.96    3.03
   0   3  -7    8.53    3.12
   0   3  -7    9.50    2.54
   0  -3  -7    8.34    2.62
   0  -3  -7    1.77    3.04
   0  -3  -7    7.58    2.02
   0  -3  -7    5.98    2.51
   0  -3  -7    4.89    2.47
   0  -3  -7    7.24    2.47
   0   3  -7    6.73    2.46
   0   3  -7    8.41    4.14
   0   3  -7    5.71    3.86
   0   3  -7    5.86    3.58
   0  -3  -7    8.41    3.82
   0   3  -7    6.84    2.99
   0  -3  -7    3.99    2.94
   0  -3  -7    7.10    2.52
   0   3  -7    8.12    2.71
   0   3  -7    7.61    2.38
   0  -3  -7   10.51    2.39
   0   3  -8   43.28    4.03
   0   3  -8   46.79    3.95
   0  -3  -8   51.17    3.69
   0  -3  -8   46.20    3.96
   0  -3  -8   44.59    4.05
   0   3  -8   47.08    3.84
   0  -3  -8   47.79    3.94
   0  -3  -8   47.80    3.98
   0   3  -8   48.24    4.28
   0   3  -8   54.76    4.33
   0   3  -8   51.07    5.88
   0  -3  -8   40.39    6.11
   0   3  -8   43.88    4.22
   0  -3  -8   45.50    4.68
   0  -3  -8   46.43    4.43
   0  -3  -8   46.01    4.01
   0  -3  -8   43.32    3.78
   0   3  -8   44.53    3.63
   0  -3  -8   49.40    3.69
   0   3  -8   54.50    5.45
   0   3  -8   51.19    3.37
   0   3  -8   53.81    3.71
   0  -3  -8   52.06    3.67
   0   3  -8   45.83    3.54
   0  -3  -8   48.03    3.74
   0  -3  -8   45.96    3.59
   0   3  -8   48.47    3.39
   0  -3  -8   40.00    5.59
   0   3  -8   48.46    4.03
   0  -3  -8   48.67    4.24
   0   3  -8   45.95    3.20
   0  -3  -8   49.26    4.16
   0  -3  -8   47.09    3.89
   0  -3  -8   51.88    3.48
   0   3  -8   49.12    3.33
   0  -3  -8   49.78    3.71
   0  -3  -8   47.64    3.37
   0   3  -8   50.38    3.99
   0   3  -8   44.86    4.05
   0  -3  -8   51.69    3.39
   0  -3  -8   45.11    3.25
   0  -3  -8   44.46    3.26
   0   3  -8   43.67    5.27
   0  -3  -8   49.59    3.19
   0   3  -8   47.75    3.12
   0   3  -8   42.11    3.81
   0  -3  -8   52.35    3.36
   0  -3  -8   51.74    3.71
   0   3  -8   48.12    3.59
   0   3  -9   12.50    3.87
   0  -3  -9   10.87    3.98
   0  -3  -9   14.63    3.67
   0  -3  -9   13.72    4.17
   0   3  -9   12.89    4.06
   0  -3  -9   12.01    4.03
   0   3  -9   13.54    4.05
   0  -3  -9   14.19    4.20
   0  -3  -9   12.44    4.06
   0   3  -9   17.60    3.06
   0  -3  -9   19.49    4.83
   0   3  -9   10.93    4.33
   0   3  -9   18.24    6.12
   0  -3  -9   10.33    4.06
   0  -3  -9   20.02    6.34
   0   3  -9   12.16    4.52
   0   3  -9   16.86    4.25
   0  -3  -9   13.53    4.55
   0   3  -9   12.52    3.73
   0  -3  -9   11.15    3.89
   0   3  -9   13.48    3.39
   0  -3  -9   11.48    3.72
   0   3  -9    8.60    3.69
   0  -3  -9   10.76    3.76
   0   3  -9   12.01    5.58
   0  -3  -9   16.77    3.80
   0  -3  -9   13.05    3.63
   0   3  -9   12.13    3.54
   0  -3  -9   16.97    6.00
   0   3  -9   11.49    3.04
   0  -3  -9   13.05    3.24
   0  -3  -9   14.98    4.21
   0   3  -9   13.86    4.14
   0  -3  -9   14.24    3.96
   0  -3  -9    7.92    4.34
   0  -3  -9   11.94    3.23
   0   3  -9   11.91    3.85
   0  -3  -9   11.40    3.68
   0   3  -9   11.16    3.98
   0   3  -9   17.09    3.27
   0  -3  -9   10.46    3.09
   0  -3  -9   15.76    3.20
   0  -3  -9   14.06    2.97
   0   3  -9    6.10    5.47
   0   3  -9   14.61    3.61
   0  -3  -9    7.63    3.54
   0  -3  -9   11.38    3.25
   0  -3 -10  622.25   21.15
   0   3 -10  633.88   21.05
   0  -3 -10  621.56   19.67
   0  -3 -10  610.65   19.78
   0   3 -10  612.83   19.72
   0   3 -10  627.98   19.73
   0   3 -10  692.79   19.76
   0  -3 -10  620.92   19.86
   0   3 -10  599.64   19.58
   0  -3 -10  589.87   19.63
   0   3 -10  619.08   19.53
   0  -3 -10  608.37   19.56
   0  -3 -10  606.88   19.54
   0  -3 -10  632.91   19.53
   0  -3 -10  626.85   19.56
   0   3 -10  625.97   19.52
   0   3 -10  627.79   19.37
   0   3 -10  633.07   19.46
   0   3 -10  658.39   19.66
   0   3 -10  645.25   19.76
   0  -3 -10  631.75   19.36
   0  -3 -10  631.42   19.48
   0  -3 -10  621.63   19.61
   0  -3 -10  636.63   19.56
   0   3 -10  607.00   19.54
   0  -3 -10  633.49   19.63
   0  -3 -10  574.78   19.37
   0   3 -10  624.69   19.61
   0  -3 -10  612.91   19.29
   0  -3 -10  614.01   19.33
   0  -3 -10  632.46   19.69
   0   3 -10  617.66   19.60
   0   3 -10  611.34   19.64
   0  -3 -10  617.85   19.47
   0  -3 -10  618.30   19.57
   0  -3 -10  640.02   19.61
   0  -3 -10  617.06   19.59
   0  -3 -10  626.20   19.69
   0   3 -10  605.62   19.38
   0  -3 -10  628.83   19.35
   0   3 -11    5.01    4.19
   0   3 -11    4.05    3.92
   0  -3 -11    3.56    4.60
   0   3 -11    6.33    3.96
   0  -3 -11    2.87    4.23
   0  -3 -11    2.25    3.72
   0  -3 -11    1.56    3.73
   0   3 -11    6.82    3.58
   0  -3 -11    2.21    3.54
   0  -3 -11    2.97    3.52
   0   3 -11    3.53    3.37
   0   3 -11    3.87    3.14
   0   3 -11    4.90    4.12
   0  -3 -11    4.02    3.71
   0   3 -11    2.93    3.31
   0  -3 -11   -4.69    3.74
   0   3 -11    3.85    3.47
   0   3 -11    8.37    3.84
   0  -3 -11    2.15    2.61
   0  -3 -11    4.07    2.75
   0   3 -11   -3.25    3.63
   0   3 -11    1.59    4.08
   0  -3 -11    2.39    3.74
   0  -3 -11    0.49    3.66
   0  -3 -11    2.17    3.90
   0  -3 -11    5.18    3.25
   0   3 -12    6.47    3.24
   0  -3 -12    7.83    2.93
   0   3 -12    2.05    2.57
   0   3 -12   -0.09    2.96
   0   3 -12    1.78    2.62
   0  -3 -12    1.24    2.77
   0  -3 -12    1.95    2.84
   0  -3 -12    1.67    3.62
   0  -3 -12    5.22    3.31
   0   3 -12    6.88    3.18
   0   3 -12   -0.06    3.05
   0   3 -12    1.28    3.15
   0   3 -13   75.43    3.10
   0  -3 -13   78.67    3.36
   0   3 -13   74.91    3.10
   0   3 -13   75.65    3.12
   0  -4   0 3701.80  110.42
   0   4   0 3595.01  110.41
   0  -4   0 3653.13  110.37
   0   4  -1 2380.70   78.19
   0  -4  -1 2820.76   78.20
   0   4  -1 2578.42   78.18
   0  -4  -1 2471.10   78.19
   0  -4  -1 2816.27   78.21
   0   4  -1 2554.03   78.19
   0  -4   1 2469.31   78.29
   0  -4   1 2568.18   78.35
   0   4   1 2538.66   78.36
   0  -4  -1 2662.72   78.20
   0   4  -1 2569.22   78.20
   0   4  -2  137.91    4.43
   0   4  -2  128.78    4.48
   0  -4  -2  132.16    4.44
   0  -4  -2  148.72    4.49
   0  -4  -2  142.88    4.56
   0  -4   2  130.07    4.42
   0   4   2  124.29    4.47
   0   4  -2  137.24    4.54
   0   4  -2  135.06    4.49
   0  -4  -2  140.17    4.54
   0  -4  -2  136.33    4.51
   0   4  -2  133.68    4.51
   0  -4  -2  142.00    4.49
   0  -4  -3   28.45    1.89
   0   4  -3   25.44    2.01
   0   4  -3   31.06    1.92
   0  -4  -3   28.43    2.00
   0   4  -3   27.85    2.05
   0  -4  -3   28.45    2.14
   0  -4  -3   25.48    1.66
   0  -4  -3   26.06    1.65
   0   4  -3   26.52    1.72
   0   4   3   25.27    1.47
   0  -4   3   26.68    1.33
   0  -4  -3   29.11    2.02
   0   4  -3   28.40    2.14
   0  -4  -4  132.86    4.94
   0   4  -4  139.88    4.87
   0   4  -4  133.40    5.00
   0  -4  -4  137.63    4.89
   0  -4  -4  140.60    5.09
   0  -4  -4  146.01    4.54
   0   4  -4  141.65    4.60
   0   4  -4  133.42    5.00
   0  -4  -4  136.63    4.53
   0  -4  -4  142.39    4.98
   0   4  -4  143.37    5.09
   0   4  -5  519.78   16.58
   0  -4  -5  523.43   16.59
   0  -4  -5  511.08   16.61
   0   4  -5  531.94   16.71
   0   4  -5  547.26   16.72
   0  -4  -5  522.35   16.60
   0  -4  -5  534.65   16.15
   0   4  -5  509.49   16.66
   0  -4  -5  525.29   16.74
   0   4  -5  512.88   16.05
   0  -4  -6   19.78    3.78
   0   4  -6   17.98    3.07
   0   4  -6   21.52    3.97
   0   4  -6   14.80    3.48
   0   4  -6   12.39    3.74
   0  -4  -6   17.65    3.69
   0  -4  -6   19.29    3.56
   0  -4  -6   16.53    2.37
   0   4  -6   16.25    2.99
   0   4  -6   16.20    2.82
   0   4  -6   20.41    3.50
   0   4  -6   24.11    3.88
   0  -4  -6   15.51    4.02
   0  -4  -7  207.67    7.20
   0  -4  -7  206.13    7.22
   0  -4  -7  202.36    7.25
   0   4  -7  206.54    7.25
   0  -4  -7  208.16    7.30
   0   4  -7  206.64    7.18
   0   4  -7  201.58    7.27
   0   4  -7  201.54    7.34
   0   4  -7  209.94    7.35
   0  -4  -7  222.57    8.65
   0   4  -7  200.67    7.41
   0  -4  -7  202.14    7.42
   0   4  -7  207.37    8.43
   0  -4  -7  199.49    7.23
   0  -4  -7  205.10    7.22
   0   4  -7  198.45    7.32
   0   4  -7  211.15    7.07
   0  -4  -7  197.62    7.13
   0   4  -7  205.32    6.92
   0   4  -7  207.91    7.01
   0   4  -7  213.37    8.23
   0  -4  -7  207.77    7.10
   0   4  -7  207.59    7.00
   0   4  -7  218.84    7.12
   0  -4  -7  196.00    7.10
   0  -4  -7  197.73    7.11
   0  -4  -7  208.16    8.46
   0  -4  -7  207.64    7.01
   0  -4  -7  205.70    7.25
   0  -4  -7  222.89    7.10
   0   4  -7  202.97    7.49
   0  -4  -7  212.81    7.37
   0  -4  -7  208.01    7.19
   0  -4  -7  209.99    7.28
   0   4  -7  209.37    7.30
   0   4  -7  213.98    7.04
   0  -4  -7  203.64    6.88
   0  -4  -7  215.91    7.03
   0  -4  -7  201.90    7.02
   0  -4  -7  209.09    7.02
   0  -4  -7  213.64    6.87
   0   4  -7  215.83    7.66
   0   4  -7  189.71    7.87
   0   4  -7  193.13    7.70
   0  -4  -7  176.78    7.62
   0  -4  -7  209.66    7.18
   0   4  -7  201.56    7.30
   0   4  -7  193.86    7.01
   0  -4  -7  206.25    6.90
   0  -4  -7  213.76    7.02
   0   4  -7  212.21    7.07
   0  -4  -8   79.68    4.55
   0  -4  -8   81.72    4.49
   0  -4  -8   75.91    4.50
   0   4  -8   79.42    4.48
   0   4  -8   72.51    4.37
   0  -4  -8   72.30    4.57
   0   4  -8   74.76    4.49
   0  -4  -8   74.61    4.93
   0   4  -8   75.59    4.77
   0  -4  -8   75.71    6.53
   0   4  -8   85.06    4.81
   0   4  -8   70.65    6.28
   0   4  -8   77.12    4.73
   0  -4  -8   78.83    4.50
   0   4  -8   75.49    4.18
   0  -4  -8   76.69    4.35
   0   4  -8   80.30    4.03
   0  -4  -8   73.95    4.22
   0   4  -8   76.37    3.91
   0   4  -8   78.87    4.28
   0  -4  -8   76.57    4.14
   0  -4  -8   75.98    6.22
   0  -4  -8   73.60    4.20
   0   4  -8   79.61    5.98
   0  -4  -8   73.94    4.27
   0   4  -8   79.75    4.09
   0  -4  -8   79.88    4.51
   0  -4  -8   84.39    4.10
   0  -4  -8   80.36    4.32
   0   4  -8   78.14    4.55
   0  -4  -8   77.55    4.64
   0   4  -8   81.33    3.72
   0  -4  -8   83.90    4.72
   0   4  -8   74.77    3.91
   0  -4  -8   78.62    4.04
   0  -4  -8   80.95    3.57
   0  -4  -8   80.19    3.99
   0  -4  -8   74.34    4.00
   0   4  -8   71.38    5.77
   0  -4  -8   78.23    4.04
   0   4  -8   78.27    4.49
   0  -4  -8   80.22    3.76
   0   4  -8   75.38    3.84
   0  -4  -8   83.69    4.31
   0   4  -9   19.87    2.96
   0  -4  -9   20.75    4.05
   0  -4  -9   21.16    3.79
   0  -4  -9   21.42    4.17
   0  -4  -9   15.68    4.09
   0   4  -9   19.77    3.92
   0  -4  -9   18.82    4.05
   0   4  -9   18.55    4.01
   0   4  -9   17.79    4.08
   0   4  -9   24.77    4.38
   0  -4  -9   17.68    4.63
   0  -4  -9   26.09    4.18
   0  -4  -9   13.43    6.39
   0   4  -9   17.88    4.47
   0   4  -9   18.14    6.10
   0   4  -9   13.81    4.34
   0   4  -9   19.60    3.74
   0  -4  -9   21.07    3.99
   0  -4  -9    9.52    5.97
   0   4  -9   21.87    3.41
   0   4  -9   22.58    3.61
   0  -4  -9   17.37    3.81
   0   4  -9   18.72    5.66
   0  -4  -9   13.56    3.84
   0  -4  -9   25.02    3.69
   0   4  -9   20.66    3.74
   0  -4  -9   22.32    3.80
   0  -4  -9   23.49    4.36
   0  -4  -9   17.64    4.02
   0   4  -9   18.42    4.05
   0   4  -9   17.43    3.97
   0  -4  -9   23.69    4.18
   0  -4  -9   25.61    3.85
   0  -4  -9   22.46    3.41
   0  -4  -9   22.43    3.26
   0  -4  -9   18.66    3.35
   0  -4  -9   19.28    3.37
   0   4  -9   23.24    3.41
   0   4  -9   21.21    5.64
   0  -4  -9   18.65    3.00
   0   4  -9   19.82    3.80
   0  -4  -9   25.58    3.42
   0  -4  -9   22.41    3.80
   0   4  -9   18.26    2.93
   0  -4 -10   41.71    4.82
   0   4 -10   37.41    4.54
   0   4 -10   51.48    4.74
   0   4 -10   44.40    4.63
   0  -4 -10   40.87    5.27
   0  -4 -10   41.86    4.36
   0  -4 -10   38.01    4.32
   0   4 -10   39.65    4.12
   0  -4 -10   42.06    4.10
   0  -4 -10   40.95    4.08
   0  -4 -10   44.15    4.14
   0   4 -10   37.94    3.67
   0   4 -10   42.88    3.89
   0   4 -10   37.63    4.15
   0   4 -10   46.59    4.30
   0  -4 -10   47.10    4.35
   0  -4 -10   44.15    4.47
   0   4 -10   39.08    4.53
   0  -4 -10   42.51    3.57
   0  -4 -10   42.93    4.30
   0  -4 -10   39.66    4.06
   0   4 -10   45.27    4.20
   0  -4 -10   46.01    3.54
   0   4 -10   39.92    3.66
   0  -4 -10   48.31    3.49
   0  -4 -10   34.42    3.23
   0  -4 -10   39.82    4.31
   0   4 -10   38.92    4.28
   0  -4 -10   46.60    4.34
   0  -4 -10   45.50    4.01
   0  -4 -10   41.90    4.43
   0   4 -10   32.70    4.29
   0  -4 -10   39.86    4.41
   0   4 -10   38.30    3.87
   0  -4 -10   42.26    3.82
   0  -4 -10   42.15    3.63
   0   4 -11  273.36    9.33
   0  -4 -11  263.05    9.43
   0   4 -11  291.49    9.34
   0  -4 -11  270.11    9.66
   0  -4 -11  279.09    9.23
   0   4 -11  268.86    9.33
   0  -4 -11  261.79    9.27
   0   4 -11  260.46    9.14
   0  -4 -11  275.02    9.15
   0   4 -11  262.14    9.04
   0   4 -11  264.71    8.94
   0  -4 -11  273.04    9.18
   0  -4 -11  275.91    9.16
   0   4 -11  270.50    9.16
   0  -4 -11  274.81    9.04
   0   4 -11  273.62    9.16
   0  -4 -11  270.65    9.21
   0   4 -11  259.47    9.06
   0   4 -11  271.98    9.30
   0  -4 -11  263.93    8.82
   0  -4 -11  271.73    8.86
   0  -4 -11  272.24    9.17
   0  -4 -11  272.51    9.23
   0   4 -11  249.09    9.15
   0  -4 -11  271.42    9.26
   0   4 -12  164.49    6.01
   0   4 -12  166.58    5.95
   0  -4 -12  169.57    6.09
   0  -4 -12  166.18    6.04
   0  -4 -12  168.49    6.09
   0   4 -12  172.94    6.29
   0   4 -12  176.89    6.21
   0  -4 -12  178.45    6.28
   0  -4 -12  177.00    6.51
   0   4 -12  174.77    6.20
   0   4 -12  168.96    5.87
   0  -4 -12  172.07    6.06
   0  -4 -12  174.56    5.90
   0   4 -12  174.50    6.26
   0   4 -12  171.13    6.00
   0   4 -13   22.65    1.76
   0   4 -13   22.17    1.95
   0  -4 -13   24.97    2.27
   0   4 -13   23.09    1.93
   0   4 -13   19.75    1.96
   0   5   0   -0.28    1.29
   0  -5   0    0.23    1.23
   0  -5   0   -0.32    1.17
   0  -5  -1  240.85    6.93
   0   5  -1  224.12    6.91
   0  -5  -1  228.90    6.95
   0   5  -1  220.64    6.92
   0   5   1  228.33    7.25
   0  -5   1  220.66    7.22
   0  -5   1  213.48    7.15
   0   5  -1  202.05    7.23
   0  -5  -2  856.22   26.75
   0  -5  -2  908.93   26.77
   0   5  -2  836.39   26.77
   0   5  -2  887.15   26.74
   0   5  -2  887.27   26.92
   0   5   2  839.08   26.85
   0   5  -2  877.58   26.77
   0  -5  -2  879.97   26.89
   0  -5  -2  898.30   26.94
   0  -5  -2  919.65   26.80
   0  -5   2  892.93   26.85
   0  -5  -2  871.20   26.76
   0   5  -2  876.25   26.78
   0   5  -3  327.34   10.66
   0  -5  -3  348.07   10.63
   0  -5  -3  339.30   10.59
   0   5  -3  343.15   10.57
   0  -5  -3  335.66   10.64
   0   5  -3  343.84   10.64
   0  -5   3  335.70   10.46
   0  -5  -3  322.22   10.59
   0   5  -3  337.31   10.63
   0  -5  -3  336.77   10.68
   0   5   3  317.38   10.47
   0   5  -3  350.07   10.68
   0  -5  -3  336.57   10.61
   0  -5  -4   41.68    2.70
   0  -5  -4   41.25    2.81
   0   5  -4   40.59    2.93
   0   5  -4   44.38    2.72
   0   5  -4   44.35    2.91
   0  -5  -4   41.40    3.05
   0  -5  -4   43.71    2.29
   0   5  -4   43.40    2.38
   0   5   4   39.52    1.81
   0  -5  -4   43.96    2.83
   0   5  -4   44.93    3.06
   0  -5  -5  132.41    5.39
   0  -5  -5  130.99    5.25
   0   5  -5  134.11    5.22
   0   5  -5  132.22    5.48
   0   5  -5  139.43    5.57
   0  -5  -5  128.72    5.38
   0   5  -5  129.55    4.55
   0  -5  -5  126.76    5.57
   0  -5  -5  128.01    4.63
   0   5  -5  124.33    5.44
   0   5  -6  350.32   11.90
   0   5  -6  344.59   11.24
   0  -5  -6  350.20   12.02
   0  -5  -6  325.85   11.24
   0  -5  -6  355.34   11.09
   0  -5  -6  363.20   11.04
   0   5  -6  336.32   11.15
   0  -5  -6  353.48   11.88
   0   5  -6  348.20   11.00
   0  -5  -6  345.67   11.01
   0  -5  -6  349.99   11.02
   0   5  -6  357.47   11.74
   0  -5  -6  358.00   11.09
   0   5  -6  336.57   11.19
   0  -5  -6  320.59   11.18
   0   5  -6  338.89   11.24
   0  -5  -6  340.57   11.01
   0  -5  -6  351.76   11.00
   0  -5  -6  329.60   10.98
   0   5  -6  380.43   11.33
   0   5  -6  345.47   11.46
   0   5  -6  342.44   11.32
   0  -5  -6  346.76   11.10
   0  -5  -6  362.01   11.17
   0  -5  -6  354.67   11.07
   0   5  -6  342.58   11.10
   0   5  -6  381.49   11.99
   0  -5  -6  349.61   11.80
   0  -5  -7    6.12    3.20
   0  -5  -7    3.58    3.16
   0  -5  -7    3.18    3.33
   0   5  -7    5.45    3.23
   0   5  -7    6.82    3.07
   0  -5  -7    5.88    3.11
   0   5  -7    6.13    3.16
   0  -5  -7    3.84    3.05
   0   5  -7    8.22    3.81
   0   5  -7    5.92    3.31
   0   5  -7    1.28    4.65
   0   5  -7    3.01    3.48
   0  -5  -7    6.57    4.87
   0   5  -7    7.26    3.39
   0  -5  -7    3.89    3.43
   0  -5  -7    6.00    3.86
   0  -5  -7    5.48    3.11
   0  -5  -7    5.22    2.80
   0  -5  -7    5.56    2.92
   0   5  -7    5.19    2.74
   0  -5  -7    2.59    2.85
   0  -5  -7    1.70    2.82
   0   5  -7    2.77    2.84
   0   5  -7    4.34    2.59
   0  -5  -7    5.28    2.66
   0   5  -7    4.96    4.20
   0  -5  -7    4.96    2.87
   0   5  -7    6.50    2.43
   0  -5  -7   -0.45    4.51
   0   5  -7    3.83    2.75
   0   5  -7    3.12    3.70
   0  -5  -7    5.88    3.10
   0  -5  -7    4.13    3.55
   0  -5  -7    4.24    3.29
   0   5  -7    4.08    3.26
   0  -5  -7    7.65    2.83
   0   5  -7    4.36    2.73
   0  -5  -7    3.97    2.86
   0  -5  -7    5.29    2.67
   0  -5  -7    5.67    2.77
   0  -5  -7    7.63    2.74
   0  -5  -7    7.62    2.47
   0   5  -7    6.54    3.62
   0   5  -7    1.48    4.31
   0   5  -7    3.34    3.30
   0  -5  -7    4.10    3.15
   0   5  -7    6.46    2.74
   0  -5  -7    3.39    2.53
   0  -5  -7    4.94    2.84
   0   5  -8    6.63    3.65
   0   5  -8   12.15    4.39
   0  -5  -8   14.89    3.70
   0  -5  -8    8.06    3.80
   0   5  -8    7.62    3.58
   0  -5  -8   10.23    3.73
   0   5  -8   13.01    3.72
   0  -5  -8    9.54    3.64
   0  -5  -8   12.12    5.63
   0  -5  -8   11.45    4.09
   0   5  -8    9.05    5.27
   0   5  -8   10.75    3.94
   0  -5  -8   12.91    3.62
   0   5  -8   10.15    3.94
   0   5  -8    8.37    3.92
   0  -5  -8   10.91    3.54
   0   5  -8    8.55    3.30
   0  -5  -8   13.86    3.48
   0   5  -8   12.68    2.92
   0  -5  -8    8.43    5.36
   0  -5  -8   12.53    3.22
   0  -5  -8   11.34    3.37
   0   5  -8    7.70    3.32
   0  -5  -8    7.39    3.46
   0   5  -8   15.59    5.05
   0   5  -8    9.50    3.15
   0  -5  -8    8.20    3.65
   0  -5  -8   13.45    3.25
   0   5  -8    9.53    3.75
   0  -5  -8   14.77    3.80
   0   5  -8    8.89    3.06
   0  -5  -8   10.47    4.01
   0   5  -8    8.79    4.33
   0  -5  -8   11.27    3.60
   0  -5  -8   11.34    3.17
   0  -5  -8   10.37    3.19
   0   5  -8    8.27    3.15
   0  -5  -8   11.11    3.18
   0  -5  -8    9.49    2.66
   0  -5  -8    8.86    2.84
   0   5  -8    6.28    5.02
   0   5  -8   10.32    4.42
   0   5  -8   11.84    3.70
   0  -5  -8    7.43    3.23
   0  -5  -8    9.76    3.64
   0  -5  -8    9.47    2.84
   0   5  -8    9.29    3.02
   0   5  -9    2.43    3.87
   0  -5  -9    0.29    3.89
   0   5  -9    2.87    4.00
   0  -5  -9    2.51    4.04
   0  -5  -9    1.86    4.08
   0  -5  -9    1.26    4.14
   0   5  -9    1.07    4.24
   0  -5  -9    5.33    6.19
   0  -5  -9    1.15    3.93
   0   5  -9    1.25    4.29
   0   5  -9    9.21    4.31
   0  -5  -9   -1.51    4.47
   0   5  -9    8.03    5.90
   0  -5  -9    4.02    3.93
   0   5  -9    1.62    3.70
   0   5  -9    4.62    3.20
   0   5  -9   -0.89    3.49
   0   5  -9    2.78    3.61
   0   5  -9    3.49    5.52
   0  -5  -9    3.10    3.83
   0  -5  -9    3.29    3.73
   0  -5  -9   -1.65    6.05
   0  -5  -9    4.62    3.54
   0  -5  -9    1.99    3.70
   0  -5  -9    8.51    4.25
   0   5  -9    3.16    3.93
   0  -5  -9    4.45    4.04
   0   5  -9   -3.14    4.64
   0  -5  -9    2.87    3.85
   0  -5  -9    2.98    3.35
   0  -5  -9   -3.70    3.96
   0  -5  -9    1.47    3.42
   0  -5  -9    0.74    2.64
   0  -5  -9    0.95    3.38
   0   5  -9    0.61    3.41
   0  -5  -9    3.94    3.35
   0   5  -9    6.11    5.66
   0  -5  -9    0.56    3.81
   0  -5  -9    2.12    3.47
   0   5  -9    3.75    3.80
   0  -5  -9    3.72    2.93
   0   5  -9    3.64    3.01
   0  -5 -10   73.49    5.22
   0  -5 -10   86.90    4.79
   0   5 -10   82.02    5.07
   0   5 -10   74.20    5.02
   0   5 -10   75.22    4.96
   0  -5 -10   65.69    4.76
   0   5 -10   78.09    4.56
   0   5 -10   79.06    4.42
   0   5 -10   85.00    4.32
   0  -5 -10   80.15    4.59
   0  -5 -10   73.38    4.59
   0  -5 -10   71.40    4.66
   0   5 -10   79.22    4.15
   0   5 -10   85.54    4.68
   0   5 -10   75.48    4.73
   0  -5 -10   76.04    4.86
   0  -5 -10   77.27    4.98
   0   5 -10   78.52    4.86
   0  -5 -10   78.80    4.65
   0  -5 -10   77.17    4.19
   0  -5 -10   80.92    4.21
   0  -5 -10   82.34    4.03
   0  -5 -10   81.39    4.64
   0  -5 -10   79.25    4.89
   0  -5 -10   71.79    4.91
   0  -5 -10   80.27    4.75
   0   5 -10   80.39    4.70
   0   5 -10   72.69    4.75
   0  -5 -10   83.11    4.83
   0   5 -10   76.76    3.75
   0  -5 -10   75.44    4.50
   0   5 -10   77.32    4.51
   0  -5 -10   76.00    4.25
   0  -5 -11  100.80    4.57
   0   5 -11   88.42    4.79
   0  -5 -11   93.90    5.01
   0   5 -11   90.53    4.69
   0   5 -11   97.49    4.83
   0   5 -11   88.51    4.50
   0  -5 -11   80.93    4.66
   0  -5 -11   83.92    4.60
   0   5 -11   91.21    4.32
   0  -5 -11   88.92    4.51
   0   5 -11   90.64    4.49
   0  -5 -11   86.52    4.70
   0   5 -11   95.08    4.59
   0   5 -11   93.34    4.79
   0   5 -11   89.65    4.47
   0  -5 -11   93.24    4.45
   0  -5 -11   87.92    4.00
   0  -5 -11   87.31    4.05
   0  -5 -11   89.96    4.12
   0  -5 -11   92.05    4.59
   0   5 -11   84.09    4.50
   0  -5 -11   95.00    4.67
   0  -5 -12   23.31    2.67
   0   5 -12   26.11    2.52
   0   5 -12   23.20    2.70
   0  -5 -12   22.31    2.81
   0  -5 -12   26.72    2.58
   0  -5 -12   25.31    2.85
   0  -5 -12   29.31    3.09
   0   5 -12   30.04    2.95
   0   5 -12   27.83    2.95
   0   5 -12   28.71    2.56
   0   5 -12   29.35    2.69
   0  -5 -12   26.42    2.80
   0   5 -13    5.33    1.70
   0   5 -13    5.96    1.57
   0  -5 -13    3.26    1.96
   0   5 -13    5.13    1.71
   0   6   0  760.18   23.22
   0  -6   0  755.24   23.22
   0  -6   0  746.76   23.15
   0   6   1  146.41    4.90
   0   6  -1  139.02    4.90
   0  -6   1  136.63    4.85
   0  -6  -2  884.66   25.79
   0   6  -2  848.26   25.75
   0  -6   2  824.17   25.95
   0  -6  -2  862.79   26.00
   0  -6  -2  853.47   25.81
   0   6  -2  839.34   25.78
   0  -6  -2  861.35   26.07
   0   6   2  812.57   25.95
   0   6  -2  822.96   25.78
   0   6  -3   62.01    2.96
   0   6  -3   61.82    2.76
   0  -6  -3   65.68    2.90
   0  -6  -3   65.70    2.79
   0   6   3   60.53    2.73
   0  -6  -3   63.59    2.92
   0  -6   3   63.64    2.67
   0  -6  -3   62.98    3.03
   0   6  -3   63.71    2.96
   0   6  -3   64.81    2.92
   0  -6  -3   66.43    2.97
   0  -6  -3   67.81    2.93
   0   6  -3   67.04    3.03
   0  -6  -4  241.01    8.44
   0   6  -4  237.57    8.52
   0   6  -4  256.02    8.35
   0  -6  -4  263.65    8.40
   0   6  -4  257.14    8.47
   0  -6  -4  251.41    8.55
   0   6   4  248.63    8.00
   0  -6  -4  253.23    8.34
   0   6  -4  260.64    8.38
   0  -6  -4  252.17    8.43
   0   6  -4  260.81    8.57
   0  -6  -5  342.96   11.40
   0   6  -5  342.68   11.31
   0  -6  -5  351.78   11.40
   0   6  -5  358.69   11.55
   0  -6  -5  345.31   11.05
   0  -6  -5  323.94   11.50
   0   6  -5  339.47   11.43
   0   6  -6   72.37    3.56
   0   6  -6   63.18    4.19
   0  -6  -6   78.59    3.80
   0  -6  -6   72.24    3.68
   0   6  -6   66.80    3.71
   0  -6  -6   73.74    3.85
   0  -6  -6   73.20    3.65
   0  -6  -6   72.86    3.86
   0   6  -6   68.41    3.93
   0   6  -6   76.28    4.81
   0  -6  -6   72.10    4.99
   0  -6  -6   65.33    4.13
   0   6  -6   74.84    3.29
   0  -6  -6   79.16    3.61
   0  -6  -6   74.72    3.43
   0  -6  -6   70.07    3.62
   0  -6  -6   74.63    4.73
   0   6  -6   69.20    4.46
   0  -6  -6   73.39    3.46
   0  -6  -6   74.06    3.30
   0   6  -6   70.08    3.22
   0   6  -6   66.16    3.43
   0  -6  -6   76.28    3.37
   0  -6  -6   72.07    3.47
   0  -6  -6   67.12    4.00
   0   6  -6   68.17    3.83
   0  -6  -6   77.86    3.54
   0   6  -6   67.83    3.83
   0   6  -6   71.32    4.01
   0  -6  -6   72.28    3.58
   0  -6  -6   74.79    3.36
   0  -6  -6   72.15    3.55
   0  -6  -6   72.78    3.48
   0   6  -6   67.67    4.45
   0   6  -6   73.94    3.98
   0  -6  -6   74.41    3.79
   0   6  -6   67.39    3.85
   0  -6  -7  575.21   17.53
   0  -6  -7  599.47   17.67
   0   6  -7  559.35   17.81
   0  -6  -7  565.01   17.58
   0   6  -7  564.54   17.59
   0   6  -7  570.00   17.52
   0  -6  -7  554.13   17.52
   0  -6  -7  562.20   17.49
   0  -6  -7  569.11   17.58
   0   6  -7  556.63   18.44
   0  -6  -7  536.49   17.59
   0  -6  -7  567.65   18.57
   0   6  -7  561.46   17.68
   0  -6  -7  545.39   17.51
   0  -6  -7  525.78   17.71
   0   6  -7  558.88   17.56
   0   6  -7  542.89   17.43
   0  -6  -7  526.32   17.48
   0  -6  -7  545.09   17.51
   0   6  -7  555.09   17.31
   0  -6  -7  574.62   17.46
   0  -6  -7  566.37   17.40
   0  -6  -7  533.95   18.42
   0   6  -7  555.83   17.45
   0   6  -7  559.88   17.46
   0   6  -7  560.84   17.39
   0  -6  -7  540.35   17.47
   0  -6  -7  564.85   17.47
   0   6  -7  570.78   18.31
   0  -6  -7  537.76   17.62
   0   6  -7  543.14   17.68
   0  -6  -7  614.41   17.54
   0  -6  -7  576.60   17.56
   0   6  -7  560.92   17.47
   0   6  -7  557.57   17.65
   0  -6  -7  549.14   17.46
   0  -6  -7  557.47   17.47
   0  -6  -7  593.96   17.44
   0  -6  -7  562.47   17.40
   0  -6  -7  565.92   17.46
   0   6  -7  573.19   17.84
   0   6  -7  548.48   18.01
   0  -6  -7  575.90   17.49
   0  -6  -7  572.65   17.53
   0   6  -7  549.33   17.62
   0  -6  -7  534.25   17.37
   0  -6  -8   46.84    3.99
   0   6  -8   44.21    4.01
   0   6  -8   43.51    4.15
   0  -6  -8   49.44    4.14
   0  -6  -8   49.35    4.18
   0  -6  -8   44.54    4.26
   0   6  -8   42.25    4.88
   0  -6  -8   48.27    3.97
   0  -6  -8   53.77    4.37
   0  -6  -8   46.94    4.45
   0  -6  -8   51.94    3.97
   0   6  -8   46.55    4.29
   0   6  -8   43.33    5.73
   0  -6  -8   48.37    6.11
   0   6  -8   41.16    4.21
   0  -6  -8   44.59    4.98
   0   6  -8   45.63    4.41
   0  -6  -8   53.54    3.91
   0   6  -8   48.02    3.71
   0  -6  -8   50.67    3.60
   0   6  -8   45.05    3.68
   0  -6  -8   44.81    3.93
   0   6  -8   42.29    5.35
   0  -6  -8   47.84    5.75
   0  -6  -8   46.12    3.86
   0   6  -8   44.53    3.51
   0   6  -8   46.98    3.31
   0   6  -8   45.81    3.72
   0  -6  -8   48.17    3.75
   0  -6  -8   54.54    4.09
   0  -6  -8   50.60    3.79
   0   6  -8   44.35    4.71
   0  -6  -8   56.19    4.31
   0  -6  -8   48.55    4.48
   0   6  -8   43.07    4.25
   0  -6  -8   52.52    3.84
   0  -6  -8   52.30    3.39
   0  -6  -8   49.95    3.45
   0  -6  -8   46.42    3.77
   0  -6  -8   55.35    3.73
   0   6  -8   50.42    4.89
   0   6  -8   45.22    5.44
   0  -6  -8   54.00    4.10
   0  -6  -8   54.83    3.83
   0   6  -8   42.49    3.43
   0   6  -8   43.92    4.22
   0   6  -8   45.01    3.63
   0  -6  -8   49.49    3.38
   0  -6  -9  138.33    6.29
   0   6  -9  138.68    6.07
   0  -6  -9  153.28    6.10
   0   6  -9  141.38    6.19
   0   6  -9  138.27    6.76
   0  -6  -9  141.11    6.23
   0  -6  -9  145.45    6.19
   0   6  -9  144.51    6.30
   0  -6  -9  127.11    6.95
   0   6  -9  147.81    7.99
   0   6  -9  145.35    6.31
   0  -6  -9  139.53    8.21
   0  -6  -9  146.42    6.53
   0   6  -9  140.24    6.40
   0  -6  -9  154.64    6.12
   0   6  -9  143.39    5.93
   0  -6  -9  135.48    6.09
   0  -6  -9  142.91    5.94
   0   6  -9  140.65    7.54
   0   6  -9  138.52    5.58
   0  -6  -9  145.60    5.96
   0  -6  -9  152.95    5.83
   0   6  -9  144.65    5.85
   0  -6  -9  140.07    6.08
   0  -6  -9  147.91    7.96
   0   6  -9  146.47    5.78
   0   6  -9  138.44    5.87
   0  -6  -9  149.40    6.16
   0   6  -9  136.50    6.23
   0   6  -9  137.51    6.73
   0   6  -9  134.99    6.24
   0  -6  -9  149.84    5.87
   0  -6  -9  155.51    6.43
   0  -6  -9  144.74    6.31
   0  -6  -9  149.56    5.48
   0  -6  -9  149.03    5.87
   0  -6  -9  152.51    5.86
   0  -6  -9  150.90    5.89
   0   6  -9  128.69    7.54
   0  -6  -9  143.71    5.49
   0   6  -9  135.99    5.69
   0  -6  -9  148.65    5.90
   0  -6  -9  149.23    6.10
   0   6  -9  146.55    6.15
   0  -6 -10   12.06    3.77
   0   6 -10   10.82    4.04
   0   6 -10    8.66    4.07
   0   6 -10    9.79    4.08
   0  -6 -10    9.15    4.33
   0  -6 -10    4.38    3.86
   0   6 -10    8.83    3.64
   0  -6 -10   10.52    3.66
   0  -6 -10   10.90    3.69
   0   6 -10   13.03    3.42
   0  -6 -10   13.58    3.78
   0   6 -10    9.82    3.06
   0  -6 -10   10.16    4.15
   0   6 -10    6.62    3.87
   0  -6 -10   13.24    4.08
   0  -6 -10   14.63    3.85
   0   6 -10   14.19    4.59
   0  -6 -10   12.42    3.37
   0   6 -10   10.69    3.46
   0  -6 -10    8.02    3.37
   0  -6 -10   15.33    3.23
   0  -6 -10   14.29    3.93
   0   6 -10   12.91    3.77
   0   6 -10    9.68    4.54
   0  -6 -10   11.96    4.08
   0  -6 -10   10.64    3.72
   0   6 -10   14.76    2.83
   0   6 -10   13.65    3.72
   0  -6 -10   14.80    3.38
   0  -6 -11  412.17   12.73
   0   6 -11  395.94   12.66
   0   6 -11  393.61   12.68
   0   6 -11  375.80   12.53
   0  -6 -11  363.33   12.60
   0   6 -11  397.60   12.48
   0   6 -11  395.10   12.56
   0  -6 -11  404.19   12.63
   0  -6 -11  393.69   12.55
   0   6 -11  381.15   12.57
   0   6 -11  389.30   12.78
   0  -6 -11  395.82   12.62
   0  -6 -11  401.81   12.40
   0  -6 -11  397.18   12.41
   0  -6 -11  404.34   12.43
   0   6 -11  351.64   12.51
   0  -6 -11  394.62   12.61
   0  -6 -11  408.01   12.57
   0  -6 -12   -2.37    1.92
   0   6 -12    1.35    2.32
   0  -6 -12    4.54    2.28
   0  -6 -12    0.35    2.48
   0  -6 -12   -0.94    2.49
   0  -6 -12    0.04    2.30
   0  -6 -12   -0.98    2.66
   0   6 -12    2.80    2.55
   0   6 -12    0.12    2.50
   0   6 -12    1.14    2.37
   0  -6 -12   -0.10    2.45
   0   6 -12    1.45    2.27
   0  -7   0   -0.08    1.72
   0  -7   0    0.19    1.76
   0   7   0   -2.44    1.83
   0  -7   1  716.91   22.04
   0  -7  -1  705.02   21.99
   0   7  -1  693.55   22.03
   0   7   1  729.16   22.04
   0  -7  -2 1520.82   46.47
   0  -7  -2 1528.32   46.40
   0   7  -2 1491.28   46.07
   0  -7   2 1486.25   46.37
   0  -7  -2 1546.84   46.10
   0   7   2 1487.93   46.37
   0   7  -2 1497.36   46.05
   0  -7  -2 1578.19   46.09
   0  -7  -3 1213.67   37.71
   0  -7  -3 1237.01   37.86
   0  -7  -3 1250.62   37.93
   0  -7   3 1230.83   37.76
   0   7   3 1187.18   37.72
   0   7  -3 1239.17   37.89
   0   7  -3 1244.53   37.67
   0   7  -3 1253.31   37.63
   0  -7  -3 1259.10   37.68
   0  -7  -4  129.19    4.93
   0   7   4  122.42    4.47
   0  -7  -4  133.28    5.16
   0  -7   4  126.40    4.51
   0   7  -4  132.26    5.01
   0   7  -4  128.80    4.95
   0   7  -4  131.86    4.82
   0  -7  -4  119.85    4.98
   0   7  -5    5.06    2.29
   0  -7  -5    5.23    2.21
   0  -7  -5    5.06    2.33
   0  -7  -5    3.47    3.14
   0   7  -5    5.90    2.87
   0  -7  -5    5.20    3.41
   0   7  -5    4.05    3.15
   0  -7  -5    4.37    2.37
   0  -7  -6  271.24    8.97
   0  -7  -6  289.15    8.98
   0  -7  -6  264.19    8.84
   0   7  -6  266.56    8.82
   0   7  -6  248.98    9.18
   0  -7  -6  265.12    8.86
   0   7  -6  267.45    8.92
   0  -7  -6  255.64    8.76
   0  -7  -6  279.95    9.87
   0  -7  -6  257.18    8.88
   0   7  -6  268.79    9.67
   0  -7  -6  259.53    9.12
   0   7  -6  262.34    8.83
   0   7  -6  268.41    9.03
   0  -7  -6  275.46    8.95
   0  -7  -6  264.22    8.72
   0   7  -6  264.34    8.65
   0  -7  -6  278.35    8.90
   0   7  -6  266.25    8.81
   0   7  -6  268.76    8.61
   0  -7  -6  270.50    9.67
   0  -7  -6  270.43    8.63
   0  -7  -6  266.03    8.77
   0   7  -6  271.46    9.49
   0   7  -6  267.17    8.72
   0  -7  -6  277.65    8.77
   0  -7  -6  264.42    8.67
   0   7  -6  263.63    9.03
   0   7  -6  271.19    8.96
   0  -7  -6  276.31    8.97
   0   7  -6  262.96    9.01
   0   7  -6  262.78    8.98
   0  -7  -6  282.46    8.86
   0  -7  -6  258.67    8.84
   0  -7  -6  280.95    8.77
   0   7  -6  267.65    9.38
   0   7  -6  258.37    9.06
   0   7  -6  266.85    9.04
   0  -7  -6  272.64    8.94
   0  -7  -7   16.21    3.53
   0  -7  -7   15.05    3.25
   0   7  -7   15.08    3.47
   0   7  -7   13.04    4.12
   0  -7  -7   19.03    3.69
   0  -7  -7   12.06    3.37
   0  -7  -7   14.62    3.35
   0   7  -7   11.16    3.29
   0  -7  -7   14.28    4.21
   0  -7  -7    7.68    5.03
   0   7  -7    8.72    4.65
   0  -7  -7   15.07    3.21
   0   7  -7   13.00    3.43
   0  -7  -7   15.35    3.62
   0   7  -7   15.54    3.69
   0   7  -7   13.21    2.86
   0  -7  -7   14.59    3.11
   0  -7  -7   13.68    3.26
   0   7  -7   12.52    4.37
   0   7  -7   13.75    3.04
   0  -7  -7   12.79    4.75
   0   7  -7   14.27    2.74
   0  -7  -7   12.29    3.13
   0  -7  -7   15.63    2.84
   0  -7  -7   14.66    3.17
   0  -7  -7   14.54    2.98
   0   7  -7   16.18    4.01
   0  -7  -7   13.95    3.93
   0   7  -7   15.46    3.02
   0  -7  -7   21.10    3.22
   0   7  -7   14.21    3.58
   0   7  -7   11.57    3.62
   0  -7  -7   18.06    2.90
   0  -7  -7   14.97    3.22
   0  -7  -7   16.84    3.36
   0  -7  -7   17.41    3.21
   0   7  -7   18.42    4.56
   0   7  -7   17.07    3.97
   0   7  -7   19.97    3.77
   0  -7  -7   15.20    2.93
   0  -7  -7   15.45    3.55
   0  -7  -8  484.04   15.26
   0  -7  -8  478.58   15.31
   0  -7  -8  481.79   15.24
   0   7  -8  471.24   15.20
   0  -7  -8  485.16   15.18
   0   7  -8  472.72   15.63
   0  -7  -8  464.60   15.33
   0   7  -8  462.07   15.30
   0   7  -8  486.29   16.39
   0  -7  -8  484.97   16.54
   0  -7  -8  472.81   15.20
   0   7  -8  466.96   15.28
   0  -7  -8  465.80   15.59
   0   7  -8  450.15   15.36
   0  -7  -8  471.07   15.35
   0  -7  -8  468.10   15.21
   0   7  -8  485.42   15.14
   0  -7  -8  467.59   15.16
   0  -7  -8  491.41   15.08
   0   7  -8  477.03   15.13
   0  -7  -8  482.79   16.41
   0   7  -8  482.75   16.19
   0   7  -8  483.96   15.06
   0   7  -8  475.48   15.18
   0  -7  -8  484.42   15.14
   0   7  -8  472.64   14.96
   0  -7  -8  470.83   15.22
   0  -7  -8  518.31   15.25
   0   7  -8  468.85   15.48
   0   7  -8  475.34   15.37
   0  -7  -8  512.40   15.33
   0  -7  -8  468.47   15.38
   0  -7  -8  490.95   15.19
   0  -7  -8  494.66   15.12
   0  -7  -8  489.95   15.21
   0  -7  -8  496.37   15.07
   0  -7  -8  469.51   15.21
   0   7  -8  470.20   15.70
   0   7  -8  440.26   15.88
   0   7  -8  438.56   15.10
   0   7  -8  438.04   15.18
   0  -7  -8  466.39   15.01
   0  -7  -8  498.26   15.28
   0  -7  -8  518.87   15.24
   0   7  -8  482.70   15.38
   0  -7  -9  139.43    5.81
   0  -7  -9  134.02    6.06
   0  -7  -9  134.92    5.87
   0   7  -9  131.03    6.49
   0   7  -9  128.20    5.70
   0  -7  -9  136.39    5.74
   0   7  -9  125.78    5.85
   0   7  -9  132.80    6.08
   0   7  -9  131.57    7.51
   0  -7  -9  117.91    6.70
   0  -7  -9  123.47    7.77
   0  -7  -9  124.28    6.13
   0  -7  -9  131.59    5.69
   0   7  -9  128.96    5.93
   0   7  -9  133.71    5.60
   0  -7  -9  119.19    5.77
   0  -7  -9  132.42    5.63
   0   7  -9  127.48    5.16
   0   7  -9  137.17    5.62
   0  -7  -9  131.37    5.62
   0  -7  -9  132.24    5.79
   0   7  -9  127.55    5.44
   0  -7  -9  139.49    6.14
   0   7  -9  126.44    6.37
   0  -7  -9  141.48    5.93
   0   7  -9  138.71    6.02
   0  -7  -9  130.79    6.12
   0  -7  -9  127.89    5.20
   0  -7  -9  132.18    5.64
   0  -7  -9  141.63    5.63
   0  -7  -9  133.97    5.26
   0  -7  -9  130.35    5.65
   0   7  -9  122.87    7.09
   0  -7  -9  134.79    5.66
   0  -7  -9  129.23    5.17
   0   7  -9  132.58    5.90
   0  -7  -9  134.58    5.88
   0   7  -9  130.86    5.46
   0   7 -10   59.07    4.49
   0  -7 -10   54.53    5.30
   0  -7 -10   50.61    4.60
   0   7 -10   53.71    4.38
   0  -7 -10   59.53    4.03
   0  -7 -10   53.02    4.20
   0   7 -10   56.56    3.94
   0   7 -10   57.71    3.94
   0   7 -10   56.89    3.77
   0  -7 -10   53.40    4.22
   0  -7 -10   54.02    4.00
   0   7 -10   55.11    4.84
   0  -7 -10   62.65    4.49
   0   7 -10   56.16    4.33
   0   7 -10   53.81    4.28
   0  -7 -10   59.73    3.94
   0  -7 -10   60.60    3.82
   0  -7 -10   55.69    3.95
   0  -7 -10   59.18    3.99
   0   7 -10   59.01    3.53
   0   7 -10   57.99    4.23
   0  -7 -10   60.96    4.21
   0  -7 -10   57.05    4.24
   0  -7 -10   61.00    4.23
   0  -7 -10   60.51    4.48
   0   7 -10   53.25    4.17
   0   7 -10   59.90    4.90
   0  -7 -11   11.03    2.81
   0   7 -11   13.56    2.75
   0   7 -11    7.52    3.04
   0  -7 -11    9.60    2.96
   0  -7 -11    7.76    3.20
   0   7 -11    3.50    3.11
   0   7 -11   11.76    3.74
   0  -7 -11    8.41    3.38
   0  -7 -11    4.47    2.73
   0  -7 -11    3.25    2.76
   0  -7 -11   14.61    3.49
   0   7 -11    7.57    3.31
   0  -7 -11   10.40    4.18
   0   7 -11    7.50    3.24
   0  -7 -11    9.30    3.17
   0  -7 -11    8.50    3.32
   0   7 -11   12.64    3.72
   0  -7 -12   90.21    3.51
   0  -7 -12   92.91    3.86
   0   7 -12   94.65    3.67
   0  -7 -12   97.69    3.81
   0   7 -12   96.18    3.85
   0  -7 -12   97.95    4.34
   0   7 -12   98.84    4.05
   0   7 -12   91.56    3.71
   0  -8   0  322.35   10.44
   0   8   0  316.59   10.42
   0   8  -1   30.86    2.56
   0  -8  -1   32.66    2.48
   0   8   1   33.38    2.57
   0  -8   1   29.82    2.48
   0  -8  -2  357.17   11.38
   0  -8   2  350.79   11.27
   0   8   2  337.28   11.25
   0   8  -3   14.79    1.84
   0  -8  -3   15.79    2.02
   0   8  -3   15.61    2.58
   0  -8  -3   19.88    2.62
   0   8   3   18.28    2.23
   0   8  -3   14.20    2.02
   0  -8   3   14.59    2.22
   0  -8  -3   17.52    2.18
   0  -8  -4   55.61    3.32
   0   8  -4   58.80    3.14
   0   8  -4   62.12    3.53
   0  -8   4   58.69    2.92
   0  -8  -4   54.13    3.42
   0   8   4   56.22    2.85
   0  -8  -4   53.16    3.48
   0   8  -4   58.09    3.30
   0  -8  -5   79.54    4.02
   0  -8  -5   74.92    3.60
   0   8  -5   69.13    4.07
   0  -8  -5   72.17    4.59
   0   8  -5   76.95    4.30
   0  -8  -5   84.05    4.03
   0  -8  -5   77.24    3.70
   0   8  -5   78.02    3.61
   0   8  -5   77.23    4.07
   0  -8  -5   73.77    4.33
   0   8  -5   78.77    3.79
   0   8  -5   77.61    3.78
   0  -8  -5   84.99    3.75
   0  -8  -5   78.92    3.61
   0   8  -5   73.05    3.77
   0  -8  -5   79.89    3.82
   0  -8  -5   72.98    3.61
   0  -8  -5   76.25    3.53
   0  -8  -5   79.19    3.51
   0   8  -5   81.56    3.76
   0   8  -5   79.16    4.23
   0   8  -5   70.22    4.52
   0   8  -5   75.75    3.94
   0  -8  -5   77.89    3.69
   0   8  -6  215.17    7.52
   0   8  -6  211.03    7.85
   0  -8  -6  209.99    7.41
   0  -8  -6  210.88    7.38
   0   8  -6  224.73    7.34
   0  -8  -6  220.14    7.64
   0  -8  -6  220.89    7.65
   0   8  -6  212.75    7.60
   0  -8  -6  210.86    8.37
   0  -8  -6  201.63    7.75
   0   8  -6  208.73    8.18
   0  -8  -6  201.95    7.40
   0  -8  -6  218.12    7.31
   0  -8  -6  217.55    7.51
   0   8  -6  211.52    7.13
   0  -8  -6  204.69    8.19
   0  -8  -6  225.24    7.35
   0   8  -6  210.91    7.07
   0   8  -6  223.52    8.03
   0   8  -6  216.97    7.39
   0  -8  -6  212.53    7.31
   0  -8  -6  213.11    7.11
   0   8  -6  198.42    7.34
   0  -8  -6  221.61    7.51
   0  -8  -6  225.35    7.43
   0   8  -6  217.55    7.58
   0   8  -6  213.78    7.67
   0   8  -6  212.28    7.56
   0  -8  -6  233.35    7.60
   0   8  -6  213.68    7.58
   0  -8  -6  220.24    7.35
   0  -8  -6  203.47    7.47
   0  -8  -6  215.63    7.42
   0  -8  -6  225.36    7.36
   0   8  -6  214.50    7.67
   0   8  -6  209.47    8.04
   0  -8  -6  220.17    7.45
   0  -8  -7  844.23   26.22
   0   8  -7  824.08   26.30
   0   8  -7  875.22   26.22
   0  -8  -7  856.69   26.33
   0   8  -7  848.90   26.55
   0  -8  -7  875.74   26.26
   0   8  -7  873.89   26.38
   0   8  -7  843.26   26.22
   0   8  -7  871.41   27.02
   0  -8  -7  813.65   26.25
   0  -8  -7  832.01   26.44
   0  -8  -7  873.95   27.15
   0  -8  -7  836.73   26.20
   0   8  -7  853.77   26.15
   0  -8  -7  853.95   26.31
   0  -8  -7  807.87   26.19
   0  -8  -7  825.04   27.03
   0   8  -7  814.12   26.15
   0   8  -7  860.20   26.89
   0  -8  -7  837.95   26.14
   0  -8  -7  847.63   26.11
   0  -8  -7  845.86   26.20
   0   8  -7  857.30   26.10
   0  -8  -7  841.89   26.22
   0   8  -7  841.12   26.37
   0  -8  -7  797.63   26.37
   0   8  -7  866.15   26.36
   0  -8  -7  921.18   26.32
   0  -8  -7  898.66   26.36
   0   8  -7  846.26   26.39
   0   8  -7  840.86   26.25
   0   8  -7  858.33   26.37
   0  -8  -7  826.26   26.27
   0  -8  -7  871.28   26.22
   0  -8  -7  904.83   26.27
   0   8  -7  822.13   26.65
   0   8  -7  877.10   26.56
   0   8  -7  860.77   26.39
   0  -8  -7  873.81   26.32
   0   8  -8  312.67   10.97
   0   8  -8  304.03   10.50
   0   8  -8  321.61   10.34
   0  -8  -8  312.49   10.44
   0  -8  -8  314.49   10.40
   0  -8  -8  312.02   10.56
   0  -8  -8  318.13   10.32
   0   8  -8  317.42   11.58
   0   8  -8  302.43   10.56
   0   8  -8  306.22   10.41
   0  -8  -8  297.68   10.92
   0  -8  -8  304.92   10.30
   0  -8  -8  301.14   10.50
   0  -8  -8  313.71   11.81
   0  -8  -8  308.55   10.34
   0   8  -8  319.88   10.25
   0  -8  -8  322.89   10.25
   0  -8  -8  310.36   10.39
   0  -8  -8  303.76   11.60
   0   8  -8  313.46   10.15
   0  -8  -8  305.94   10.65
   0   8  -8  301.83   10.54
   0   8  -8  310.22   10.74
   0   8  -8  309.67   10.58
   0  -8  -8  322.02   10.42
   0  -8  -8  313.99   10.28
   0  -8  -8  323.96   10.31
   0  -8  -8  317.77   10.43
   0   8  -8  302.82   11.05
   0   8  -8  289.49   11.26
   0   8  -8  302.50   10.38
   0  -8  -8  298.65   10.14
   0  -8  -8  325.93   10.53
   0   8  -8  285.15   10.28
   0   8  -8  311.88   10.60
   0   8  -9  213.71    8.41
   0  -8  -9  225.83    7.87
   0  -8  -9  216.92    8.01
   0  -8  -9  220.41    7.79
   0   8  -9  208.25    7.83
   0  -8  -9  205.10    8.50
   0   8  -9  213.64    7.98
   0  -8  -9  215.08    7.64
   0  -8  -9  206.67    7.98
   0   8  -9  212.53    7.82
   0   8  -9  209.70    7.60
   0  -8  -9  200.72    7.72
   0  -8  -9  215.97    7.82
   0   8  -9  211.83    7.47
   0   8  -9  213.80    7.71
   0  -8  -9  205.85    7.60
   0   8  -9  218.50    8.26
   0  -8  -9  207.60    8.08
   0   8  -9  212.66    7.96
   0  -8  -9  233.18    7.98
   0  -8  -9  219.52    7.53
   0  -8  -9  219.05    7.77
   0  -8  -9  212.97    7.77
   0  -8  -9  204.49    7.40
   0  -8  -9  224.00    7.73
   0   8  -9  204.48    8.91
   0  -8  -9  201.49    7.34
   0  -8  -9  214.51    7.75
   0   8  -9  217.60    7.44
   0  -8  -9  229.05    7.92
   0   8  -9  215.60    7.95
   0   8  -9  212.60    7.63
   0  -8 -10    8.11    3.85
   0   8 -10    0.87    3.73
   0  -8 -10    4.00    4.73
   0   8 -10    4.55    3.60
   0   8 -10    9.33    3.20
   0  -8 -10    2.40    3.42
   0  -8 -10    3.58    3.61
   0  -8 -10    3.99    3.24
   0   8 -10    3.01    2.97
   0   8 -10    5.83    4.24
   0  -8 -10    5.60    3.94
   0   8 -10   -2.85    3.69
   0  -8 -10   -0.93    3.31
   0  -8 -10    2.39    3.41
   0   8 -10    3.69    3.32
   0  -8 -10    3.89    2.67
   0  -8 -10    6.03    3.31
   0  -8 -10    4.16    3.86
   0   8 -10    7.58    3.46
   0  -8 -10    4.98    3.56
   0  -8 -10    5.13    3.55
   0   8 -10    3.32    4.35
   0   8 -10    4.17    2.88
   0   8 -10   -2.84    3.61
   0  -8 -10    1.37    3.41
   0  -8 -10    4.34    3.70
   0  -8 -11  145.81    5.22
   0  -8 -11  135.38    5.41
   0   8 -11  135.94    5.25
   0  -8 -11  138.90    5.16
   0   8 -11  146.63    5.41
   0   8 -11  141.75    5.74
   0  -8 -11  144.85    5.38
   0  -8 -11  135.53    5.45
   0   8 -11  137.57    5.42
   0  -8 -11  138.35    5.17
   0  -8 -11  148.27    5.23
   0  -8 -11  136.00    5.47
   0   8 -11  136.05    5.75
   0   8 -11  142.86    5.47
   0  -8 -11  136.78    6.00
   0   8 -11  136.51    5.29
   0  -8 -12   72.75    2.84
   0   8 -12   69.44    2.93
   0  -8 -12   72.44    3.11
   0   8 -12   74.31    3.34
   0   8 -12   65.07    3.01
   0  -8 -12   69.76    2.81
   0   8 -12   72.49    3.10
   0  -8 -12   67.74    3.57
   0   8 -12   70.61    3.36
   0  -8 -12   68.18    3.09
   0  -9   0   -0.60    2.41
   0   9   0   -1.26    2.43
   0  -9   1  247.33    8.44
   0   9   1  254.76    8.45
   0  -9  -1  241.43    8.50
   0   9  -1  238.79    8.46
   0   9   2  418.21   13.38
   0  -9   2  412.30   13.41
   0  -9  -2  414.44   13.56
   0  -9   3  308.32   10.43
   0  -9  -3  320.96   10.66
   0   9  -3  316.82   10.58
   0   9   3  317.72   10.41
   0   9  -4  131.54    5.00
   0  -9  -4  139.51    5.06
   0  -9  -4  123.97    5.27
   0  -9  -4  145.23    5.69
   0  -9   4  132.54    5.15
   0   9  -4  138.55    5.62
   0  -9  -5   55.81    3.28
   0   9  -5   50.78    3.89
   0   9  -5   58.44    3.49
   0  -9  -5   56.04    3.83
   0   9  -5   51.84    3.93
   0  -9  -5   49.91    4.10
   0  -9  -5   53.95    3.71
   0  -9  -5   55.07    3.82
   0   9  -5   54.72    3.51
   0  -9  -5   57.50    3.50
   0   9  -5   52.23    3.30
   0   9  -5   58.15    3.61
   0  -9  -5   51.45    3.88
   0  -9  -5   51.88    3.03
   0  -9  -5   55.02    3.49
   0   9  -5   48.11    3.48
   0  -9  -5   57.16    3.58
   0   9  -5   57.18    3.65
   0   9  -5   50.75    3.48
   0  -9  -5   57.27    3.21
   0  -9  -5   55.88    3.36
   0   9  -5   55.00    3.42
   0   9  -5   51.49    4.45
   0   9  -5   51.09    3.96
   0  -9  -5   53.67    3.39
   0  -9  -5   56.14    3.66
   0   9  -5   56.28    3.56
   0   9  -5   54.23    3.69
   0   9  -6  451.01   14.46
   0   9  -6  436.33   14.69
   0  -9  -6  448.75   14.37
   0  -9  -6  432.98   14.30
   0  -9  -6  463.76   14.53
   0   9  -6  473.31   14.50
   0  -9  -6  467.73   14.83
   0  -9  -6  450.31   15.10
   0  -9  -6  411.43   14.54
   0  -9  -6  464.86   14.49
   0   9  -6  453.16   14.39
   0  -9  -6  451.32   14.30
   0   9  -6  452.52   14.82
   0  -9  -6  473.16   14.48
   0   9  -6  459.20   14.48
   0  -9  -6  464.92   14.51
   0   9  -6  454.36   14.51
   0   9  -6  457.58   14.49
   0   9  -6  453.94   14.51
   0  -9  -6  418.76   14.42
   0  -9  -6  471.05   14.36
   0  -9  -6  475.47   14.41
   0  -9  -6  450.64   14.41
   0   9  -6  461.76   14.81
   0   9  -6  449.54   14.61
   0   9  -6  440.74   14.47
   0  -9  -6  469.68   14.43
   0   9  -6  457.40   14.56
   0  -9  -7   45.63    3.75
   0   9  -7   44.86    4.01
   0  -9  -7   43.48    3.86
   0  -9  -7   42.09    4.32
   0   9  -7   44.77    3.56
   0   9  -7   43.76    4.81
   0   9  -7   43.82    4.07
   0  -9  -7   35.96    3.82
   0  -9  -7   45.32    5.30
   0  -9  -7   37.90    4.67
   0   9  -7   43.75    3.19
   0  -9  -7   36.91    4.01
   0   9  -7   42.61    3.02
   0   9  -7   43.23    3.70
   0  -9  -7   40.24    3.67
   0   9  -7   39.51    3.53
   0  -9  -7   44.33    4.32
   0  -9  -7   43.14    4.57
   0   9  -7   45.81    4.34
   0  -9  -7   43.74    4.18
   0   9  -7   42.66    4.03
   0   9  -7   42.62    4.13
   0   9  -7   42.01    4.33
   0  -9  -7   42.14    3.91
   0  -9  -7   43.90    3.66
   0  -9  -7   38.62    4.07
   0  -9  -7   41.69    3.67
   0   9  -7   38.66    4.55
   0   9  -7   50.85    5.04
   0  -9  -7   40.94    3.88
   0  -9  -7   49.24    4.25
   0   9  -8   69.99    4.50
   0   9  -8   72.31    5.45
   0  -9  -8   66.30    4.44
   0  -9  -8   69.05    4.84
   0  -9  -8   69.03    4.35
   0   9  -8   66.05    4.57
   0  -9  -8   63.43    4.50
   0  -9  -8   63.89    5.42
   0   9  -8   70.86    3.92
   0  -9  -8   67.47    4.53
   0  -9  -8   64.84    4.36
   0   9  -8   74.12    3.76
   0  -9  -8   72.02    5.00
   0   9  -8   69.40    4.68
   0   9  -8   69.91    5.05
   0  -9  -8   68.83    5.11
   0   9  -8   63.48    4.65
   0  -9  -8   68.61    4.25
   0  -9  -8   71.04    4.33
   0  -9  -8   72.06    4.69
   0   9  -8   65.48    5.79
   0   9  -8   67.68    5.20
   0  -9  -8   70.54    4.79
   0  -9  -8   64.76    3.95
   0   9  -8   64.79    4.32
   0   9  -8   72.70    4.84
   0   9  -9   36.55    4.95
   0  -9  -9   34.31    3.86
   0  -9  -9   34.66    4.03
   0  -9  -9   33.71    4.37
   0   9  -9   28.13    3.91
   0  -9  -9   29.39    5.08
   0  -9  -9   27.92    4.09
   0   9  -9   32.64    4.10
   0   9  -9   30.25    3.42
   0  -9  -9   35.65    3.92
   0  -9  -9   25.17    3.42
   0   9  -9   29.53    3.19
   0   9  -9   30.25    4.07
   0  -9  -9   31.10    4.47
   0   9  -9   34.21    4.64
   0   9  -9   29.85    4.15
   0  -9  -9   33.83    3.97
   0  -9  -9   34.23    3.44
   0  -9  -9   33.08    3.44
   0  -9  -9   33.53    4.03
   0   9  -9   29.97    4.88
   0   9  -9   32.76    5.39
   0   9  -9   31.28    4.25
   0  -9  -9   29.64    3.18
   0   9  -9   32.37    3.68
   0  -9  -9   33.49    4.23
   0   9  -9   33.61    3.43
   0   9 -10   56.26    3.40
   0  -9 -10   51.39    4.05
   0   9 -10   49.87    3.97
   0  -9 -10   52.13    3.79
   0  -9 -10   54.24    3.91
   0   9 -10   54.04    3.78
   0  -9 -10   51.61    4.25
   0   9 -10   54.27    3.97
   0   9 -10   50.91    4.45
   0  -9 -10   49.76    3.27
   0  -9 -10   58.24    3.73
   0  -9 -10   55.56    3.78
   0  -9 -10   53.85    3.84
   0  -9 -10   49.67    3.91
   0   9 -10   51.35    3.96
   0  -9 -10   49.62    4.89
   0  -9 -10   48.35    4.13
   0   9 -10   46.51    3.64
   0  -9 -10   52.79    3.93
   0  -9 -10   51.44    3.75
   0   9 -10   53.24    4.58
   0  -9 -11   23.25    2.70
   0   9 -11   20.71    2.63
   0  -9 -11   19.69    2.87
   0  -9 -11   21.88    2.71
   0  -9 -11   25.73    2.64
   0   9 -11   23.48    2.88
   0   9 -11   24.55    3.35
   0  -9 -11   18.37    2.99
   0  -9 -11   19.95    3.73
   0   9 -11   19.55    2.88
   0  -9 -11   25.79    3.02
   0   9 -11   22.14    3.38
   0  -9 -11   24.50    2.88
   0  -9 -12    2.89    1.56
   0   9 -12    2.41    1.75
   0   9 -12    2.76    1.79
   0   9 -12    2.23    2.14
   0  -9 -12    1.18    1.54
   0   9 -12    0.72    2.11
   0   9 -12    0.90    1.71
   0  -9 -12   -0.18    2.33
   0  10   0 1047.28   32.29
   0 -10   0 1031.66   32.33
   0  10   1  169.22    6.33
   0 -10  -1  156.23    6.31
   0  10  -1  162.20    6.31
   0 -10   1  154.25    6.23
   0 -10   2 1088.11   33.67
   0 -10  -2 1083.84   33.76
   0  10   2 1084.47   33.59
   0 -10  -3   41.65    3.65
   0  10  -3   38.04    3.53
   0  10   3   41.49    3.26
   0 -10   3   42.07    3.33
   0  10  -4  842.93   26.07
   0 -10  -4  867.77   26.00
   0 -10  -4  830.31   26.02
   0  10  -4  879.76   26.18
   0  10  -4  818.20   25.96
   0 -10  -4  845.81   25.98
   0 -10  -4  861.66   26.02
   0 -10  -4  840.68   25.96
   0 -10  -4  858.80   26.69
   0 -10   4  856.23   26.37
   0  10  -4  848.38   26.63
   0  10  -4  869.86   26.04
   0 -10  -4  831.32   26.01
   0 -10  -4  827.18   26.00
   0  10  -4  846.83   26.00
   0 -10  -5    5.11    3.63
   0  10  -5    5.50    3.64
   0 -10  -5    5.47    2.87
   0 -10  -5    3.62    3.46
   0 -10  -5    5.52    3.43
   0  10  -5    3.40    3.04
   0  10  -5    7.90    3.61
   0 -10  -5    7.98    3.24
   0  10  -5    6.99    3.24
   0  10  -5    3.09    3.05
   0 -10  -5    5.87    3.14
   0  10  -5    3.19    3.06
   0 -10  -5    5.36    3.31
   0  10  -5    6.81    2.95
   0 -10  -5    4.67    3.00
   0 -10  -5    6.03    2.77
   0  10  -5    4.20    3.06
   0  10  -5    3.76    4.31
   0  10  -5    5.13    3.62
   0  10  -5    3.54    3.35
   0  10  -5    4.57    3.27
   0 -10  -5    5.27    3.35
   0 -10  -5    6.86    2.99
   0  10  -6   32.89    4.36
   0 -10  -6   37.51    4.11
   0 -10  -6   36.19    3.52
   0 -10  -6   41.63    3.99
   0  10  -6   36.46    3.69
   0  10  -6   36.57    3.70
   0 -10  -6   33.99    4.18
   0 -10  -6   33.43    3.88
   0 -10  -6   31.62    3.16
   0  10  -6   33.74    3.95
   0  10  -6   37.16    3.75
   0  10  -6   33.82    3.65
   0 -10  -6   37.36    3.89
   0 -10  -6   35.57    4.00
   0 -10  -6   35.94    3.66
   0 -10  -6   38.23    3.53
   0 -10  -6   32.32    3.43
   0  10  -6   32.98    3.54
   0  10  -6   34.97    4.49
   0  10  -6   33.72    3.93
   0 -10  -6   31.46    3.62
   0  10  -6   29.51    3.97
   0  10  -6   38.78    3.72
   0 -10  -7    2.37    3.41
   0 -10  -7    0.58    4.15
   0  10  -7    1.45    4.63
   0 -10  -7    2.37    3.57
   0  10  -7    0.70    3.66
   0 -10  -7    3.54    4.46
   0  10  -7    3.53    3.72
   0 -10  -7    3.16    3.99
   0 -10  -7    4.36    3.38
   0  10  -7   -0.07    4.11
   0 -10  -7    3.90    4.48
   0  10  -7   -1.82    3.81
   0  10  -7   -1.88    3.75
   0  10  -7    3.54    3.23
   0 -10  -7   -2.73    4.18
   0 -10  -7   -0.19    4.06
   0 -10  -7    1.56    3.50
   0 -10  -7    3.69    3.97
   0 -10  -7   -1.80    3.79
   0 -10  -7    7.51    3.48
   0  10  -7    2.04    3.54
   0 -10  -7   -1.80    3.73
   0  10  -7   -0.27    4.79
   0  10  -7   -0.71    4.24
   0 -10  -7    4.85    3.69
   0  10  -8  182.25    7.73
   0 -10  -8  179.85    6.94
   0 -10  -8  178.02    6.75
   0 -10  -8  178.99    7.18
   0  10  -8  174.66    6.93
   0  10  -8  188.18    7.01
   0 -10  -8  178.79    7.58
   0 -10  -8  172.14    7.07
   0 -10  -8  182.63    6.84
   0  10  -8  177.31    6.88
   0  10  -8  186.69    7.06
   0 -10  -8  176.07    7.35
   0  10  -8  174.17    7.29
   0  10  -8  182.45    7.10
   0 -10  -8  181.68    6.83
   0 -10  -8  180.48    6.85
   0 -10  -8  178.63    7.13
   0 -10  -8  187.19    6.86
   0  10  -8  176.26    7.57
   0  10  -8  180.85    7.86
   0 -10  -8  179.02    6.62
   0  10  -8  175.72    6.86
   0 -10  -8  187.75    7.21
   0 -10  -8  192.80    7.00
   0  10  -9   99.52    5.06
   0 -10  -9   97.35    5.93
   0  10  -9  100.67    4.71
   0 -10  -9  113.15    5.37
   0 -10  -9   95.38    4.44
   0  10  -9  107.14    5.31
   0  10  -9  107.34    4.88
   0 -10  -9   99.59    5.00
   0  10  -9  106.23    5.13
   0 -10  -9  105.65    5.48
   0  10  -9  111.57    5.54
   0  10  -9  105.72    5.27
   0 -10  -9  103.46    5.18
   0 -10  -9  113.41    4.79
   0 -10  -9  104.03    4.72
   0  10  -9   93.96    5.78
   0  10  -9  101.48    6.29
   0  10  -9   99.66    4.93
   0  10  -9   98.68    5.80
   0 -10  -9  106.98    4.86
   0 -10  -9  109.69    5.34
   0 -10  -9  108.50    5.06
   0  10 -10  248.33    8.40
   0  10 -10  241.00    8.11
   0 -10 -10  253.56    8.37
   0  10 -10  223.93    8.11
   0 -10 -10  230.74    8.25
   0  10 -10  234.33    8.36
   0 -10 -10  247.41    8.42
   0  10 -10  247.93    8.55
   0  10 -10  242.34    8.31
   0 -10 -10  246.61    8.31
   0 -10 -10  248.49    8.25
   0 -10 -10  247.04    8.22
   0 -10 -10  238.34    8.06
   0 -10 -10  240.75    8.72
   0  10 -10  237.52    8.28
   0  10 -10  249.21    8.67
   0 -10 -10  238.44    8.38
   0 -10 -10  248.39    8.26
   0 -10 -10  244.79    8.11
   0 -10 -11   38.65    2.73
   0 -10 -11   35.08    2.80
   0  10 -11   33.95    2.55
   0 -10 -11   35.64    2.75
   0 -10 -11   35.90    2.70
   0 -10 -11   37.20    2.90
   0  10 -11   40.96    3.28
   0  10 -11   42.26    2.86
   0  10 -11   43.35    3.25
   0 -10 -11   42.07    2.84
   0  10 -11   40.26    2.79
   0 -10 -11   39.41    3.49
   0  10 -12   44.62    2.16
   0  10 -12   49.04    2.13
   0  10 -12   49.13    2.38
   0 -10 -12   42.04    1.99
   0 -11   0    2.31    3.27
   0  11   0    1.92    3.34
   0  11  -1  254.96    9.32
   0 -11   1  250.90    9.28
   0  11   1  275.55    9.37
   0 -11  -1  258.97    9.38
   0  11   2  126.49    5.54
   0 -11   2  121.39    5.54
   0  11  -3   31.56    3.75
   0 -11   3   35.62    3.64
   0  11   3   33.75    3.46
   0 -11  -3   32.60    3.91
   0 -11  -3   36.90    2.99
   0 -11  -3   34.01    2.65
   0 -11  -3   39.11    2.81
   0 -11  -3   37.65    2.77
   0 -11   3   33.67    3.01
   0  11  -3   32.77    4.04
   0  11  -3   35.50    2.86
   0 -11  -3   34.08    3.14
   0  11  -3   34.83    3.41
   0  11  -3   36.15    3.13
   0 -11  -4 1153.91   35.32
   0 -11   4 1157.23   35.88
   0  11  -4 1204.53   36.15
   0 -11  -4 1209.16   36.25
   0 -11  -4 1179.76   35.39
   0  11  -4 1094.42   35.37
   0  11  -4 1173.16   35.40
   0 -11  -4 1189.65   35.44
   0 -11   4 1103.11   35.37
   0 -11  -4 1138.49   35.38
   0 -11  -4 1167.83   35.31
   0 -11  -4 1150.13   35.37
   0  11  -4 1185.65   35.50
   0  11  -4 1198.76   35.46
   0 -11  -4 1129.61   35.42
   0  11  -4 1177.35   35.49
   0  11  -4 1166.72   35.59
   0 -11  -4 1153.97   35.39
   0  11  -5  634.38   20.45
   0  11  -5  609.08   20.62
   0 -11  -5  673.30   20.59
   0 -11  -5  647.41   20.36
   0 -11  -5  624.74   20.44
   0 -11  -5  675.71   21.25
   0 -11  -5  686.38   20.37
   0 -11  -5  656.25   20.57
   0  11  -5  661.99   20.45
   0  11  -5  650.44   20.42
   0  11  -5  675.33   20.47
   0  11  -5  654.15   20.46
   0 -11  -5  667.20   20.44
   0 -11  -5  696.02   20.50
   0 -11  -5  663.80   20.41
   0  11  -5  602.03   20.89
   0  11  -5  682.19   20.69
   0  11  -5  632.14   20.52
   0  11  -5  640.12   20.63
   0  11  -5  660.21   20.56
   0 -11  -5  667.99   20.44
   0 -11  -5  679.34   20.53
   0  11  -6    5.06    4.33
   0 -11  -6    2.69    3.36
   0 -11  -6    0.51    4.17
   0 -11  -6    0.13    4.07
   0 -11  -6    1.78    3.88
   0  11  -6    3.44    3.53
   0  11  -6   -0.94    3.42
   0 -11  -6   -0.83    3.90
   0  11  -6   -0.65    3.46
   0  11  -6    3.44    3.60
   0  11  -6    8.00    3.82
   0  11  -6    6.78    3.48
   0 -11  -6    1.28    3.28
   0 -11  -6    0.53    3.59
   0  11  -6   -0.78    4.42
   0  11  -6    0.23    3.74
   0  11  -6    0.90    3.93
   0  11  -6    3.60    3.72
   0 -11  -6    0.04    4.04
   0 -11  -6    1.89    3.54
   0  11  -7   71.48    5.35
   0 -11  -7   65.68    4.31
   0  11  -7   65.93    4.45
   0 -11  -7   69.09    4.90
   0 -11  -7   62.15    5.09
   0  11  -7   65.30    4.35
   0 -11  -7   65.68    4.79
   0  11  -7   66.51    4.43
   0 -11  -7   67.69    4.06
   0 -11  -7   65.89    5.21
   0  11  -7   70.44    4.58
   0  11  -7   72.69    4.51
   0  11  -7   64.55    4.78
   0 -11  -7   68.96    4.50
   0 -11  -7   70.81    4.67
   0 -11  -7   70.27    4.28
   0 -11  -7   73.79    4.41
   0  11  -7   75.04    5.57
   0  11  -7   66.41    4.95
   0  11  -7   67.42    4.84
   0 -11  -7   73.85    4.50
   0  11  -8   77.61    5.48
   0  11  -8   67.51    4.36
   0 -11  -8   75.90    4.87
   0 -11  -8   74.49    4.44
   0 -11  -8   72.18    5.30
   0  11  -8   69.27    4.44
   0 -11  -8   60.23    4.78
   0  11  -8   70.42    4.43
   0 -11  -8   63.24    4.24
   0  11  -8   76.44    4.57
   0  11  -8   76.19    4.66
   0  11  -8   70.51    4.92
   0 -11  -8   70.78    5.16
   0 -11  -8   72.32    4.86
   0 -11  -8   73.11    4.43
   0 -11  -8   70.47    4.35
   0 -11  -8   69.49    4.55
   0 -11  -8   68.62    4.65
   0  11  -8   68.85    5.64
   0  11  -8   68.07    5.23
   0  11  -8   60.75    4.36
   0 -11  -8   73.94    4.59
   0 -11  -8   69.13    4.06
   0  11  -9  286.04    9.74
   0 -11  -9  274.92   10.17
   0 -11  -9  315.13    9.81
   0 -11  -9  318.02    9.97
   0  11  -9  278.50    9.63
   0  11  -9  294.55    9.98
   0  11  -9  283.13    9.72
   0 -11  -9  295.25    9.71
   0  11  -9  298.53    9.78
   0  11  -9  295.82    9.85
   0  11  -9  292.18    9.91
   0  11  -9  299.81    9.98
   0 -11  -9  302.63   10.02
   0 -11  -9  297.09    9.62
   0 -11  -9  295.16    9.89
   0 -11  -9  291.19    9.77
   0 -11  -9  301.43    9.71
   0  11  -9  267.11   10.48
   0  11  -9  262.72   10.27
   0 -11  -9  288.50    9.87
   0 -11  -9  298.95    9.76
   0  11  -9  249.64    9.59
   0  11  -9  290.46   10.23
   0  11 -10   20.76    2.73
   0  11 -10   15.12    3.29
   0 -11 -10   17.82    2.98
   0  11 -10   13.78    2.73
   0  11 -10   20.08    3.08
   0  11 -10   18.29    3.25
   0  11 -10   22.59    3.56
   0 -11 -10   19.70    3.40
   0 -11 -10   19.90    3.18
   0 -11 -10   18.89    3.19
   0 -11 -10   16.78    3.29
   0  11 -10   17.68    3.75
   0 -11 -10   17.35    3.08
   0  11 -10   17.26    2.96
   0 -11 -10   15.44    3.92
   0 -11 -11   34.94    2.46
   0 -11 -11   32.06    2.36
   0 -11 -11   36.15    2.44
   0 -11 -11   37.63    2.50
   0  11 -11   32.78    2.88
   0 -11 -11   34.64    2.53
   0  11 -11   30.56    2.28
   0 -11 -11   30.37    2.99
   0  11 -11   34.18    2.53
   0  11 -11   33.39    2.60
   0  11 -11   33.98    2.78
   0 -11 -11   34.87    2.51
   0 -12   0 1249.72   38.65
   0  12   0 1326.73   38.75
   0 -12   0 1195.35   39.40
   0  12   0 1240.11   39.39
   0 -12  -1   81.41    5.12
   0  12  -1   74.95    5.10
   0 -12   1   80.14    4.97
   0  12   1   91.86    5.10
   0 -12   1   75.75    4.01
   0 -12  -1   79.36    3.98
   0 -12   1   79.52    4.14
   0  12  -1   87.15    4.68
   0  12  -1   89.61    4.29
   0  12   1  100.42    4.29
   0 -12   2    0.47    3.77
   0  12  -2    2.63    3.76
   0  12   2    4.79    3.58
   0 -12   2    1.66    3.08
   0 -12  -2    1.20    2.93
   0 -12  -2    2.88    2.80
   0 -12   2    1.16    2.97
   0 -12  -2   -1.05    2.51
   0  12  -2   -1.33    3.95
   0  12   2    5.15    3.10
   0 -12  -2    0.18    3.01
   0  12   3  229.04    8.11
   0  12  -3  211.90    8.37
   0 -12  -3  214.68    8.58
   0 -12   3  216.69    8.28
   0 -12   3  214.80    7.58
   0 -12  -3  225.69    7.50
   0  12  -3  201.59    7.18
   0 -12   3  206.49    7.52
   0 -12  -3  212.95    7.24
   0 -12  -3  221.09    7.30
   0 -12  -3  225.88    7.39
   0 -12  -3  220.90    7.37
   0  12  -3  205.15    8.20
   0  12  -3  214.81    7.41
   0 -12  -3  208.35    7.49
   0  12  -3  217.08    7.48
   0 -12  -3  211.62    7.34
   0  12  -3  216.51    7.79
   0  12  -4  571.21   18.93
   0  12  -4  615.13   19.83
   0 -12  -4  621.71   19.98
   0 -12   4  597.43   19.01
   0 -12  -4  628.01   18.97
   0  12  -4  576.63   18.89
   0  12  -4  609.42   18.92
   0 -12  -4  623.48   18.88
   0 -12  -4  603.91   18.90
   0 -12   4  591.59   18.98
   0 -12  -4  632.17   19.01
   0 -12  -4  607.02   18.93
   0  12  -4  649.78   19.03
   0 -12  -4  605.33   18.94
   0 -12  -4  600.72   19.02
   0  12  -4  616.76   19.21
   0  12  -4  610.38   19.05
   0 -12  -5   10.28    3.21
   0 -12  -5   13.25    4.21
   0  12  -5   16.00    4.11
   0  12  -5   18.12    2.48
   0 -12  -5   12.24    3.16
   0 -12  -5   13.44    3.91
   0  12  -5   16.48    3.37
   0  12  -5   13.40    3.26
   0 -12  -5   20.22    4.44
   0  12  -5   16.04    3.50
   0 -12  -5   16.26    3.52
   0  12  -5   12.18    3.38
   0 -12  -5   15.34    3.44
   0 -12  -5   15.51    3.29
   0  12  -5   19.16    4.16
   0  12  -5   14.97    3.56
   0 -12  -5   15.74    3.46
   0  12  -5   15.83    3.88
   0  12  -5   13.96    3.94
   0 -12  -5   18.02    3.94
   0 -12  -6   28.13    3.65
   0 -12  -6   32.46    4.45
   0  12  -6   27.26    4.68
   0 -12  -6   28.23    4.22
   0  12  -6   30.43    3.77
   0 -12  -6   26.19    4.29
   0  12  -6   25.89    3.67
   0  12  -6   26.79    3.79
   0  12  -6   26.91    4.02
   0 -12  -6   34.82    4.35
   0  12  -6   26.80    3.80
   0 -12  -6   29.41    3.90
   0 -12  -6   27.61    3.64
   0  12  -6   24.15    4.17
   0  12  -6   25.17    4.67
   0 -12  -6   28.76    4.38
   0  12  -6   27.75    4.04
   0  12  -6   28.74    4.17
   0 -12  -6   29.71    3.86
   0  12  -7   84.66    4.62
   0 -12  -7   85.71    5.17
   0 -12  -7   83.09    4.59
   0  12  -7   82.00    5.67
   0 -12  -7   84.43    5.28
   0 -12  -7   84.27    5.26
   0  12  -7   81.87    4.76
   0  12  -7   84.73    4.84
   0  12  -7   83.56    5.01
   0  12  -7   85.85    4.68
   0 -12  -7   77.49    5.52
   0 -12  -7   83.96    4.64
   0 -12  -7   84.07    5.10
   0 -12  -7   84.46    4.88
   0  12  -7   80.91    5.71
   0  12  -7   91.49    5.36
   0  12  -7   73.24    4.70
   0 -12  -7   93.78    5.26
   0 -12  -7   84.47    4.76
   0  12  -7   88.59    5.13
   0 -12  -8  135.81    5.44
   0  12  -8  110.36    5.26
   0  12  -8  127.10    6.30
   0 -12  -8  122.75    5.76
   0  12  -8  128.48    5.33
   0 -12  -8  116.98    6.04
   0 -12  -8  112.03    5.85
   0  12  -8  137.49    5.55
   0 -12  -8  114.41    5.19
   0 -12  -8  121.60    6.07
   0  12  -8  126.68    5.75
   0  12  -8  123.33    5.63
   0  12  -8  133.48    5.51
   0 -12  -8  127.78    5.70
   0 -12  -8  127.10    5.49
   0 -12  -8  123.75    5.61
   0 -12  -8  128.13    5.44
   0 -12  -8  129.23    5.91
   0  12  -8  115.17    6.14
   0  12  -8  116.49    6.53
   0  12  -8  130.50    5.88
   0 -12  -8  120.88    5.18
   0  12  -8  123.58    5.49
   0 -12  -8  124.75    5.54
   0  12  -9   97.82    4.57
   0 -12  -9   96.82    5.33
   0  12  -9  106.86    4.65
   0  12  -9  104.30    4.58
   0 -12  -9  111.84    5.13
   0 -12  -9  103.72    4.80
   0 -12  -9   92.53    4.51
   0  12  -9  105.64    4.80
   0  12  -9  107.71    4.93
   0  12  -9  106.21    4.78
   0  12  -9  102.26    5.05
   0 -12  -9  103.35    5.15
   0 -12  -9  102.45    4.76
   0 -12  -9  104.28    5.05
   0 -12  -9   99.55    4.94
   0 -12  -9  105.72    4.68
   0 -12  -9  100.18    4.60
   0  12  -9   90.73    5.72
   0  12  -9   94.74    5.40
   0  12  -9  110.90    5.44
   0 -12  -9  110.03    4.76
   0 -12  -9  106.32    4.94
   0 -12 -10   47.38    2.93
   0  12 -10   49.30    3.31
   0  12 -10   46.93    3.44
   0 -12 -10   40.42    3.37
   0 -12 -10   45.95    3.13
   0  12 -10   46.82    3.19
   0  12 -10   46.21    3.45
   0 -12 -10   48.62    3.18
   0  12 -10   46.50    2.91
   0  12 -10   47.29    3.69
   0 -12 -10   45.31    3.27
   0 -12 -10   44.62    3.30
   0 -12 -11    5.87    2.00
   0  12 -11   10.10    2.31
   0 -12 -11    8.16    1.93
   0  12 -11   10.81    1.89
   0  12 -11    8.43    2.01
   0  13   0   -1.98    4.17
   0 -13   0    1.23    4.20
   0 -13   0   -1.77    3.26
   0  13   0   -2.29    3.99
   0  13   0   -3.54    3.51
   0  13   1   89.45    5.59
   0 -13   1   85.82    5.60
   0  13  -1   96.16    5.67
   0 -13  -1   89.51    5.66
   0 -13   1   87.42    4.49
   0 -13  -1   97.03    3.99
   0 -13  -1   94.23    4.39
   0 -13   1   90.43    4.64
   0  13  -1   92.04    5.28
   0  13  -1   96.22    4.77
   0  13   1   94.19    4.71
   0  13   2  216.05    8.26
   0 -13   2  205.36    8.45
   0  13  -2  207.78    8.39
   0 -13  -2  211.87    7.42
   0 -13   2  198.14    7.50
   0 -13  -2  213.22    7.28
   0 -13   2  192.49    7.38
   0 -13  -2  218.27    7.15
   0  13  -2  205.12    8.03
   0  13  -2  186.32    7.16
   0  13   2  236.81    7.59
   0 -13  -2  201.85    7.31
   0  13   3   42.51    4.31
   0 -13  -3   40.37    4.92
   0 -13   3   36.15    4.53
   0 -13  -3   39.68    3.71
   0 -13   3   40.38    3.91
   0  13  -3   37.50    3.03
   0 -13   3   39.36    3.88
   0 -13  -3   45.53    3.42
   0 -13  -3   39.69    3.13
   0 -13  -3   37.99    3.44
   0 -13  -3   38.87    3.24
   0  13  -3   41.86    3.46
   0  13  -3   39.74    4.91
   0 -13  -3   43.63    3.34
   0  13  -3   42.69    4.22
   0 -13  -3   38.51    3.73
   0  13  -3   39.25    3.64
   0  13  -4   23.93    3.42
   0 -13  -4   24.30    4.81
   0  13  -4   24.70    4.66
   0 -13  -4   30.32    3.61
   0 -13   4   30.56    3.80
   0  13  -4   30.14    3.25
   0 -13   4   31.23    3.80
   0 -13  -4   31.11    3.32
   0  13  -4   29.71    3.25
   0 -13  -4   30.11    3.33
   0 -13  -4   28.41    3.45
   0 -13  -4   30.82    3.53
   0  13  -4   29.61    3.53
   0  13  -4   26.87    5.19
   0  13  -4   26.72    4.21
   0 -13  -4   22.75    3.93
   0  13  -4   30.90    3.80
   0 -13  -4   26.99    3.43
   0 -13  -5 1726.54   52.22
   0  13  -5 1716.61   52.12
   0  13  -5 1607.57   52.26
   0 -13  -5 1692.24   52.03
   0 -13  -5 1788.66   53.14
   0  13  -5 1695.49   51.97
   0 -13  -5 1784.53   52.12
   0  13  -5 1673.81   52.12
   0  13  -5 1763.98   52.12
   0 -13  -5 1607.88   52.16
   0 -13   5 1642.22   52.11
   0 -13  -5 1708.43   52.12
   0 -13  -5 1721.38   52.12
   0 -13  -5 1832.95   52.22
   0  13  -5 1742.33   52.27
   0  13  -5 1704.86   52.23
   0  13  -5 1691.71   52.35
   0 -13  -5 1724.76   52.17
   0  13  -5 1735.24   52.21
   0 -13  -5 1702.42   52.11
   0 -13  -6  287.19    9.70
   0  13  -6  271.19    9.78
   0  13  -6  280.57   10.30
   0 -13  -6  289.92   10.13
   0 -13  -6  295.23   10.23
   0  13  -6  297.67    9.90
   0  13  -6  290.21    9.82
   0  13  -6  293.16    9.76
   0 -13  -6  306.39   10.00
   0 -13  -6  285.79    9.78
   0 -13  -6  282.52   10.11
   0 -13  -6  295.07    9.92
   0  13  -6  298.38   10.13
   0  13  -6  282.45   10.33
   0  13  -6  274.98   10.09
   0 -13  -6  285.93    9.81
   0  13  -6  292.34   10.06
   0 -13  -6  298.67   10.12
   0  13  -7    7.43    4.66
   0  13  -7    5.40    3.47
   0 -13  -7    5.03    3.51
   0 -13  -7    7.10    4.27
   0 -13  -7   11.92    4.43
   0  13  -7    7.30    3.77
   0 -13  -7    6.86    4.67
   0  13  -7    3.67    3.92
   0  13  -7    6.00    3.60
   0 -13  -7    7.61    4.14
   0 -13  -7    1.19    3.95
   0 -13  -7    4.25    4.26
   0  13  -7    7.24    3.81
   0 -13  -7    8.34    3.62
   0  13  -7    6.88    4.68
   0  13  -7   10.84    4.39
   0  13  -7    8.44    4.12
   0 -13  -7    5.82    4.39
   0 -13  -7   13.59    3.78
   0 -13  -8   30.45    3.63
   0 -13  -8   38.07    4.10
   0  13  -8   36.69    4.68
   0 -13  -8   32.89    4.24
   0  13  -8   31.51    3.84
   0 -13  -8   29.55    4.51
   0  13  -8   33.05    3.67
   0  13  -8   30.18    3.98
   0 -13  -8   32.01    4.26
   0 -13  -8   38.05    3.68
   0 -13  -8   34.00    3.78
   0  13  -8   32.98    3.85
   0 -13  -8   37.07    3.99
   0 -13  -8   36.19    4.02
   0  13  -8   31.59    4.81
   0  13  -8   29.62    4.47
   0  13  -8   31.50    4.20
   0 -13  -8   37.86    3.84
   0 -13  -8   35.74    3.43
   0 -13  -9  485.36   14.92
   0  13  -9  452.35   14.86
   0  13  -9  477.58   14.92
   0 -13  -9  476.22   14.93
   0 -13  -9  490.54   14.93
   0 -13  -9  478.04   15.02
   0 -13  -9  468.98   14.98
   0 -13  -9  456.20   15.01
   0  13  -9  482.46   14.95
   0  13  -9  472.42   14.96
   0  13  -9  490.00   14.92
   0  13  -9  414.00   15.18
   0  13  -9  483.97   15.18
   0 -13  -9  480.17   14.86
   0 -13  -9  474.08   14.92
   0  13 -10   35.72    2.81
   0  13 -10   34.99    2.63
   0 -13 -10   36.75    2.67
   0  13 -10   32.58    2.86
   0 -13 -10   38.37    2.77
   0  13 -10   30.68    2.49
   0  13 -10   37.09    3.17
   0 -13 -10   34.80    2.71
   0 -13 -10   27.00    2.85
   0 -13 -10   41.03    2.76
   0 -13 -11   84.90    3.09
   0  13 -11   79.00    3.18
   0  13 -11   78.82    2.95
   0  13 -11   82.25    3.08
   0 -14   0  365.48   13.43
   0  14   0  387.63   13.39
   0 -14   0  369.25   12.27
   0  14   0  364.44   12.54
   0  14   0  382.52   12.43
   0 -14   1  510.81   18.06
   0  14  -1  549.17   18.17
   0 -14  -1  515.25   18.17
   0  14   1  572.57   18.09
   0 -14   1  523.21   17.08
   0 -14  -1  542.57   16.98
   0 -14  -1  553.59   16.80
   0 -14   1  499.99   16.99
   0  14  -1  524.82   17.35
   0 -14  -1  526.41   16.81
   0  14   1  575.36   17.22
   0  14  -1  556.57   17.24
   0 -14   2    3.45    4.68
   0  14   2    9.64    4.48
   0  14  -2    7.58    4.65
   0 -14  -2    6.67    3.64
   0 -14   2    2.66    3.88
   0 -14  -2    8.45    3.08
   0 -14   2    8.87    3.75
   0 -14  -2    6.60    3.49
   0  14  -2   12.08    4.75
   0  14  -2    8.21    3.16
   0  14   2    5.28    3.81
   0  14  -2    6.45    4.00
   0  14   3  547.56   17.95
   0 -14   3  524.82   18.24
   0 -14  -3  560.82   18.47
   0 -14   3  522.98   17.33
   0 -14  -3  563.53   17.28
   0 -14  -3  562.24   17.38
   0 -14  -3  548.10   17.06
   0 -14  -3  581.04   17.18
   0 -14  -3  540.51   17.04
   0 -14   3  519.45   17.28
   0 -14  -3  576.98   17.20
   0  14  -3  486.63   17.75
   0  14  -3  573.92   17.22
   0 -14  -3  528.05   17.05
   0  14  -3  548.90   17.17
   0  14  -3  542.34   17.51
   0 -14  -3  512.14   17.19
   0 -14  -4    6.87    4.38
   0  14  -4   12.52    3.47
   0 -14  -4   16.55    5.12
   0  14  -4   10.62    4.81
   0 -14  -4   15.37    4.33
   0  14  -4   11.05    2.83
   0 -14  -4   10.81    3.76
   0 -14   4   13.74    3.99
   0 -14  -4   17.18    3.34
   0  14  -4   10.22    3.23
   0 -14  -4   12.64    3.40
   0 -14   4    8.13    3.94
   0 -14  -4   11.93    3.59
   0 -14  -4   12.41    3.46
   0  14  -4   11.64    3.60
   0 -14  -4   11.82    4.04
   0  14  -4   14.47    3.77
   0 -14  -4   10.28    3.45
   0  14  -4   14.93    4.34
   0  14  -5  161.11    6.56
   0  14  -5  154.44    7.14
   0 -14  -5  174.18    7.21
   0 -14  -5  188.26    8.20
   0 -14  -5  184.47    6.72
   0  14  -5  169.37    6.13
   0  14  -5  167.08    6.63
   0  14  -5  172.08    6.55
   0 -14  -5  196.60    6.87
   0 -14  -5  175.18    6.71
   0 -14  -5  165.81    7.06
   0 -14   5  163.94    6.85
   0 -14  -5  181.37    6.62
   0  14  -5  165.22    6.86
   0 -14  -5  171.62    6.66
   0  14  -5  168.32    7.20
   0 -14  -5  179.29    7.05
   0  14  -5  178.81    6.91
   0 -14  -6   88.36    4.45
   0  14  -6   91.80    5.58
   0 -14  -6   86.51    5.30
   0 -14  -6   84.73    5.50
   0  14  -6   87.27    4.79
   0 -14  -6   84.53    5.36
   0 -14  -6   90.99    4.93
   0 -14  -6   79.12    4.63
   0 -14  -6   81.24    4.85
   0 -14  -6   91.00    4.79
   0  14  -6   84.61    5.21
   0 -14  -6   83.73    5.34
   0  14  -6   89.83    5.05
   0  14  -6   77.59    4.80
   0  14  -6   82.96    5.09
   0  14  -6   90.67    5.39
   0  14  -6   84.97    4.40
   0  14  -6   85.71    4.63
   0  14  -7   31.59    4.65
   0 -14  -7   29.05    4.26
   0 -14  -7   33.55    3.59
   0 -14  -7   31.16    4.75
   0  14  -7   28.80    3.52
   0  14  -7   33.56    3.85
   0 -14  -7   29.03    4.56
   0 -14  -7   33.85    4.39
   0  14  -7   33.14    3.94
   0 -14  -7   36.13    3.99
   0 -14  -7   25.65    4.50
   0 -14  -7   34.94    3.74
   0  14  -7   18.06    4.66
   0  14  -7   31.78    4.36
   0  14  -7   26.69    3.73
   0 -14  -7   27.22    4.52
   0  14  -7   34.82    4.20
   0 -14  -7   29.74    3.87
   0 -14  -8   15.19    3.67
   0  14  -8   12.97    4.19
   0 -14  -8   18.43    3.22
   0  14  -8   20.83    3.44
   0  14  -8   22.48    3.17
   0 -14  -8   20.78    4.12
   0 -14  -8   18.05    4.00
   0 -14  -8   18.75    3.74
   0 -14  -8   18.56    3.64
   0 -14  -8   16.18    3.35
   0  14  -8   15.24    4.34
   0  14  -8   13.67    4.06
   0 -14  -8   17.49    3.11
   0  14  -8   17.53    3.79
   0 -14  -8   18.21    3.43
   0 -14  -9   51.28    3.63
   0 -14  -9   53.99    3.17
   0  14  -9   50.25    3.15
   0  14  -9   48.23    3.35
   0  14  -9   52.28    3.65
   0  14  -9   52.78    3.25
   0  14  -9   47.09    3.14
   0 -14  -9   51.00    3.35
   0  14  -9   48.69    3.90
   0 -14  -9   48.42    3.38
   0 -14  -9   49.74    3.68
   0 -14  -9   48.99    3.30
   0 -14  -9   51.75    3.29
   0 -14  -9   52.28    3.50
   0  14 -10    2.83    2.14
   0  14 -10    4.87    1.89
   0 -14 -10    2.15    2.14
   0 -14 -10    4.35    2.27
   0 -14 -10    3.33    2.28
   0  14 -10    2.03    1.88
   0 -14 -10    2.42    2.12
   0 -14 -10    2.64    1.98
   0  14 -10    0.54    2.49
   0  15   0   -3.50    5.10
   0 -15   0   -2.04    5.06
   0 -15   0   -3.57    4.02
   0  15   0    7.20    4.73
   0  15   0    4.80    4.22
   0 -15   1   17.07    5.32
   0  15   1   16.56    5.08
   0  15  -1   10.88    5.22
   0 -15  -1   10.15    5.24
   0 -15   1   17.00    4.17
   0 -15   1   16.31    4.12
   0 -15  -1   10.64    3.97
   0  15  -1   15.37    4.98
   0 -15  -1   14.36    3.44
   0  15   1   12.71    4.22
   0  15  -1   13.71    4.37
   0 -15   2   74.52    6.30
   0  15   2   76.49    5.83
   0  15  -2   83.01    6.25
   0 -15   2   80.49    5.10
   0 -15  -2   87.17    4.93
   0 -15  -2   83.88    4.35
   0 -15  -2   88.22    4.80
   0 -15   2   80.19    5.00
   0  15  -2   74.63    5.89
   0  15  -2   84.06    4.50
   0  15  -2   78.43    5.24
   0  15   2   93.23    5.14
   0 -15   3   37.79    5.51
   0 -15  -3   50.65    5.91
   0 -15  -3   50.24    4.68
   0 -15  -3   51.04    4.34
   0 -15   3   41.95    4.55
   0 -15  -3   48.36    4.13
   0 -15  -3   49.88    4.00
   0 -15   3   39.30    4.57
   0  15  -3   43.69    5.62
   0  15  -3   48.19    4.00
   0 -15  -3   45.76    3.68
   0  15  -3   45.31    3.92
   0 -15  -4  291.11   10.78
   0  15  -4  283.38   10.36
   0 -15  -4  323.79   12.04
   0  15  -4  302.40   10.18
   0 -15   4  299.99   10.71
   0 -15  -4  328.98   10.62
   0 -15  -4  316.87   10.88
   0 -15  -4  318.29   10.37
   0 -15  -4  303.36   10.67
   0 -15  -4  321.14   10.39
   0 -15  -4  337.61   10.58
   0 -15  -4  324.59   10.43
   0 -15   4  294.87   10.74
   0  15  -4  323.76   10.61
   0  15  -4  322.88   10.54
   0  15  -4  298.99   10.92
   0 -15  -4  312.53   10.37
   0 -15  -5  444.92   15.06
   0  15  -5  452.00   15.16
   0 -15  -5  481.27   16.26
   0  15  -5  443.49   14.58
   0 -15  -5  482.96   14.93
   0  15  -5  455.98   14.81
   0 -15  -5  493.55   14.97
   0 -15  -5  485.35   14.84
   0 -15  -5  463.94   15.08
   0 -15   5  436.76   14.99
   0 -15  -5  469.72   14.85
   0  15  -5  446.22   15.27
   0 -15  -5  480.35   15.04
   0  15  -5  483.19   15.00
   0 -15  -5  464.75   14.81
   0  15  -5  455.11   15.00
   0  15  -5  458.22   14.70
   0  15  -6  511.78   16.57
   0 -15  -6  511.39   16.37
   0  15  -6  514.33   16.17
   0 -15  -6  517.72   16.61
   0 -15  -6  502.38   16.26
   0 -15  -6  497.33   16.22
   0 -15  -6  533.33   16.36
   0 -15  -6  510.03   16.46
   0  15  -6  510.26   16.47
   0  15  -6  477.93   16.52
   0 -15  -6  525.98   16.45
   0 -15  -6  522.23   16.23
   0  15  -6  495.00   16.33
   0  15  -6  528.55   16.38
   0  15  -7   -4.24    4.34
   0 -15  -7   -1.61    3.09
   0 -15  -7   -1.65    3.77
   0 -15  -7    1.24    4.28
   0  15  -7    2.28    3.33
   0 -15  -7   -1.63    4.37
   0 -15  -7   -0.27    3.59
   0 -15  -7    6.07    3.35
   0 -15  -7   -1.01    4.09
   0 -15  -7    8.01    3.69
   0 -15  -7   -0.04    4.19
   0  15  -7   -3.27    4.02
   0  15  -7    2.95    3.45
   0 -15  -7    2.60    3.43
   0  15  -7    2.74    3.81
   0  15  -8   83.15    4.34
   0  15  -8   65.38    4.05
   0 -15  -8   78.77    4.01
   0 -15  -8   76.15    4.21
   0 -15  -8   79.01    3.96
   0 -15  -8   79.59    4.27
   0 -15  -8   78.78    4.47
   0  15  -8   76.22    3.97
   0  15  -8   73.80    3.69
   0  15  -8   69.62    4.66
   0 -15  -8   82.16    4.08
   0 -15  -8   76.91    3.75
   0  15  -8   73.37    4.60
   0  15  -9   34.45    2.76
   0  15  -9   34.85    2.43
   0 -15  -9   32.59    2.52
   0  15  -9   37.70    3.27
   0 -15  -9   36.39    2.76
   0  15  -9   33.95    2.63
   0 -15  -9   35.63    2.74
   0 -15  -9   35.70    2.77
   0 -15  -9   31.60    2.97
   0  15 -10  332.42   10.58
   0 -15 -10  358.70   10.65
   0 -15 -10  354.27   10.63
   0  15 -10  331.15   10.66
   0 -15 -10  340.72   10.59
   0  15 -10  331.43   10.58
   0 -16   0  340.18   11.88
   0 -16   0  337.31   13.30
   0  16   0  378.56   13.30
   0  16   0  354.00   12.09
   0 -16   1  410.22   14.44
   0 -16  -1  440.92   14.37
   0 -16   1  425.32   14.46
   0  16  -1  444.21   14.62
   0  16   1  474.17   14.64
   0 -16  -1  432.62   15.84
   0  16  -1  464.88   15.82
   0 -16   1  419.53   15.87
   0  16   1  463.94   15.63
   0  16  -2   45.07    5.95
   0 -16   2   45.03    6.12
   0  16   2   46.54    5.51
   0 -16  -2   55.70    4.71
   0 -16  -2   49.06    4.68
   0 -16   2   48.70    4.84
   0 -16   2   46.88    4.89
   0 -16  -2   52.75    4.53
   0 -16  -2   50.23    3.88
   0  16  -2   50.61    4.12
   0  16   2   48.70    4.82
   0  16  -2   46.27    5.08
   0 -16  -3   55.66    6.19
   0 -16   3   42.41    4.80
   0 -16  -3   51.08    4.89
   0 -16  -3   53.15    4.63
   0 -16  -3   51.95    4.38
   0 -16   3   44.08    4.85
   0 -16  -3   55.54    4.07
   0  16  -3   48.43    4.22
   0  16  -3   49.21    3.96
   0  16  -4   60.86    4.93
   0 -16  -4   66.02    5.09
   0 -16  -4   62.49    6.27
   0 -16  -4   73.90    4.45
   0 -16  -4   68.41    4.20
   0 -16   4   68.86    5.09
   0 -16  -4   65.10    4.85
   0 -16  -4   67.19    4.12
   0 -16  -4   69.83    4.38
   0 -16  -4   67.80    5.19
   0  16  -4   57.06    3.77
   0 -16   4   63.45    4.97
   0 -16  -4   66.89    4.78
   0  16  -4   65.95    4.54
   0  16  -4   53.47    5.24
   0  16  -4   69.05    4.49
   0 -16  -4   64.36    4.08
   0  16  -5  246.57    9.20
   0 -16  -5  256.98    9.08
   0  16  -5  233.56    8.38
   0 -16  -5  263.76    8.94
   0 -16  -5  261.47    8.72
   0 -16  -5  269.63    8.93
   0 -16  -5  256.56    8.76
   0 -16   5  244.01    9.06
   0 -16  -5  250.40    9.11
   0  16  -5  253.31    9.03
   0  16  -5  267.63    8.93
   0  16  -5  242.94    9.31
   0  16  -5  236.40    8.81
   0 -16  -5  253.19    8.69
   0  16  -6    4.17    3.15
   0  16  -6    4.95    4.09
   0 -16  -6    7.64    3.48
   0  16   6    7.90    2.76
   0  16  -6   -3.94    3.83
   0  16  -6    2.23    3.47
   0 -16  -6    9.52    4.36
   0 -16  -6    6.40    3.40
   0 -16  -6    3.85    3.63
   0 -16  -6    5.07    3.67
   0  16  -6   -0.09    4.03
   0 -16  -6   10.29    3.97
   0  16  -6    6.65    4.41
   0  16  -7   38.37    4.21
   0 -16  -7   37.00    3.63
   0 -16  -7   38.10    4.23
   0  16  -7   38.05    3.29
   0 -16  -7   36.47    4.35
   0 -16  -7   35.53    4.14
   0 -16  -7   37.77    4.25
   0 -16  -7   35.56    3.65
   0 -16  -7   34.36    3.37
   0 -16  -7   38.46    3.64
   0  16  -7   34.40    4.15
   0  16  -7   43.31    3.49
   0  16  -7   36.61    3.87
   0 -16  -7   38.92    3.44
   0 -16  -8   16.59    2.77
   0  16  -8   15.95    2.77
   0  16  -8   15.08    2.90
   0 -16  -8   13.30    2.70
   0 -16  -8   16.36    3.36
   0 -16  -8   15.95    2.94
   0 -16  -8   16.43    3.10
   0  16  -8   13.13    2.67
   0  16  -8    6.89    3.30
   0  16  -8   12.88    3.37
   0  16  -9  100.28    3.82
   0 -16  -9  105.84    3.88
   0 -16  -9  100.72    4.02
   0 -16  -9  101.27    3.86
   0  16  -9  103.86    4.12
   0  17   0    2.21    5.85
   0 -17   0    0.15    5.95
   0 -17   0    1.00    4.58
   0 -17   0    0.33    3.86
   0  17   0   -4.95    4.88
   0 -17  -1   33.89    6.25
   0  17   1   36.61    5.94
   0  17  -1   41.84    6.21
   0 -17   1   36.17    6.41
   0 -17   1   41.68    4.92
   0 -17   1   33.24    4.83
   0 -17  -1   41.60    4.73
   0  17  -1   37.56    3.95
   0  17   1   40.92    5.02
   0  17  -1   37.81    5.02
   0 -17   2   16.70    6.08
   0  17  -2   26.62    5.98
   0 -17  -2   27.00    4.60
   0 -17   2   26.89    4.79
   0 -17  -2   28.22    4.60
   0 -17   2   28.49    4.79
   0 -17  -2   25.01    3.59
   0 -17  -2   25.87    4.34
   0 -17  -2   27.10    4.14
   0  17  -2   25.38    3.94
   0  17  -2   27.47    4.89
   0  17  -2   26.51    3.45
   0  17   2   25.74    4.62
   0 -17  -3    4.05    5.84
   0 -17  -3   10.16    3.68
   0 -17  -3   15.22    4.10
   0 -17  -3   13.29    4.17
   0 -17   3   10.37    4.82
   0 -17   3    6.03    4.59
   0 -17  -3   15.78    4.38
   0 -17  -3   12.13    4.66
   0  17  -3   18.73    3.86
   0  17  -3   10.14    3.44
   0  17  -4    1.12    4.28
   0 -17  -4    8.97    4.30
   0 -17  -4    4.22    3.79
   0 -17  -4    4.25    4.18
   0 -17   4    3.66    4.61
   0 -17  -4    3.71    3.62
   0 -17  -4    5.50    4.12
   0 -17  -4    8.23    4.64
   0 -17   4    4.58    4.44
   0  17  -4    3.18    2.99
   0  17  -4    6.24    3.83
   0  17  -4    4.23    4.65
   0 -17  -4    1.57    3.25
   0  17  -4   10.61    3.66
   0  17  -4    2.78    3.49
   0  17  -5  227.62    8.28
   0 -17  -5  215.70    8.01
   0 -17  -5  220.98    7.72
   0 -17  -5  220.50    7.94
   0 -17   5  222.14    8.25
   0 -17  -5  229.30    7.77
   0 -17  -5  225.29    8.23
   0 -17  -5  226.76    8.04
   0  17  -5  197.34    7.42
   0 -17  -5  235.82    8.47
   0  17  -5  212.72    8.06
   0 -17  -5  222.49    7.70
   0  17  -5  234.18    7.95
   0  17  -5  212.43    7.83
   0  17  -5  219.87    8.46
   0  17  -6   89.38    5.16
   0  17  -6   98.87    4.69
   0 -17  -6  104.48    4.58
   0  17   6   84.73    4.08
   0  17  -6  111.53    4.88
   0 -17  -6  104.69    4.56
   0 -17  -6  103.88    4.68
   0 -17  -6  114.80    5.27
   0 -17  -6  107.80    4.84
   0  17  -6   93.67    5.08
   0  17  -6  103.21    5.25
   0 -17  -6  104.72    4.78
   0  17  -7   20.40    3.65
   0 -17  -7   24.35    3.63
   0 -17  -7   30.85    3.74
   0 -17  -7   26.62    3.10
   0 -17  -7   24.88    3.68
   0 -17  -7   21.62    3.15
   0 -17  -7   24.44    2.88
   0 -17  -7   25.19    3.78
   0  17  -7   20.14    3.52
   0 -17  -7   26.57    2.96
   0  17  -7   27.97    3.05
   0  17  -8   53.86    3.36
   0  17  -8   50.33    2.94
   0  17  -8   50.81    2.73
   0  17  -8   52.45    3.05
   0 -17  -8   57.23    2.91
   0 -17  -8   63.44    3.40
   0 -17  -8   60.66    3.14
   0 -17  -8   52.87    3.19
   0 -17  -8   49.59    3.03
   0 -17   9   73.66    4.03
   0 -17  -9   86.45    3.14
   0 -17  -9   82.84    3.02
   0  17  -9   75.55    3.18
   0 -18   0   41.17    6.64
   0  18   0   47.78    6.24
   0 -18   0   38.12    4.64
   0 -18   0   41.45    4.94
   0 -18   0   37.28    4.09
   0  18   0   46.95    5.13
   0  18  -1   33.34    6.24
   0 -18   1   49.29    6.69
   0  18   1   38.71    5.98
   0 -18  -1   42.68    6.59
   0 -18   1   44.08    5.08
   0 -18  -1   49.76    4.77
   0 -18  -1   40.60    4.77
   0 -18   1   40.32    4.98
   0  18  -1   44.60    4.12
   0 -18   1   42.08    4.38
   0  18   1   50.13    5.14
   0  18  -1   48.64    5.19
   0 -18  -2    2.90    3.92
   0 -18   2   -4.67    4.80
   0 -18  -2   -2.32    4.31
   0 -18  -2    0.14    3.36
   0 -18  -2   -0.59    4.46
   0 -18   2    5.00    4.72
   0 -18  -2   -0.28    4.49
   0  18  -2    3.96    3.79
   0  18  -2   -0.18    4.86
   0  18   2   -1.05    4.37
   0 -18  -3   39.20    3.84
   0 -18  -3   43.38    4.36
   0 -18  -3   49.84    4.27
   0 -18   3   41.70    5.11
   0 -18   3   34.38    4.84
   0  18  -3   36.80    3.47
   0 -18  -3   35.72    4.61
   0 -18  -3   38.47    4.78
   0  18  -3   40.62    4.07
   0  18  -3   37.28    3.58
   0  18  -4  130.29    5.84
   0 -18  -4  130.30    5.40
   0 -18  -4  132.25    5.75
   0 -18   4  114.79    6.21
   0 -18  -4  132.20    5.49
   0 -18   4  119.42    6.02
   0 -18  -4  126.09    6.22
   0 -18  -4  129.12    5.81
   0  18  -4  118.30    4.98
   0  18  -4  118.02    5.61
   0  18  -4  116.83    5.24
   0  18  -4  120.79    6.19
   0  18  -5    7.92    3.95
   0 -18  -5    7.33    3.68
   0 -18  -5    8.75    4.38
   0 -18   5    0.71    4.06
   0 -18  -5    8.73    4.01
   0 -18  -5   10.46    3.39
   0 -18  -5    7.37    3.05
   0  18  -5    7.05    3.65
   0  18  -5    8.14    4.08
   0  18  -5    5.86    3.16
   0 -18  -5    3.13    2.94
   0  18  -6    0.32    3.57
   0 -18  -6   11.24    3.75
   0 -18  -6   31.58    3.79
   0 -18  -6   24.03    3.22
   0 -18  -6   20.70    3.93
   0 -18  -6   21.69    2.96
   0 -18   6    4.05    4.30
   0  18  -6   -0.18    3.49
   0  18  -6    3.23    2.93
   0 -18  -6   11.78    2.82
   0  18  -7   56.02    3.49
   0 -18  -7   62.19    3.66
   0 -18  -7   56.45    3.09
   0 -18  -7   57.21    3.23
   0 -18  -7   52.90    3.63
   0 -18  -7   45.67    3.80
   0  18  -7   48.11    3.52
   0 -18  -7   50.52    2.93
   0  18  -7   54.46    3.09
   0 -18  -8    6.89    2.37
   0 -18  -8    5.48    2.11
   0 -18  -8    7.59    1.94
   0  18  -8    7.27    2.14
   0 -18  -8    6.32    1.77
   0  18  -8    3.52    1.86
   0  18  -8    3.92    1.98
   0 -19   0   -0.75    4.49
   0 -19   0    0.50    4.27
   0  19   0    0.12    3.66
   0  19   0   -2.37    4.73
   0 -19  -1  338.38   10.86
   0 -19   1  323.56   11.04
   0 -19   1  310.81   10.69
   0 -19   1  308.07   11.01
   0 -19  -1  314.63   10.83
   0  19  -1  330.37   10.59
   0 -19   1  285.25   10.51
   0  19   1  315.76   11.07
   0  19  -1  298.80   11.11
   0 -19  -2  221.34    8.00
   0 -19   2  206.59    8.33
   0 -19  -2  214.87    8.16
   0 -19  -2  214.97    8.13
   0 -19   2  210.25    8.31
   0  19  -2  216.31    7.75
   0  19  -2  200.76    8.36
   0  19   2  200.80    8.07
   0  19  -3   37.69    4.11
   0 -19  -3   49.83    4.20
   0 -19   3   36.89    4.94
   0 -19  -3   36.39    4.00
   0 -19  -3   43.71    3.54
   0  19  -3   41.82    3.36
   0 -19  -3   42.70    4.70
   0 -19   3   29.54    4.69
   0 -19  -3   40.06    4.41
   0  19  -3   38.21    3.89
   0  19  -3   37.38    3.25
   0  19  -4  221.23    7.87
   0 -19  -4  252.80    7.70
   0 -19  -4  219.24    7.60
   0 -19   4  210.65    8.24
   0 -19  -4  219.88    7.82
   0 -19   4  205.57    8.10
   0  19  -4  195.83    7.35
   0 -19  -4  234.18    7.98
   0 -19  -4  224.69    8.20
   0  19  -4  211.28    7.75
   0  19  -4  207.33    8.27
   0  19  -4  214.17    7.47
   0  19  -5  295.66    9.67
   0 -19  -5  303.17    9.66
   0 -19  -5  303.61    9.51
   0 -19   5  271.83    9.76
   0 -19  -5  303.78    9.96
   0  19  -5  295.16    9.65
   0  19  -5  292.61    9.44
   0  19  -5  277.85    9.88
   0  19   5  258.59    9.31
   0  19  -6   42.54    3.26
   0 -19  -6   40.01    3.02
   0 -19  -6   43.60    3.67
   0 -19  -6   42.46    3.42
   0 -19   6   42.65    4.07
   0  19  -6   34.18    3.28
   0  19  -6   39.54    2.83
   0  19  -7    9.62    2.26
   0 -19  -7   10.37    2.56
   0 -19  -7   13.63    2.55
   0 -19  -7    7.81    1.86
   0  19  -7    9.24    2.29
   0  19  -7    8.79    2.01
   0 -19  -8    2.19    1.73
   0  19  -8    1.07    1.45
   0  19  -8    1.48    1.32
   0 -19   8   -1.65    3.01
   0 -20   0   77.42    5.21
   0 -20   0   71.45    4.77
   0  20   0   78.13    4.39
   0  20   0   69.63    5.13
   0 -20   1   -5.52    4.59
   0 -20  -1    5.25    4.21
   0 -20   1    4.35    4.40
   0 -20   1    0.27    3.76
   0 -20  -1    0.28    4.09
   0  20  -1    6.98    3.48
   0  20   1    2.86    3.42
   0  20  -1    2.76    4.30
   0  20   1   -1.14    4.17
   0 -20   2    3.86    4.47
   0 -20  -2    1.82    3.90
   0 -20   2    3.91    4.40
   0 -20  -2    3.15    4.05
   0  20  -2    1.80    2.94
   0 -20  -2    0.75    4.12
   0  20  -2   -2.15    3.40
   0 -20   2    3.73    3.51
   0  20   2    0.47    3.74
   0  20  -2    1.11    4.32
   0 -20  -3   17.05    3.63
   0 -20  -3   13.42    3.35
   0 -20   3   18.25    4.45
   0 -20  -3   19.64    3.93
   0 -20  -3   16.67    4.12
   0 -20   3   17.91    4.24
   0  20  -3   15.96    2.78
   0  20  -3   15.15    3.27
   0 -20   3   12.58    3.71
   0  20  -3   12.05    2.72
   0  20  -4   46.45    3.56
   0 -20   4   53.05    4.34
   0 -20  -4   53.56    3.68
   0 -20  -4   48.82    3.24
   0 -20   4   52.51    4.20
   0 -20  -4   49.59    3.93
   0 -20  -4   48.70    4.24
   0  20  -4   47.61    3.55
   0  20  -4   47.59    2.98
   0  20   4   50.13    3.24
   0  20  -4   45.66    4.14
   0  20  -5   21.49    2.81
   0 -20  -5   17.74    3.53
   0 -20   5   18.38    4.13
   0  20  -5   20.72    2.93
   0  20   5   15.63    2.24
   0  20  -5   16.54    2.36
   0 -20  -5   21.29    2.98
   0 -20   5   15.67    3.19
   0 -20  -5   18.26    2.59
   0 -20   6   44.62    3.45
   0  20  -6   41.40    2.43
   0 -20  -6   45.15    2.89
   0 -20  -6   46.20    3.15
   0 -20   7  120.07    4.85
   0  20  -7  106.84    3.70
   0  20  -7  113.23    3.85
   0 -20  -7  110.99    3.89
   0 -20  -7  109.51    3.88
   0 -21   0   -1.61    3.61
   0 -21   0    3.77    4.05
   0  21   0    1.21    3.15
   0  21   0   -1.34    3.86
   0 -21  -1  214.91    8.10
   0 -21   1  210.22    8.26
   0  21  -1  231.55    7.73
   0  21   1  234.40    7.89
   0  21  -1  240.31    7.85
   0  21   1  212.95    8.13
   0  21  -1  222.70    8.30
   0 -21   1  224.80    8.35
   0 -21  -1  231.94    8.14
   0 -21   2   52.41    4.41
   0 -21  -2   53.14    4.11
   0  21  -2   51.99    3.16
   0 -21   2   47.22    4.78
   0 -21  -2   44.27    4.05
   0  21  -2   50.60    3.52
   0  21   2   53.67    3.58
   0  21  -2   44.33    3.12
   0  21   2   44.02    3.60
   0  21  -2   46.34    4.16
   0 -21   2   54.27    4.47
   0 -21  -2   52.56    3.90
   0 -21  -3  125.20    5.21
   0 -21   3  116.97    5.45
   0 -21  -3  121.36    5.30
   0  21  -3  109.09    4.50
   0  21  -3  115.63    4.84
   0  21   3  117.52    4.76
   0 -21   3  125.12    5.55
   0 -21   4    7.35    3.13
   0 -21  -4    8.55    3.29
   0 -21  -4    7.20    2.96
   0 -21   4   10.95    3.98
   0  21  -4    9.03    2.65
   0 -21   4    8.12    2.96
   0  21   4    7.35    2.30
   0 -21   4   11.36    3.35
   0 -21  -4   10.16    2.48
   0 -21   5   11.98    3.39
   0 -21   5   13.01    4.14
   0 -21  -5   10.32    2.85
   0 -21   5   13.80    2.77
   0  21   5   12.81    1.72
   0  21  -5   10.91    1.70
   0 -21  -5    8.38    2.22
   0 -21   6   -0.02    2.21
   0 -21  -6   -0.18    2.11
   0 -22   0   64.85    4.15
   0 -22   0   67.09    4.23
   0  22   0   67.62    3.51
   0  22   0   64.82    3.96
   0  22   0   60.43    3.37
   0 -22  -1    2.28    3.11
   0 -22   1    3.00    3.52
   0  22  -1    4.54    2.47
   0 -22   1   -0.74    3.72
   0 -22  -1    6.26    3.31
   0  22   1   -0.92    2.75
   0  22  -1    3.16    2.63
   0  22  -1    8.10    3.30
   0  22  -1    2.93    2.39
   0 -22   1    1.97    3.55
   0 -22  -1    4.59    3.25
   0 -22   2   50.50    3.81
   0  22  -2   44.38    2.78
   0 -22  -2   45.70    3.49
   0 -22  -2   48.31    3.56
   0  22   2   53.50    3.19
   0  22  -2   48.59    3.06
   0  22   2   48.06    2.95
   0  22  -2   47.58    3.63
   0  22  -2   47.49    2.70
   0 -22   2   50.18    3.93
   0 -22  -2   51.60    3.43
   0 -22   3    3.08    3.54
   0 -22  -3    4.95    2.79
   0 -22  -3    2.37    2.87
   0 -22   3    0.37    3.05
   0  22  -3    2.88    2.36
   0  22   3    3.62    2.47
   0  22   3    3.53    2.16
   0 -22   3    2.31    3.20
   0 -22   4   29.17    3.61
   0 -22  -4   29.76    2.76
   0  22   4   28.02    2.19
   0 -22   4   26.49    3.36
   0  22   4   29.70    2.38
   0  22   4   28.17    2.01
   0 -22  -4   31.48    2.78
   0 -22   4   26.68    2.79
   0  22  -5   15.33    1.83
   0  22   5   12.66    1.74
   0  23   0    1.76    2.06
   0 -23   0    1.71    2.81
   0 -23   0    4.66    2.86
   0  23   0   -1.38    2.15
   0  23   0   -0.32    1.99
   0 -23   1  177.95    6.52
   0  23  -1  178.25    6.10
   0  23   1  192.93    6.19
   0 -23   1  187.12    6.54
   0  23   1  190.13    6.21
   0  23  -1  193.56    6.18
   0  23  -1  164.59    6.05
   0 -23   1  189.57    6.53
   0 -23  -1  201.75    6.41
   0 -23   2   16.77    2.78
   0  23   2   21.94    2.09
   0 -23  -2   21.21    2.41
   0 -23  -2   22.24    2.58
   0  23  -2   17.41    1.85
   0  23   2   20.12    2.23
   0  23   2   19.64    1.99
   0 -23  -2   25.51    2.40
   0 -23   2   17.37    2.90
   0 -23  -3  231.48    8.02
   0  23   3  275.36    7.95
   0 -23   3  271.91    8.29
   0 -23  -3  246.77    8.02
   0  23   3  257.41    7.98
   0 -23   3  261.55    8.16
   0 -23  -3  232.95    8.07
   0  23   3  238.96    7.88
   0 -23  -4   27.13    1.99
   0  24   0   58.45    2.26
   0 -24   0   56.04    2.70
   0 -24   1   38.55    2.42
   1   0 -12  190.12    6.24
   1   0 -12  169.67    6.40
   1   0 -12  183.23    6.51
   1   0 -12  183.83    6.47
   1   0 -12  184.49    6.74
   1   0 -12  182.82    6.84
   1   0 -12  183.35    6.60
   1   0 -11   -4.02    3.79
   1   0 -11   -6.93    4.07
   1   0 -11    0.87    3.21
   1   0 -11   -7.57    3.67
   1   0 -11    4.24    3.46
   1   0 -11   -0.60    3.33
   1   0 -11   -4.01    3.02
   1   0 -11   -2.77    3.47
   1   0 -11    9.99    3.70
   1   0 -11    2.09    3.51
   1   0 -11    9.99    4.34
   1   0 -11   -7.53    4.57
   1   0 -11   -4.31    3.93
   1   0 -11    8.76    3.91
   1   0 -11   -2.26    2.91
   1   0 -10  345.74   12.12
   1   0 -10  358.32   11.61
   1   0 -10  351.99   11.97
   1   0 -10  407.65   12.08
   1   0 -10  368.82   12.03
   1   0 -10  349.54   11.79
   1   0 -10  357.94   12.03
   1   0 -10  363.64   12.01
   1   0 -10  343.55   11.90
   1   0 -10  375.27   12.00
   1   0 -10  371.24   12.24
   1   0 -10  344.22   11.90
   1   0 -10  374.90   12.25
   1   0 -10  372.18   11.77
   1   0 -10  380.42   12.20
   1   0 -10  353.97   12.48
   1   0 -10  398.65   12.37
   1   0  -9   -3.21    4.45
   1   0  -9    0.41    4.74
   1   0  -9   -5.39    6.19
   1   0  -9    0.21    4.33
   1   0  -9    1.21    3.81
   1   0  -9   -3.00    3.63
   1   0  -9   -2.95    3.70
   1   0  -9   -0.24    3.53
   1   0  -9   -6.77    5.82
   1   0  -9   -5.54    3.66
   1   0  -9   -0.83    4.34
   1   0  -9    0.90    3.41
   1   0  -9   -9.16    3.42
   1   0  -9    1.63    3.92
   1   0  -9    0.73    3.65
   1   0  -9   -1.60    3.83
   1   0  -9    0.93    2.82
   1   0  -9    1.76    5.19
   1   0  -9   -2.14    3.21
   1   0  -9    2.35    4.15
   1   0  -9   -2.36    6.04
   1   0  -8  555.79   17.82
   1   0  -8  571.47   17.62
   1   0  -8  591.14   19.00
   1   0  -8  585.35   19.01
   1   0  -8  567.76   17.90
   1   0  -8  550.16   17.86
   1   0  -8  572.46   17.95
   1   0  -8  573.59   17.88
   1   0  -8  563.82   17.78
   1   0  -8  565.17   17.54
   1   0  -8  609.27   19.01
   1   0  -8  552.49   17.68
   1   0  -8  596.24   17.75
   1   0  -8  594.54   17.72
   1   0  -8  593.07   18.88
   1   0  -8  550.16   17.86
   1   0  -8  578.54   17.76
   1   0  -8  572.50   17.79
   1   0  -8  566.36   17.74
   1   0  -8  559.50   17.74
   1   0  -8  573.88   17.67
   1   0  -8  545.84   17.71
   1   0  -8  578.18   17.47
   1   0  -8  557.19   17.52
   1   0  -8  549.05   17.45
   1   0  -8  559.07   17.50
   1   0  -8  515.34   18.11
   1   0  -8  560.57   17.49
   1   0  -8  571.61   17.64
   1   0  -7   -3.57    4.44
   1   0  -7   -3.12    3.21
   1   0  -7    0.68    3.05
   1   0  -7   -1.75    3.46
   1   0  -7   -3.10    3.20
   1   0  -7   -2.20    2.69
   1   0  -7   -1.03    2.56
   1   0  -7    1.99    2.63
   1   0  -7   -0.88    2.13
   1   0  -7    1.86    4.10
   1   0  -7    0.54    4.14
   1   0  -7   -0.16    2.55
   1   0  -7    0.88    2.72
   1   0  -7    1.11    2.81
   1   0  -7   -2.43    2.73
   1   0  -7    2.20    2.98
   1   0  -7   -1.28    3.23
   1   0  -7    0.03    2.85
   1   0  -7    0.25    2.22
   1   0  -7   -0.99    3.78
   1   0  -7   -0.53    2.43
   1   0  -7   -2.85    3.07
   1   0  -7   -0.86    3.21
   1   0  -7   -4.30    4.43
   1   0  -6 4214.03  129.80
   1   0  -6 4222.16  129.74
   1   0  -6 4418.68  129.82
   1   0  -6 4246.41  129.77
   1   0  -4  618.87   19.43
   1   0  -4  637.53   19.40
   1   0  -4  617.97   19.37
   1   0  -4  620.86   19.41
   1   0  -3    1.54    0.48
   1   0  -3   -1.10    1.67
   1   0  -3    1.84    1.52
   1   0  -3    1.00    1.52
   1   0  -3    1.22    1.56
   1   0  -3    1.19    1.71
   1   0  -2 2226.45   67.21
  -1   0   2 2204.55   67.08
   1   0  -2 2280.98   67.29
   1   0  -2 2273.10   67.27
   1   0  -2 2237.56   67.28
   1   0  -2 2178.56   67.28
   1   0  -2 2196.34   67.29
   1   0  -1    1.05    0.74
  -1   0   1    0.46    0.64
  -1   0   0 4140.22  122.71
   1   0   0 3964.59  122.74
  -1   0  -1    0.42    0.76
   1   0   1    2.19    1.18
  -1   0  -2  384.91   11.81
  -1   0  -2  390.77   11.78
  -1   0  -2  375.94   11.78
  -1   0  -2  391.53   11.74
   1   0   2  360.58   11.68
   1   0   3    2.02    1.44
  -1   0  -3   -0.97    2.01
  -1   0  -3    1.01    1.44
  -1   0  -3    1.52    1.55
  -1   0  -3   -0.78    1.76
  -1   0  -4 5008.49  154.16
  -1   0  -4 5131.59  154.23
  -1   0  -4 5118.89  154.52
  -1   0  -4 5115.00  154.44
  -1   0  -4 5216.66  154.45
  -1   0  -5    0.99    1.20
  -1   0  -6  163.50    7.07
  -1   0  -6  167.84    6.81
  -1   0  -7   15.84    2.93
  -1   0  -7    8.23    3.36
  -1   0  -7   11.90    3.30
  -1   0  -7   -2.19    3.04
  -1   0  -7    2.90    5.17
  -1   0  -7    1.85    2.82
  -1   0  -7    8.14    2.80
  -1   0  -7    8.22    2.91
  -1   0  -7    8.61    4.65
  -1   0  -7   18.68    3.31
  -1   0  -7   10.76    2.81
  -1   0  -7   12.15    3.21
  -1   0  -7   22.22    4.32
  -1   0  -7   10.45    2.79
  -1   0  -8 1124.01   34.51
  -1   0  -8 1139.71   34.56
  -1   0  -8 1130.31   34.59
  -1   0  -8 1128.23   34.44
  -1   0  -8 1158.48   34.55
  -1   0  -8 1108.33   34.52
  -1   0  -8 1150.17   35.74
  -1   0  -8 1135.56   34.65
  -1   0  -8 1121.71   34.62
  -1   0  -8 1104.01   34.63
  -1   0  -8 1134.80   34.52
  -1   0  -8 1076.60   34.30
  -1   0  -8 1182.27   35.60
  -1   0  -8 1160.97   34.50
  -1   0  -8 1096.88   34.44
  -1   0  -8 1147.78   34.51
  -1   0  -8 1119.06   34.55
  -1   0  -8 1162.97   34.42
  -1   0  -8 1132.87   34.55
  -1   0  -8 1099.01   34.64
  -1   0  -8 1145.66   34.37
  -1   0  -8 1117.97   34.39
  -1   0  -8 1033.46   34.84
  -1   0  -8 1105.47   34.46
  -1   0  -8 1148.67   34.39
  -1   0  -9   -1.17    6.45
  -1   0  -9   -0.27    4.22
  -1   0  -9   -1.45    4.61
  -1   0  -9    2.72    4.69
  -1   0  -9    4.11    3.79
  -1   0  -9    2.25    3.54
  -1   0  -9    4.75    6.00
  -1   0  -9    0.38    3.75
  -1   0  -9   -3.70    3.60
  -1   0  -9   -0.83    3.79
  -1   0  -9   -4.46    3.85
  -1   0  -9   -1.73    4.79
  -1   0  -9    1.73    3.01
  -1   0  -9    1.66    4.14
  -1   0  -9    1.73    4.14
  -1   0  -9   -4.19    4.03
  -1   0  -9    3.70    3.96
  -1   0  -9    2.46    3.44
  -1   0  -9   -3.44    3.83
  -1   0  -9   -1.92    3.28
  -1   0  -9   -1.04    3.06
  -1   0  -9    2.43    3.52
  -1   0 -10   20.71    4.47
  -1   0 -10   26.67    6.83
  -1   0 -10   28.93    4.94
  -1   0 -10   31.49    4.99
  -1   0 -10   27.28    4.13
  -1   0 -10   22.51    4.09
  -1   0 -10   21.94    3.81
  -1   0 -10   27.03    3.99
  -1   0 -10   27.68    4.89
  -1   0 -10   26.01    3.82
  -1   0 -10   23.10    3.85
  -1   0 -10   25.71    3.04
  -1   0 -10   32.00    4.37
  -1   0 -10   24.51    4.03
  -1   0 -10   24.89    3.62
  -1   0 -10   28.35    4.25
  -1   0 -10   29.63    3.17
  -1   0 -10   26.03    3.66
  -1   0 -11    5.03    3.65
  -1   0 -11    5.62    3.41
  -1   0 -11   -0.22    3.57
  -1   0 -11   12.56    3.85
  -1   0 -11   15.62    4.41
  -1   0 -11   -5.02    3.23
  -1   0 -11   -8.45    3.87
  -1   0 -11   -7.64    3.98
  -1   0 -11   19.55    4.53
  -1   0 -11    4.73    4.38
  -1   0 -12  244.59    8.24
  -1   0 -12  252.57    8.21
  -1   0 -12  246.47    8.17
  -1   0 -12  240.97    8.34
  -1   0 -12  234.73    8.36
  -1   0 -12  244.07    8.25
  -1   0 -12  257.49    8.32
  -1   0 -12  257.39    8.48
  -1   0 -12  253.22    8.48
  -1   0 -13   -2.84    1.88
  -1   0 -13   -1.00    1.67
  -1   0 -13   -2.67    1.99
  -1   0 -13   -2.00    1.71
   1   1 -12  133.90    5.00
   1  -1 -12  132.21    5.10
   1   1 -12  121.40    5.13
   1   1 -12  134.06    5.35
   1   1 -12  140.92    5.41
   1  -1 -12  136.56    5.37
   1   1 -12  133.54    5.48
   1   1 -12  122.66    5.59
   1  -1 -12  142.80    5.65
   1  -1 -12  149.16    5.48
   1   1 -12  127.49    5.31
   1  -1 -12  140.57    5.15
   1  -1 -12  132.49    5.19
   1  -1 -12  135.37    5.19
   1   1 -11    4.09    3.56
   1   1 -11    0.94    3.36
   1  -1 -11   -3.29    3.63
   1  -1 -11    2.58    3.59
   1  -1 -11    0.78    3.78
   1  -1 -11    4.56    3.56
   1   1 -11   -1.50    3.62
   1  -1 -11    0.68    3.53
   1  -1 -11    0.42    3.89
   1  -1 -11    0.88    3.02
   1   1 -11    4.53    3.30
   1  -1 -11   -0.78    3.33
   1  -1 -11    2.15    3.14
   1   1 -11    1.61    3.07
   1   1 -11    2.46    4.04
   1   1 -11    2.71    2.96
   1   1 -11    6.06    3.38
   1   1 -11   -1.30    2.95
   1   1 -11    0.99    3.88
   1  -1 -11    1.19    3.02
   1  -1 -11    4.52    3.90
   1   1 -11   -0.60    3.57
   1  -1 -11   -0.44    4.22
   1   1 -11    0.52    2.72
   1   1 -11    7.79    4.16
   1   1 -11    2.70    3.96
   1  -1 -11   -0.08    4.54
   1   1 -11   -2.75    4.49
   1  -1 -10   91.18    6.06
   1   1 -10  100.91    5.65
   1   1 -10  127.31    5.84
   1   1 -10  121.81    6.09
   1  -1 -10   89.14    5.31
   1   1 -10  105.39    5.02
   1   1 -10  105.14    4.55
   1  -1 -10   96.36    5.22
   1   1 -10  124.28    5.22
   1  -1 -10   97.77    5.10
   1   1 -10   86.00    4.85
   1   1 -10  119.71    4.90
   1  -1 -10   94.02    5.18
   1   1 -10  123.48    5.78
   1  -1 -10   96.83    4.94
   1   1 -10   92.27    5.07
   1  -1 -10   97.74    5.03
   1   1 -10   98.72    5.30
   1  -1 -10  102.76    5.26
   1   1 -10  114.33    5.17
   1   1 -10   88.36    4.88
   1  -1 -10   87.43    5.51
   1  -1 -10   97.20    4.87
   1  -1 -10   94.66    4.30
   1   1 -10  108.33    5.22
   1  -1 -10  107.23    5.50
   1  -1 -10  101.59    4.76
   1   1 -10  103.86    4.60
   1   1 -10  101.79    5.53
   1  -1  -9   14.25    3.43
   1   1  -9   21.64    3.16
   1   1  -9   23.33    4.44
   1  -1  -9   20.39    6.07
   1   1  -9   19.44    3.84
   1   1  -9   20.48    4.25
   1  -1  -9   20.40    4.14
   1   1  -9   23.06    4.41
   1  -1  -9   15.22    4.91
   1   1  -9   20.43    4.72
   1   1  -9   15.66    6.11
   1   1  -9   15.41    4.19
   1  -1  -9   12.82    3.93
   1   1  -9   22.44    4.40
   1   1  -9   22.74    3.52
   1  -1  -9   14.56    3.73
   1   1  -9   17.91    3.74
   1   1  -9   25.63    4.48
   1   1  -9   22.98    3.93
   1   1  -9   20.88    3.63
   1  -1  -9   21.87    3.99
   1  -1  -9   19.71    3.71
   1  -1  -9   24.41    3.55
   1   1  -9   18.36    3.85
   1   1  -9   22.43    3.59
   1  -1  -9    8.73    3.27
   1  -1  -9   13.90    3.86
   1  -1  -9   10.61    3.64
   1  -1  -9    7.22    4.45
   1   1  -9   19.04    3.58
   1   1  -9   24.13    3.80
   1  -1  -9    9.52    2.96
   1   1  -9   18.71    3.08
   1  -1  -9   12.51    2.89
   1  -1  -9   14.13    2.82
   1  -1  -9   13.75    2.70
   1  -1  -9   17.60    2.74
   1  -1  -9   16.20    5.25
   1  -1  -9   18.55    3.54
   1  -1  -9   19.69    2.90
   1  -1  -8   11.71    3.67
   1   1  -8   13.81    3.47
   1   1  -8   15.08    3.42
   1   1  -8   12.54    2.80
   1  -1  -8   14.77    5.38
   1   1  -8   10.62    3.86
   1  -1  -8   10.85    3.04
   1   1  -8   14.81    3.86
   1   1  -8    9.23    4.11
   1  -1  -8   12.25    4.17
   1   1  -8   13.24    3.65
   1   1  -8   16.88    5.32
   1   1  -8   12.39    3.79
   1  -1  -8    7.37    3.35
   1   1  -8   10.51    3.26
   1   1  -8   14.61    3.27
   1  -1  -8   10.53    2.45
   1   1  -8   10.30    2.70
   1   1  -8   11.00    3.07
   1   1  -8   15.10    5.06
   1  -1  -8   14.44    5.06
   1  -1  -8   10.44    3.16
   1   1  -8   12.50    3.91
   1  -1  -8    9.27    3.82
   1  -1  -8    9.27    3.37
   1  -1  -8   14.79    3.57
   1  -1  -8    9.75    3.21
   1   1  -8   11.73    3.18
   1   1  -8   13.89    3.52
   1   1  -8   12.98    3.34
   1   1  -8   13.14    3.50
   1  -1  -8    9.09    3.38
   1  -1  -8   14.74    2.90
   1  -1  -8   12.40    3.17
   1   1  -8    9.82    3.20
   1   1  -8   17.11    3.36
   1   1  -8   13.12    2.58
   1  -1  -8    9.81    2.42
   1  -1  -8   13.96    2.57
   1  -1  -8   11.28    2.68
   1  -1  -8   12.34    2.62
   1  -1  -8   14.24    4.59
   1  -1  -8   13.11    2.62
   1  -1  -8   11.72    3.33
   1   1  -7   81.77    4.19
   1  -1  -7   85.38    3.67
   1   1  -7   75.73    3.87
   1  -1  -7   76.72    4.00
   1   1  -7   73.78    3.80
   1  -1  -7   87.99    5.46
   1   1  -7   75.61    3.47
   1  -1  -7   65.01    4.31
   1   1  -7   73.06    5.37
   1   1  -7   75.22    4.10
   1   1  -7   78.00    4.28
   1   1  -7   73.80    4.03
   1  -1  -7   77.95    3.77
   1   1  -7   85.20    4.07
   1   1  -7   79.20    3.61
   1   1  -7   77.83    3.70
   1   1  -7   86.69    5.23
   1   1  -7   77.03    3.41
   1  -1  -7   80.89    5.19
   1  -1  -7   76.19    3.66
   1  -1  -7   78.23    3.27
   1  -1  -7   72.12    3.90
   1  -1  -7   73.95    4.03
   1   1  -7   76.00    3.85
   1   1  -7   76.05    3.92
   1  -1  -7   79.72    3.81
   1   1  -7   76.34    3.82
   1  -1  -7   76.74    3.87
   1  -1  -7   73.08    4.11
   1   1  -7   76.42    3.71
   1   1  -7   81.03    4.14
   1   1  -7   71.36    3.83
   1   1  -7   74.42    3.78
   1  -1  -7   82.23    3.76
   1  -1  -7   78.86    3.44
   1  -1  -7   75.46    3.39
   1  -1  -7   79.40    3.30
   1   1  -7   73.72    3.37
   1  -1  -7   72.77    3.23
   1  -1  -7   72.94    4.63
   1  -1  -7   79.51    3.37
   1  -1  -7   67.44    3.79
   1  -1  -6    6.77    3.69
   1  -1  -6    7.18    3.45
   1  -1  -5  402.25   12.70
   1   1  -5  378.16   12.67
   1   1  -5  401.66   12.64
   1  -1  -5  379.89   12.62
   1  -1  -4   31.86    2.47
   1  -1  -3  620.28   19.19
   1  -1  -3  595.79   19.17
   1   1  -3  625.04   19.18
   1   1  -3  632.61   18.92
   1  -1  -3  618.37   18.97
   1   1  -3  621.21   19.17
   1  -1  -3  623.29   19.15
   1  -1  -2  766.61   23.88
   1  -1  -2  779.44   23.87
   1   1  -2  776.05   23.87
   1  -1  -2  767.32   23.81
   1   1  -2  765.55   23.81
   1   1  -2  791.02   23.87
   1  -1  -2  832.05   23.86
  -1  -1   1 2900.74   87.51
  -1   1   1 2895.81   87.56
   1  -1  -1 2888.06   87.55
   1   1   0  132.66    4.52
  -1  -1   0  144.06    4.45
  -1   1   0  140.33    4.45
  -1  -1  -1   26.34    1.29
  -1  -1  -1   28.30    1.28
   1   1   1   27.86    1.56
  -1  -1  -2 3034.93   90.61
  -1  -1  -2 3013.02   90.56
  -1  -1  -2 2975.12   90.62
  -1   1  -2 2873.46   90.54
  -1  -1  -2 3101.35   90.57
   1   1   2 2980.84   90.47
  -1  -1  -3 2963.40   87.75
  -1   1  -3 2924.58   87.62
   1   1   3 2890.90   87.47
  -1   1  -3 2813.27   87.80
  -1  -1  -3 2899.21   87.63
  -1  -1  -3 2858.07   87.74
  -1  -1  -4  256.52    8.65
  -1   1  -4  256.71    8.79
  -1   1  -4  255.40    8.32
  -1  -1  -4  258.19    8.36
  -1  -1  -4  265.83    8.25
  -1  -1  -4  262.85    8.61
  -1  -1  -5  670.87   21.07
  -1   1  -5  680.06   20.63
  -1   1  -5  692.48   21.17
  -1  -1  -5  655.44   20.47
  -1  -1  -6    4.02    3.70
  -1   1  -6   23.43    4.33
  -1   1  -7  187.00    8.16
  -1   1  -7  189.41    6.83
  -1   1  -7  187.94    6.87
  -1   1  -7  180.31    6.88
  -1   1  -7  188.59    6.31
  -1   1  -7  186.89    6.50
  -1   1  -7  180.57    6.56
  -1   1  -7  190.95    6.52
  -1   1  -7  178.09    6.21
  -1  -1  -7  195.51    8.16
  -1   1  -7  180.37    6.36
  -1   1  -7  184.86    6.73
  -1   1  -7  171.92    6.62
  -1   1  -7  184.95    6.74
  -1   1  -7  184.64    6.91
  -1   1  -7  183.20    6.29
  -1   1  -7  179.12    7.27
  -1   1  -7  182.66    6.63
  -1   1  -7  182.06    6.67
  -1   1  -7  187.83    6.56
  -1   1  -7  189.42    6.78
  -1   1  -7  183.37    6.44
  -1   1  -8  262.13    9.01
  -1   1  -8  257.91    8.86
  -1  -1  -8  247.02    8.83
  -1  -1  -8  259.22    8.62
  -1  -1  -8  252.12    8.83
  -1  -1  -8  250.54    8.84
  -1   1  -8  250.42    8.84
  -1  -1  -8  242.85    8.85
  -1   1  -8  252.50    8.75
  -1  -1  -8  246.93    8.80
  -1   1  -8  255.07    9.09
  -1  -1  -8  229.33    9.14
  -1  -1  -8  243.79    8.94
  -1   1  -8  260.33    9.10
  -1   1  -8  252.78    9.07
  -1   1  -8  264.69   10.61
  -1  -1  -8  252.51    8.75
  -1   1  -8  250.38    8.39
  -1  -1  -8  268.47   10.40
  -1  -1  -8  243.41    8.64
  -1   1  -8  250.42    8.58
  -1  -1  -8  261.12    8.72
  -1   1  -8  267.43    8.74
  -1  -1  -8  260.65    8.66
  -1   1  -8  250.22    8.92
  -1   1  -8  255.24    8.58
  -1  -1  -8  259.76    8.56
  -1   1  -8  269.33    8.56
  -1  -1  -8  230.09    9.13
  -1  -1  -8  260.24    8.72
  -1   1  -8  250.62    8.90
  -1   1  -8  260.06    9.21
  -1   1  -8  258.51    8.89
  -1  -1  -8  252.29    8.77
  -1  -1  -8  260.70    8.36
  -1  -1  -8  250.31    8.54
  -1   1  -8  252.98    8.42
  -1  -1  -8  243.36    9.52
  -1   1  -8  247.42    9.62
  -1   1  -8  242.78    8.71
  -1   1  -8  256.81    8.56
  -1  -1  -8  248.85    8.48
  -1   1  -8  265.84    8.44
  -1  -1  -8  255.92    8.56
  -1   1  -8  260.44    8.70
  -1  -1  -8  251.01    8.68
  -1  -1  -9   42.54    4.33
  -1   1  -9   45.27    4.59
  -1  -1  -9   43.43    4.22
  -1  -1  -9   40.34    4.36
  -1  -1  -9   39.87    3.85
  -1   1  -9   37.82    4.39
  -1  -1  -9   43.49    4.29
  -1   1  -9   41.29    4.06
  -1   1  -9   46.07    4.26
  -1  -1  -9   50.59    4.44
  -1   1  -9   44.34    4.92
  -1   1  -9   38.89    4.60
  -1   1  -9   45.73    6.74
  -1   1  -9   41.40    4.87
  -1  -1  -9   35.49    5.01
  -1  -1  -9   42.10    4.50
  -1  -1  -9   43.22    4.17
  -1   1  -9   44.36    3.29
  -1   1  -9   46.13    3.84
  -1  -1  -9   42.57    3.92
  -1  -1  -9   47.26    4.05
  -1  -1  -9   60.12    6.54
  -1  -1  -9   46.11    4.14
  -1   1  -9   39.30    4.19
  -1  -1  -9   41.33    4.00
  -1  -1  -9   35.06    4.98
  -1   1  -9   44.74    4.24
  -1  -1  -9   42.12    3.98
  -1   1  -9   43.30    5.02
  -1  -1  -9   39.77    3.67
  -1   1  -9   48.02    3.73
  -1  -1  -9   44.82    4.01
  -1   1  -9   45.35    3.28
  -1  -1  -9   41.95    3.14
  -1  -1  -9   43.38    3.58
  -1   1  -9   37.80    5.68
  -1   1  -9   48.97    3.37
  -1  -1  -9   43.96    3.79
  -1  -1  -9   42.38    3.52
  -1  -1  -9   37.24    3.64
  -1   1  -9   42.59    3.92
  -1  -1 -10  143.93    7.22
  -1   1 -10  153.96    6.88
  -1   1 -10  166.99    7.02
  -1   1 -10  184.49    7.18
  -1  -1 -10  161.92    6.82
  -1   1 -10  167.93    8.97
  -1  -1 -10  154.98    6.65
  -1   1 -10  177.02    6.34
  -1  -1 -10  161.48    6.52
  -1  -1 -10  157.90    6.42
  -1   1 -10  157.06    6.57
  -1  -1 -10  172.08    6.57
  -1  -1 -10  159.74    6.28
  -1  -1 -10  144.05    6.21
  -1  -1 -10  154.12    7.11
  -1   1 -10  174.67    6.54
  -1  -1 -10  155.17    6.27
  -1   1 -10  179.74    7.23
  -1   1 -10  159.72    6.49
  -1   1 -10  157.99    5.75
  -1  -1 -10  146.96    5.99
  -1  -1 -10  168.85    6.60
  -1  -1 -10  150.51    6.61
  -1   1 -10  158.20    6.79
  -1   1 -10  158.33    6.47
  -1  -1 -10  172.20    6.73
  -1   1 -10  165.34    5.85
  -1   1 -10  158.50    6.26
  -1  -1 -10  156.07    6.03
  -1  -1 -10  156.72    6.16
  -1  -1 -11    5.44    4.55
  -1  -1 -11   10.42    3.87
  -1   1 -11   30.11    4.43
  -1   1 -11   24.30    4.28
  -1   1 -11   23.16    4.01
  -1   1 -11   27.08    3.39
  -1  -1 -11   14.95    3.58
  -1  -1 -11   16.11    3.58
  -1  -1 -11   10.08    3.48
  -1   1 -11   21.71    3.71
  -1  -1 -11   16.64    3.80
  -1  -1 -11   20.64    3.05
  -1   1 -11   26.22    4.40
  -1  -1 -11    9.68    4.24
  -1   1 -11   28.10    3.39
  -1   1 -11   21.17    3.25
  -1  -1 -11   15.74    3.75
  -1   1 -11   17.90    3.91
  -1  -1 -11   14.19    2.74
  -1  -1 -12    9.25    2.99
  -1  -1 -12   12.01    3.02
  -1   1 -12    8.17    3.22
  -1  -1 -12    3.85    3.06
  -1  -1 -12    9.74    2.68
  -1  -1 -12    5.39    2.70
  -1   1 -12    4.85    2.55
  -1  -1 -12    4.63    2.80
  -1   1 -12    8.76    2.75
  -1  -1 -12    8.20    2.79
  -1   1 -12    7.02    2.89
  -1   1 -12    6.16    3.01
  -1   1 -12   11.83    3.28
  -1   1 -12   11.80    3.32
  -1  -1 -12    9.24    3.47
  -1  -1 -12   13.04    2.91
  -1  -1 -13   93.26    3.49
  -1   1 -13   93.85    3.39
  -1  -1 -13   90.83    3.41
  -1   1 -13   91.10    3.56
  -1   1 -13   94.77    3.45
   1  -2 -12   58.20    3.39
   1  -2 -12   63.03    3.11
   1   2 -12   64.52    3.82
   1   2 -12   60.24    3.36
   1   2 -12   64.19    3.47
   1   2 -12   64.15    3.49
   1  -2 -12   65.57    3.55
   1  -2 -12   63.76    3.65
   1   2 -12   53.51    3.67
   1  -2 -12   62.66    3.69
   1  -2 -12   61.64    4.23
   1   2 -12   61.44    3.87
   1   2 -12   65.65    3.80
   1  -2 -11  120.04    5.74
   1   2 -11  135.61    5.42
   1  -2 -11  123.97    5.60
   1  -2 -11  136.15    5.55
   1   2 -11  142.37    5.59
   1   2 -11  133.00    5.52
   1   2 -11  132.33    5.04
   1  -2 -11  138.64    5.67
   1   2 -11  125.50    5.50
   1  -2 -11  135.07    5.63
   1   2 -11  116.60    5.19
   1   2 -11  131.72    5.25
   1  -2 -11  119.63    5.27
   1   2 -11  115.63    5.23
   1  -2 -11  123.16    5.49
   1  -2 -11  124.85    5.64
   1  -2 -11  145.63    5.20
   1   2 -11  137.50    5.94
   1  -2 -11  128.54    5.47
   1   2 -11  131.32    5.63
   1  -2 -11  132.32    5.68
   1  -2 -11  143.52    5.28
   1  -2 -11  135.26    5.73
   1   2 -11  131.11    5.83
   1  -2 -11  142.76    5.80
   1  -2 -11  141.16    6.04
   1   2 -11  149.70    6.12
   1  -2 -11  131.89    6.31
   1   2 -11  135.48    5.87
   1   2 -11  130.73    5.93
   1  -2 -11  129.86    5.85
   1  -2 -10   46.73    5.24
   1   2 -10   62.11    5.16
   1  -2 -10   45.59    4.55
   1   2 -10   46.89    4.67
   1   2 -10   49.12    4.87
   1  -2 -10   39.04    4.37
   1   2 -10   53.81    3.99
   1  -2 -10   42.84    4.12
   1  -2 -10   44.50    4.13
   1  -2 -10   43.24    4.23
   1   2 -10   46.56    4.18
   1   2 -10   47.70    4.22
   1   2 -10   28.86    3.79
   1   2 -10   47.80    4.35
   1  -2 -10   42.98    4.48
   1  -2 -10   46.85    4.10
   1   2 -10   53.71    4.32
   1  -2 -10   48.93    3.85
   1  -2 -10   42.35    3.77
   1   2 -10   52.57    4.88
   1   2 -10   34.93    3.73
   1   2 -10   29.76    4.01
   1  -2 -10   39.37    4.20
   1  -2 -10   46.31    4.32
   1  -2 -10   44.77    3.20
   1  -2 -10   40.14    3.11
   1   2 -10   35.78    3.55
   1  -2 -10   42.78    3.21
   1  -2 -10   42.99    3.29
   1  -2 -10   42.26    3.78
   1   2 -10   39.02    4.23
   1   2 -10   46.38    4.89
   1  -2 -10   46.71    4.31
   1   2 -10   27.29    4.58
   1  -2 -10   47.85    4.51
   1  -2 -10   41.29    3.78
   1  -2 -10   43.15    4.80
   1   2 -10   32.39    4.28
   1   2 -10   35.16    3.35
   1  -2 -10   45.58    4.43
   1   2  -9   68.78    6.67
   1   2  -9   69.95    4.43
   1  -2  -9   68.95    4.16
   1   2  -9   68.15    3.75
   1   2  -9   61.54    5.07
   1  -2  -9   67.09    4.79
   1   2  -9   72.56    4.83
   1   2  -9   65.04    4.53
   1  -2  -9   64.39    4.65
   1  -2  -9   70.82    4.54
   1   2  -9   64.78    6.68
   1   2  -9   65.38    4.87
   1   2  -9   67.20    5.20
   1  -2  -9   74.83    5.30
   1  -2  -9   68.92    4.79
   1   2  -9   67.30    4.80
   1  -2  -9   62.82    6.84
   1  -2  -9   62.30    4.57
   1   2  -9   73.65    4.88
   1   2  -9   64.48    4.24
   1  -2  -9   68.69    4.39
   1   2  -9   73.16    3.92
   1  -2  -9   70.42    4.41
   1   2  -9   68.79    4.16
   1   2  -9   70.86    4.39
   1  -2  -9   69.38    4.47
   1  -2  -9   62.16    4.36
   1   2  -9   75.56    4.36
   1  -2  -9   64.75    4.80
   1   2  -9   65.47    4.46
   1  -2  -9   67.89    4.65
   1   2  -9   66.04    4.28
   1   2  -9   64.54    4.40
   1   2  -9   60.57    4.18
   1   2  -9   70.85    4.59
   1   2  -9   70.40    5.01
   1   2  -9   66.33    4.22
   1  -2  -9   64.26    4.14
   1  -2  -9   74.59    4.29
   1  -2  -9   70.10    4.44
   1  -2  -9   66.84    4.50
   1  -2  -9   65.37    3.69
   1  -2  -9   65.89    3.74
   1  -2  -9   71.07    3.63
   1  -2  -9   67.25    3.75
   1  -2  -9   59.77    5.69
   1  -2  -9   68.02    4.32
   1   2  -9   67.91    4.01
   1  -2  -9   67.25    3.79
   1  -2  -8   67.96    4.38
   1   2  -8   72.13    6.07
   1   2  -8   69.29    4.29
   1   2  -8   72.55    4.74
   1   2  -8   73.69    4.17
   1   2  -8   74.28    3.64
   1  -2  -8   80.02    4.51
   1   2  -8   72.29    4.43
   1   2  -8   75.85    4.54
   1  -2  -8   84.58    6.15
   1  -2  -8   77.16    4.04
   1  -2  -8   73.91    4.28
   1  -2  -8   70.75    4.47
   1   2  -8   74.65    4.82
   1  -2  -8   67.43    4.87
   1   2  -8   73.59    4.49
   1   2  -8   76.02    4.62
   1   2  -8   69.72    6.10
   1  -2  -8   72.27    6.26
   1  -2  -8   68.57    4.65
   1   2  -8   69.21    4.15
   1   2  -8   65.35    4.58
   1  -2  -8   68.11    4.20
   1  -2  -8   72.94    4.54
   1  -2  -8   73.06    4.06
   1  -2  -8   79.57    4.13
   1   2  -8   70.20    4.14
   1   2  -8   74.43    5.89
   1  -2  -8   73.83    4.07
   1   2  -8   74.85    3.99
   1  -2  -8   85.05    6.10
   1  -2  -8   75.21    5.92
   1  -2  -8   76.84    4.17
   1   2  -8   83.23    5.98
   1   2  -8   71.38    3.77
   1   2  -8   76.22    3.92
   1  -2  -8   74.56    4.24
   1   2  -8   75.45    4.28
   1  -2  -8   81.39    4.10
   1  -2  -8   76.15    4.26
   1  -2  -8   78.77    4.43
   1   2  -8   82.94    4.17
   1   2  -8   78.14    4.27
   1   2  -8   74.45    4.13
   1   2  -8   82.48    4.28
   1  -2  -8   75.22    3.96
   1   2  -8   72.99    4.11
   1  -2  -8   76.51    4.55
   1   2  -8   76.91    4.68
   1  -2  -8   75.58    3.65
   1  -2  -8   75.94    3.70
   1  -2  -8   69.84    3.73
   1  -2  -8   75.00    3.59
   1   2  -8   59.69    5.23
   1  -2  -8   72.00    5.29
   1   2  -8   68.01    3.49
   1  -2  -8   73.99    3.71
   1  -2  -8   78.69    4.17
   1   2  -8   72.92    3.97
   1  -2  -7  591.90   17.51
   1  -2  -7  558.19   17.57
   1   2  -7  556.79   17.56
   1   2  -7  574.69   17.41
   1   2  -7  557.24   17.72
   1   2  -7  568.29   17.61
   1  -2  -7  578.47   17.67
   1  -2  -7  586.76   18.48
   1  -2  -7  572.79   17.60
   1   2  -7  563.06   17.53
   1   2  -7  563.24   17.68
   1  -2  -7  565.97   17.67
   1   2  -7  551.54   17.65
   1   2  -7  598.28   17.68
   1   2  -7  549.06   17.64
   1  -2  -7  561.03   17.65
   1   2  -7  566.51   18.50
   1  -2  -7  578.22   18.56
   1   2  -7  566.61   17.63
   1   2  -7  548.76   17.55
   1  -2  -7  566.41   17.62
   1  -2  -7  539.29   17.56
   1  -2  -7  565.01   17.52
   1  -2  -7  583.08   17.52
   1  -2  -7  562.39   18.44
   1   2  -7  550.02   18.36
   1   2  -7  569.26   17.48
   1  -2  -7  564.71   17.54
   1  -2  -7  537.78   17.50
   1   2  -7  553.08   17.44
   1   2  -7  569.12   17.53
   1   2  -7  608.09   18.52
   1   2  -7  550.46   17.50
   1  -2  -7  595.26   18.50
   1   2  -7  586.80   17.67
   1  -2  -7  573.15   17.51
   1  -2  -7  555.69   17.54
   1  -2  -7  568.54   17.62
   1  -2  -7  593.78   17.60
   1   2  -7  550.58   17.53
   1  -2  -7  577.99   17.61
   1   2  -7  566.01   17.55
   1   2  -7  589.12   17.55
   1   2  -7  584.31   17.58
   1   2  -7  563.64   17.61
   1  -2  -7  563.89   17.60
   1   2  -7  556.78   17.60
   1  -2  -7  548.38   17.41
   1  -2  -7  560.34   17.41
   1  -2  -7  562.71   17.39
   1  -2  -7  559.08   17.43
   1   2  -7  550.27   17.38
   1   2  -7  494.09   17.94
   1  -2  -7  512.98   17.78
   1   2  -7  513.59   17.79
   1   2  -7  569.79   17.44
   1   2  -7  579.29   17.52
   1  -2  -7  566.66   17.43
   1  -2  -7  570.64   17.54
   1  -2  -6  372.96   13.00
   1   2  -6  383.79   13.08
   1  -2  -6  418.83   13.04
   1  -2  -6  376.67   13.00
   1   2  -6  408.05   13.06
   1  -2  -5  119.59    5.05
   1   2  -5  121.08    5.11
   1  -2  -5  121.24    4.98
   1   2  -5  126.16    5.00
   1  -2  -5  119.15    5.00
   1  -2  -4  781.23   24.29
   1   2  -4  817.29   23.97
   1  -2  -4  756.99   24.32
   1   2  -4  765.65   24.31
   1   2  -4  793.92   24.30
   1  -2  -4  789.96   24.28
   1  -2  -4  785.62   24.29
   1   2  -4  758.69   24.25
   1  -2  -3  133.60    4.61
   1   2  -3  124.10    4.60
   1  -2  -3  125.45    4.54
   1   2  -3  122.84    4.54
   1  -2  -3  134.64    4.64
   1   2  -3  129.42    4.57
  -1  -2   3  127.51    4.05
   1   2  -3  134.22    4.28
   1  -2  -3  139.33    4.55
   1  -2  -3  137.41    4.56
   1   2  -3  130.76    4.52
   1   2  -3  135.86    4.56
   1   2  -2 1165.04   36.38
   1  -2  -2 1162.77   36.37
   1  -2  -2 1193.18   36.37
  -1   2   2 1237.82   36.36
   1   2  -2 1199.46   36.38
   1   2  -2 1202.41   36.37
   1  -2  -2 1203.04   36.39
   1  -2  -2 1235.77   36.37
   1   2  -2 1181.92   36.36
   1   2  -2 1179.72   36.34
   1  -2  -2 1195.87   36.36
   1  -2  -1   68.55    2.41
  -1   2   1   69.70    2.46
   1   2  -1   70.89    2.41
   1   2   0 2718.37   84.58
  -1  -2   0 2795.21   84.58
  -1   2   0 2653.91   84.55
  -1   2  -1  233.04    7.44
  -1  -2  -1  255.46    7.48
  -1   2  -1  220.36    7.51
  -1  -2  -1  237.51    7.38
   1   2   1  255.20    7.63
  -1   2  -2  151.53    5.18
  -1  -2  -2  158.88    5.22
  -1  -2  -2  156.93    5.08
  -1   2  -2  159.31    5.24
  -1  -2  -2  158.39    5.25
  -1  -2  -2  172.61    5.26
  -1   2  -3 1455.88   44.42
  -1  -2  -3 1486.24   44.44
  -1  -2  -3 1502.59   44.35
  -1   2  -3 1414.34   44.49
  -1  -2  -3 1481.64   44.35
  -1  -2  -3 1433.68   44.51
  -1   2  -3 1423.61   44.31
  -1   2  -3 1459.29   44.41
  -1  -2  -3 1455.54   44.43
  -1  -2  -4 1046.47   32.24
  -1   2  -4 1063.55   32.22
  -1  -2  -4 1071.85   32.00
  -1  -2  -4  997.04   32.31
  -1   2  -4 1063.03   32.01
  -1   2  -4 1035.00   32.31
  -1   2  -4 1033.76   32.20
  -1  -2  -4 1044.13   32.22
  -1  -2  -5   79.22    4.19
  -1   2  -5   79.41    4.04
  -1  -2  -5   75.44    2.98
  -1   2  -5   78.83    4.29
  -1   2  -5   86.26    3.34
  -1  -2  -5   67.38    2.69
  -1   2  -6    4.74    3.59
  -1  -2  -6   -4.06    3.94
  -1   2  -6    0.98    3.92
  -1  -2  -6   -3.97    4.41
  -1   2  -6    1.26    2.15
  -1  -2  -7  766.74   23.18
  -1  -2  -7  758.27   23.18
  -1  -2  -7  767.49   23.20
  -1   2  -7  739.41   23.21
  -1  -2  -7  751.87   23.18
  -1   2  -7  769.47   23.22
  -1   2  -7  777.05   23.18
  -1  -2  -7  792.90   23.24
  -1   2  -7  766.89   23.34
  -1  -2  -7  779.86   23.14
  -1  -2  -7  762.73   23.25
  -1  -2  -7  734.09   23.31
  -1   2  -7  748.15   23.24
  -1  -2  -7  727.27   23.29
  -1  -2  -7  745.09   24.28
  -1   2  -7  764.39   24.23
  -1   2  -7  719.48   23.28
  -1   2  -7  750.85   23.14
  -1  -2  -7  759.92   23.17
  -1  -2  -7  764.95   23.14
  -1  -2  -7  757.23   24.12
  -1   2  -7  764.20   24.07
  -1   2  -7  736.15   23.13
  -1   2  -7  746.07   23.08
  -1   2  -7  737.55   23.05
  -1   2  -7  754.54   23.17
  -1  -2  -7  761.22   23.16
  -1   2  -7  746.58   23.24
  -1  -2  -7  734.87   23.15
  -1  -2  -7  718.69   23.29
  -1  -2  -7  773.50   23.10
  -1   2  -7  713.27   23.24
  -1  -2  -7  749.51   23.16
  -1  -2  -7  777.55   23.15
  -1   2  -7  749.76   23.10
  -1   2  -7  744.01   23.31
  -1   2  -7  737.20   23.03
  -1  -2  -7  734.34   23.05
  -1  -2  -7  760.72   23.13
  -1   2  -7  736.98   23.56
  -1  -2  -7  700.33   23.45
  -1   2  -7  768.21   23.11
  -1  -2  -7  746.37   23.09
  -1  -2  -7  730.84   23.11
  -1   2  -7  766.85   23.04
  -1   2  -7  760.32   23.15
  -1   2  -7  713.25   23.19
  -1  -2  -7  753.86   23.09
  -1   2  -8  452.34   14.61
  -1  -2  -8  450.03   14.58
  -1   2  -8  462.44   14.53
  -1   2  -8  472.76   14.77
  -1  -2  -8  446.36   14.54
  -1  -2  -8  465.89   14.47
  -1  -2  -8  435.02   14.55
  -1  -2  -8  490.99   14.63
  -1   2  -8  466.84   14.61
  -1  -2  -8  443.39   14.55
  -1   2  -8  480.46   14.70
  -1  -2  -8  410.83   14.79
  -1  -2  -8  468.88   16.15
  -1   2  -8  485.97   16.07
  -1  -2  -8  425.04   14.77
  -1   2  -8  444.40   14.73
  -1  -2  -8  448.56   14.63
  -1  -2  -8  454.69   14.53
  -1   2  -8  462.44   14.49
  -1  -2  -8  467.87   15.88
  -1   2  -8  458.31   14.39
  -1   2  -8  461.39   14.46
  -1  -2  -8  471.56   14.51
  -1  -2  -8  457.11   14.47
  -1   2  -8  445.62   14.31
  -1   2  -8  462.88   15.76
  -1   2  -8  463.75   14.52
  -1  -2  -8  448.91   14.41
  -1  -2  -8  463.74   14.49
  -1   2  -8  464.43   14.39
  -1  -2  -8  450.30   14.46
  -1   2  -8  462.63   14.64
  -1  -2  -8  442.95   14.44
  -1   2  -8  452.26   14.68
  -1  -2  -8  435.69   14.75
  -1   2  -8  466.61   14.66
  -1  -2  -8  446.76   14.29
  -1   2  -8  456.39   14.24
  -1  -2  -8  450.71   14.40
  -1   2  -8  436.94   15.14
  -1  -2  -8  440.85   14.43
  -1  -2  -8  452.17   14.38
  -1   2  -8  451.22   14.52
  -1   2  -8  447.75   14.39
  -1  -2  -8  460.82   14.36
  -1   2  -8  467.20   14.28
  -1   2  -8  452.63   14.48
  -1  -2  -9    6.56    4.06
  -1   2  -9    8.82    4.10
  -1  -2  -9    7.98    4.02
  -1   2  -9    3.65    3.70
  -1  -2  -9    3.77    3.98
  -1  -2  -9    9.29    3.91
  -1   2  -9    6.91    3.34
  -1   2  -9    9.12    4.35
  -1  -2  -9    5.06    3.63
  -1  -2  -9    3.86    3.99
  -1  -2  -9    9.76    6.55
  -1  -2  -9    8.13    4.88
  -1  -2  -9    7.18    4.69
  -1   2  -9    5.48    4.51
  -1  -2  -9    7.73    4.15
  -1   2  -9    6.75    4.59
  -1   2  -9    1.27    6.29
  -1  -2  -9    8.05    3.82
  -1   2  -9   12.09    3.79
  -1  -2  -9    7.02    6.09
  -1  -2  -9    5.59    3.84
  -1  -2  -9    8.16    3.78
  -1   2  -9    6.58    3.43
  -1   2  -9    6.04    5.74
  -1   2  -9    6.75    3.62
  -1  -2  -9    7.93    3.43
  -1  -2  -9    8.40    3.41
  -1   2  -9    0.94    3.99
  -1  -2  -9    5.39    3.47
  -1   2  -9   10.62    4.00
  -1   2  -9    9.67    4.23
  -1   2  -9    3.95    4.79
  -1  -2  -9    8.82    3.81
  -1  -2  -9    7.49    4.63
  -1   2  -9   11.79    3.11
  -1  -2  -9    7.20    3.26
  -1  -2  -9    5.09    2.99
  -1   2  -9    5.18    5.62
  -1   2  -9    9.28    3.63
  -1  -2  -9    3.88    3.46
  -1   2  -9    9.54    3.73
  -1   2  -9    7.70    2.86
  -1  -2  -9    9.05    3.30
  -1  -2 -10   34.50    6.99
  -1   2 -10   49.78    4.97
  -1  -2 -10   42.00    4.51
  -1  -2 -10   42.48    5.23
  -1   2 -10   49.08    4.85
  -1  -2 -10   44.38    4.34
  -1  -2 -10   47.28    4.18
  -1   2 -10   39.33    3.82
  -1   2 -10   37.82    4.02
  -1  -2 -10   41.63    4.18
  -1   2 -10   46.73    4.30
  -1   2 -10   42.73    4.27
  -1  -2 -10   36.01    4.85
  -1   2 -10   49.90    5.06
  -1  -2 -10   46.35    3.70
  -1  -2 -10   40.01    3.54
  -1  -2 -10   46.26    3.17
  -1   2 -10   46.95    4.08
  -1  -2 -10   41.59    3.94
  -1   2 -10   42.36    4.64
  -1  -2 -10   40.19    4.34
  -1  -2 -10   36.33    4.35
  -1  -2 -10   41.47    3.59
  -1  -2 -10   39.29    3.65
  -1  -2 -10   41.49    3.59
  -1   2 -11  178.00    7.08
  -1  -2 -11  187.95    6.92
  -1  -2 -11  179.36    7.32
  -1   2 -11  187.96    7.10
  -1  -2 -11  174.91    6.91
  -1  -2 -11  174.89    6.72
  -1  -2 -11  177.90    6.75
  -1   2 -11  171.14    6.69
  -1   2 -11  174.89    6.79
  -1   2 -11  191.01    6.55
  -1  -2 -11  184.76    6.76
  -1   2 -11  185.55    6.69
  -1   2 -11  186.50    7.23
  -1  -2 -11  180.28    7.02
  -1   2 -11  175.21    6.62
  -1  -2 -11  176.17    6.98
  -1  -2 -11  175.77    6.26
  -1  -2 -11  185.55    6.84
  -1   2 -11  180.84    6.98
  -1  -2 -11  181.26    6.32
  -1  -2 -12   70.74    3.83
  -1  -2 -12   75.98    3.65
  -1   2 -12   74.11    3.62
  -1   2 -12   69.77    3.67
  -1   2 -12   70.25    3.42
  -1  -2 -12   74.86    3.69
  -1  -2 -12   72.78    3.58
  -1   2 -12   69.03    3.80
  -1  -2 -12   77.85    3.70
  -1   2 -12   59.46    3.98
  -1  -2 -12   81.95    4.29
  -1  -2 -12   79.12    4.09
  -1   2 -12   79.05    3.94
  -1   2 -12   81.18    4.07
  -1   2 -12   79.85    4.10
  -1  -2 -12   68.86    3.86
  -1   2 -12   76.31    3.48
  -1  -2 -13   32.61    2.02
  -1   2 -13   36.42    2.02
  -1   2 -13   35.21    2.00
  -1  -2 -13   34.21    1.98
  -1   2 -13   39.09    2.12
  -1  -2 -13   35.23    2.36
  -1   2 -13   36.35    2.23
  -1  -2 -13   39.09    2.27
  -1  -2 -13   36.72    2.16
   1   3 -13   26.19    1.70
   1   3 -12  176.36    6.30
   1   3 -12  184.74    6.29
   1  -3 -12  179.56    6.37
   1  -3 -12  177.14    6.35
   1   3 -12  174.31    6.50
   1   3 -12  181.38    6.27
   1  -3 -12  186.69    6.13
   1  -3 -12  185.63    6.42
   1   3 -12  166.75    6.42
   1  -3 -12  184.30    6.78
   1  -3 -12  184.71    6.61
   1   3 -12  189.70    6.50
   1   3 -12  178.30    6.51
   1  -3 -11   22.20    2.69
   1  -3 -11   18.77    3.56
   1   3 -11   19.55    3.54
   1   3 -11   16.89    3.28
   1   3 -11   22.23    3.51
   1  -3 -11   21.39    3.64
   1  -3 -11   25.48    3.63
   1  -3 -11   23.79    3.69
   1   3 -11   17.17    3.44
   1  -3 -11   19.23    3.54
   1  -3 -11   15.92    3.51
   1  -3 -11   21.46    3.75
   1   3 -11   20.29    4.14
   1   3 -11   16.71    2.96
   1   3 -11   19.55    3.29
   1   3 -11   14.69    3.71
   1  -3 -11   20.93    3.17
   1  -3 -11   18.81    3.53
   1   3 -11   18.17    3.53
   1   3 -11   21.82    2.97
   1  -3 -11   22.18    3.80
   1  -3 -11   22.45    3.28
   1  -3 -11   16.48    3.69
   1  -3 -11   26.37    4.17
   1   3 -11   22.18    4.19
   1   3 -11   18.50    3.77
   1  -3 -11   24.00    3.87
   1   3 -11   16.81    3.94
   1  -3 -11   18.87    4.28
   1  -3 -11   22.17    3.93
   1  -3 -11   23.26    4.68
   1   3 -11   16.80    4.06
   1   3 -11   18.42    4.30
   1   3 -11   22.93    3.93
   1  -3 -10   87.62    5.74
   1   3 -10   74.95    5.18
   1  -3 -10   76.06    4.99
   1   3 -10   84.76    5.44
   1   3 -10   82.36    5.07
   1  -3 -10   81.91    5.36
   1  -3 -10   69.15    4.86
   1   3 -10   72.54    4.76
   1   3 -10   78.91    4.59
   1   3 -10   75.63    4.53
   1  -3 -10   82.06    4.72
   1   3 -10   80.13    4.18
   1   3 -10   80.08    4.38
   1  -3 -10   83.26    4.64
   1   3 -10   79.80    4.64
   1  -3 -10   74.95    4.63
   1  -3 -10   79.43    4.62
   1   3 -10   77.62    4.79
   1   3 -10   83.33    5.30
   1  -3 -10   79.85    4.85
   1  -3 -10   73.80    4.80
   1   3 -10   75.52    4.69
   1   3 -10   70.72    4.32
   1   3 -10   70.78    4.32
   1   3 -10   69.56    4.09
   1  -3 -10   76.18    4.67
   1  -3 -10   78.00    4.39
   1   3 -10   77.76    4.52
   1  -3 -10   77.94    4.19
   1  -3 -10   72.16    4.62
   1  -3 -10   72.56    3.94
   1  -3 -10   74.98    3.89
   1  -3 -10   77.48    3.96
   1  -3 -10   72.94    4.45
   1  -3 -10   83.77    4.05
   1   3 -10   75.78    5.31
   1  -3 -10   83.96    5.25
   1  -3 -10   84.54    4.86
   1  -3 -10   74.60    4.44
   1   3 -10   77.09    4.91
   1   3 -10   81.05    4.59
   1   3 -10   81.96    4.75
   1  -3 -10   76.53    4.93
   1  -3 -10   88.05    4.96
   1   3 -10   79.67    5.04
   1  -3  -9  502.16   15.21
   1   3  -9  476.14   14.97
   1  -3  -9  467.28   15.23
   1  -3  -9  458.16   15.09
   1  -3  -9  472.78   14.93
   1  -3  -9  470.32   15.06
   1  -3  -9  480.44   15.12
   1   3  -9  463.87   15.11
   1   3  -9  468.22   15.02
   1   3  -9  465.46   14.67
   1   3  -9  468.94   15.21
   1   3  -9  451.48   15.30
   1   3  -9  485.60   15.27
   1   3  -9  465.48   15.17
   1   3  -9  469.19   16.55
   1  -3  -9  461.20   15.16
   1  -3  -9  457.30   15.27
   1   3  -9  474.02   15.18
   1  -3  -9  473.95   16.65
   1   3  -9  450.62   15.04
   1  -3  -9  459.97   15.20
   1  -3  -9  439.81   15.10
   1   3  -9  466.31   15.17
   1   3  -9  467.92   14.89
   1   3  -9  465.17   14.85
   1   3  -9  467.83   14.94
   1   3  -9  474.38   14.98
   1  -3  -9  459.28   15.01
   1   3  -9  479.11   14.99
   1  -3  -9  465.25   15.01
   1  -3  -9  496.24   14.99
   1  -3  -9  486.03   15.03
   1   3  -9  441.16   14.85
   1   3  -9  443.87   14.91
   1   3  -9  475.13   15.00
   1   3  -9  452.64   14.97
   1  -3  -9  486.77   15.03
   1  -3  -9  484.96   15.10
   1   3  -9  465.43   15.06
   1  -3  -9  472.11   14.99
   1  -3  -9  459.06   14.85
   1   3  -9  474.90   15.06
   1   3  -9  495.07   15.26
   1  -3  -9  481.40   15.00
   1  -3  -9  470.91   15.06
   1  -3  -9  476.91   14.78
   1  -3  -9  484.88   14.80
   1  -3  -9  469.18   14.73
   1  -3  -9  466.01   14.75
   1  -3  -9  427.31   15.49
   1   3  -9  413.76   15.46
   1  -3  -9  464.34   14.79
   1  -3  -9  474.13   14.96
   1   3  -9  485.64   14.92
   1   3  -9  476.45   14.73
   1  -3  -8   35.62    3.84
   1  -3  -8   37.70    3.90
   1   3  -8   37.07    5.55
   1   3  -8   33.59    3.77
   1   3  -8   38.50    3.60
   1  -3  -8   38.30    3.90
   1  -3  -8   38.51    5.60
   1   3  -8   39.50    3.88
   1   3  -8   39.26    2.93
   1  -3  -8   43.06    3.56
   1   3  -8   36.12    4.01
   1  -3  -8   39.25    4.00
   1  -3  -8   35.97    4.10
   1   3  -8   37.20    4.31
   1  -3  -8   37.83    5.92
   1  -3  -8   34.55    4.23
   1   3  -8   32.14    4.07
   1   3  -8   38.84    3.95
   1  -3  -8   40.19    3.93
   1   3  -8   43.59    5.66
   1   3  -8   40.93    4.26
   1  -3  -8   41.22    4.04
   1   3  -8   40.67    3.62
   1   3  -8   42.97    4.08
   1  -3  -8   42.58    3.71
   1   3  -8   35.64    5.40
   1   3  -8   40.56    3.42
   1  -3  -8   37.28    3.51
   1  -3  -8   37.44    3.53
   1   3  -8   39.63    3.22
   1  -3  -8   40.57    3.64
   1   3  -8   36.04    3.51
   1  -3  -8   38.80    5.46
   1  -3  -8   44.59    3.56
   1   3  -8   41.54    5.29
   1  -3  -8   41.01    5.41
   1   3  -8   42.28    3.30
   1  -3  -8   41.37    3.77
   1   3  -8   31.46    3.69
   1   3  -8   37.18    3.62
   1  -3  -8   42.41    3.78
   1   3  -8   36.18    3.65
   1  -3  -8   41.96    3.95
   1  -3  -8   36.91    3.92
   1   3  -8   42.52    3.79
   1  -3  -8   42.58    3.29
   1   3  -8   38.66    3.61
   1  -3  -8   40.32    3.55
   1   3  -8   39.33    3.55
   1  -3  -8   38.98    3.25
   1  -3  -8   40.88    2.66
   1  -3  -8   40.18    3.16
   1  -3  -8   37.28    3.15
   1  -3  -8   37.85    3.01
   1   3  -8   34.29    4.72
   1  -3  -8   41.79    4.85
   1   3  -8   35.96    3.03
   1  -3  -8   42.53    3.22
   1   3  -8   39.42    3.00
   1   3  -8   38.40    3.53
   1  -3  -8   40.71    3.71
   1   3  -7  453.38   14.21
   1   3  -7  474.99   15.17
   1   3  -7  451.18   14.32
   1   3  -7  439.67   14.37
   1   3  -7  443.97   14.18
   1  -3  -7  463.97   14.31
   1  -3  -7  466.65   14.14
   1  -3  -7  452.37   14.19
   1  -3  -7  433.44   14.22
   1   3  -7  456.73   14.13
   1  -3  -7  474.45   15.14
   1  -3  -7  446.91   14.20
   1  -3  -7  447.12   14.24
   1  -3  -7  448.40   14.29
   1   3  -7  456.55   14.31
   1  -3  -7  466.48   15.27
   1   3  -7  455.99   15.18
   1   3  -7  437.27   14.27
   1   3  -7  428.00   14.26
   1   3  -7  446.22   14.14
   1   3  -7  442.75   14.24
   1  -3  -7  435.70   14.17
   1  -3  -7  451.68   14.22
   1  -3  -7  431.63   15.10
   1  -3  -7  463.04   14.13
   1   3  -7  433.91   14.05
   1  -3  -7  430.41   14.11
   1   3  -7  447.78   14.12
   1  -3  -7  455.68   14.10
   1  -3  -7  474.24   15.12
   1   3  -7  444.03   14.06
   1  -3  -7  438.24   14.14
   1   3  -7  463.54   15.12
   1   3  -7  451.04   15.06
   1   3  -7  451.59   14.09
   1   3  -7  439.98   14.16
   1  -3  -7  455.94   14.24
   1   3  -7  445.25   14.18
   1   3  -7  467.73   14.26
   1  -3  -7  453.92   14.19
   1  -3  -7  464.44   14.20
   1   3  -7  453.76   14.13
   1  -3  -7  445.26   14.17
   1   3  -7  458.28   14.18
   1  -3  -7  436.38   14.07
   1  -3  -7  460.61   14.22
   1  -3  -7  453.78   14.06
   1  -3  -7  462.83   14.01
   1  -3  -7  440.12   14.03
   1  -3  -7  450.97   14.03
   1   3  -7  446.60   13.99
   1  -3  -7  461.22   13.96
   1   3  -7  415.55   14.45
   1   3  -7  410.92   14.66
   1  -3  -7  413.68   14.44
   1  -3  -7  463.47   14.06
   1   3  -7  456.02   14.06
   1  -3  -7  446.25   14.16
   1   3  -7  456.26   14.16
   1   3  -7  445.90   14.06
   1  -3  -6   38.65    3.96
   1   3  -6   41.79    3.98
   1  -3  -6   36.76    4.18
   1   3  -6   38.87    3.99
   1   3  -6   34.41    3.72
   1  -3  -6   35.80    3.90
   1  -3  -6   34.30    3.72
   1   3  -6   42.36    3.72
   1  -3  -5  544.53   17.35
   1   3  -5  550.35   17.37
   1   3  -5  553.70   17.39
   1  -3  -5  550.70   17.45
   1   3  -5  543.94   17.34
   1  -3  -5  543.74   17.36
   1   3  -5  540.56   17.31
   1  -3  -5  554.29   17.33
   1   3  -4   -0.97    2.31
   1  -3  -4    1.19    2.21
   1   3  -4    0.97    2.20
   1   3  -4   -1.43    1.36
   1  -3  -4   -1.08    2.35
  -1  -3   4    1.23    0.74
   1  -3  -4   -0.39    2.16
   1   3  -4   -0.35    2.06
   1   3  -4    1.59    2.02
   1  -3  -4    0.68    2.04
   1   3  -3  181.16    6.13
   1  -3  -3  175.14    6.08
  -1   3   3  185.35    6.04
   1   3  -3  186.88    6.08
   1  -3  -3  177.59    6.12
  -1  -3   3  180.37    5.68
   1   3  -3  184.61    5.92
   1  -3  -3  185.37    6.08
   1   3  -3  182.03    6.02
   1   3  -3  183.18    6.06
   1  -3  -3  186.06    6.04
   1   3  -2   50.55    2.28
   1  -3  -2   51.19    2.27
   1  -3  -2   51.52    2.18
  -1   3   2   53.03    2.17
   1   3  -2   50.21    2.19
   1   3  -2   52.98    2.21
   1  -3  -2   55.70    2.28
   1  -3  -2   57.12    2.11
  -1  -3   2   53.84    2.07
   1   3  -2   50.22    2.18
   1  -3  -2   53.01    2.16
   1  -3  -1  345.59   10.24
   1   3  -1  346.64   10.24
  -1   3   1  354.25   10.29
  -1  -3   1  333.74   10.36
   1   3  -1  322.18   10.24
  -1  -3   0  253.73    7.85
  -1   3   0  243.07    7.75
  -1  -3  -1  820.72   24.87
  -1   3  -1  789.64   24.95
  -1  -3  -1  854.99   24.98
  -1   3  -2 3463.08  105.38
  -1  -3  -2 3512.09  105.39
  -1  -3  -2 3550.96  105.45
  -1  -3  -2 3473.96  105.38
  -1   3  -2 3430.46  105.36
  -1  -3  -3  142.59    4.84
  -1   3  -3  132.98    4.78
  -1  -3  -3  141.96    4.69
  -1  -3  -3  131.72    4.99
  -1   3  -3  127.25    4.92
  -1   3  -3  134.69    4.72
  -1  -3  -3  131.24    4.76
  -1   3  -4 1392.30   41.96
  -1  -3  -4 1370.51   41.98
  -1   3  -4 1367.44   41.79
  -1  -3  -4 1337.12   41.77
  -1  -3  -4 1365.41   42.06
  -1   3  -4 1386.13   42.05
  -1  -3  -4 1394.55   41.80
  -1  -3  -4 1362.46   41.98
  -1   3  -4 1377.85   41.95
  -1   3  -5 1142.09   34.90
  -1  -3  -5 1118.14   34.93
  -1  -3  -5 1125.08   34.53
  -1  -3  -5 1112.26   35.05
  -1   3  -5 1174.70   34.58
  -1  -3  -5 1109.09   34.46
  -1   3  -5 1133.45   35.01
  -1  -3  -6  432.13   12.90
  -1   3  -6  413.86   12.86
  -1  -3  -6  416.00   12.85
  -1   3  -6  410.57   12.85
  -1  -3  -6  428.87   12.90
  -1   3  -6  412.81   12.91
  -1  -3  -6  425.13   13.79
  -1  -3  -6  411.24   12.88
  -1   3  -6  422.49   13.70
  -1   3  -6  425.01   12.99
  -1   3  -6  397.08   13.06
  -1   3  -6  384.54   12.99
  -1   3  -6  376.00   13.06
  -1  -3  -6  424.62   12.89
  -1   3  -6  407.22   12.97
  -1   3  -6  399.16   12.95
  -1   3  -6  395.44   13.12
  -1  -3  -6  410.13   13.95
  -1   3  -6  412.38   13.85
  -1  -3  -6  404.30   13.08
  -1   3  -7   26.54    3.80
  -1  -3  -7   21.82    3.85
  -1   3  -7   23.69    3.65
  -1   3  -7   27.49    3.52
  -1  -3  -7   19.85    3.31
  -1  -3  -7   23.65    3.76
  -1   3  -7   25.12    5.03
  -1  -3  -7   23.70    5.17
  -1   3  -7   27.63    2.89
  -1  -3  -7   28.14    3.07
  -1   3  -7   26.74    3.13
  -1   3  -7   29.07    4.70
  -1  -3  -7   25.95    3.04
  -1   3  -7   24.85    2.85
  -1  -3  -7   24.60    3.03
  -1   3  -7   25.73    2.71
  -1  -3  -7   21.97    4.93
  -1  -3  -7   23.59    2.93
  -1  -3  -7   16.06    3.26
  -1  -3  -7   20.34    3.04
  -1  -3  -7   26.43    3.78
  -1  -3  -7   25.16    2.85
  -1   3  -7   23.80    3.36
  -1   3  -7   24.33    3.58
  -1   3  -7   20.54    3.82
  -1  -3  -7   17.16    2.62
  -1   3  -7   18.82    3.51
  -1  -3  -7   24.33    2.31
  -1   3  -7   26.44    2.72
  -1  -3  -7   28.39    2.84
  -1  -3  -7   15.85    2.91
  -1  -3  -7   26.82    3.14
  -1  -3  -7   25.60    3.34
  -1   3  -7   26.54    3.05
  -1  -3  -7   24.52    3.25
  -1  -3  -7   19.91    3.26
  -1   3  -7   23.34    3.78
  -1   3  -7   24.53    3.44
  -1   3  -7   27.90    3.38
  -1  -3  -7   25.27    3.28
  -1   3  -7   24.55    2.81
  -1   3  -7   22.80    3.13
  -1   3  -7   22.36    2.92
  -1  -3  -7   24.43    2.84
  -1   3  -7   24.30    3.39
  -1  -3  -7   13.82    3.18
  -1   3  -7   21.98    2.48
  -1  -3  -7   23.92    2.87
  -1   3  -8  332.34   11.41
  -1  -3  -8  323.61   11.48
  -1  -3  -8  318.34   11.53
  -1   3  -8  358.28   11.37
  -1   3  -8  330.05   11.49
  -1   3  -8  356.10   12.80
  -1  -3  -8  347.83   11.26
  -1  -3  -8  341.93   12.92
  -1  -3  -8  343.14   11.17
  -1   3  -8  331.18   11.10
  -1   3  -8  351.09   12.53
  -1   3  -8  338.25   10.98
  -1  -3  -8  341.27   11.08
  -1   3  -8  343.48   11.08
  -1  -3  -8  345.11   12.67
  -1  -3  -8  324.71   11.12
  -1   3  -8  344.14   11.15
  -1   3  -8  336.70   10.97
  -1  -3  -8  350.18   11.14
  -1  -3  -8  326.16   10.99
  -1   3  -8  341.25   10.97
  -1  -3  -8  332.62   10.88
  -1   3  -8  345.38   11.38
  -1  -3  -8  337.49   11.16
  -1   3  -8  341.22   11.36
  -1   3  -8  342.68   11.34
  -1  -3  -8  350.98   11.07
  -1  -3  -8  329.62   11.42
  -1  -3  -8  339.34   11.06
  -1  -3  -8  333.03   10.96
  -1   3  -8  351.14   11.15
  -1  -3  -8  341.68   11.01
  -1  -3  -8  333.19   11.00
  -1  -3  -8  318.34   11.03
  -1   3  -8  327.67   11.25
  -1  -3  -8  345.16   11.02
  -1   3  -8  347.28   10.83
  -1   3  -8  346.74   11.30
  -1  -3  -8  328.15   11.17
  -1  -3  -8  362.18   11.30
  -1   3  -8  353.29   11.28
  -1  -3  -8  340.75   11.21
  -1  -3  -8  339.84   11.21
  -1   3  -8  344.09   11.50
  -1   3  -8  350.04   11.14
  -1  -3  -8  325.35   11.20
  -1   3  -9   88.38    5.00
  -1  -3  -9   87.91    4.68
  -1  -3  -9   88.96    4.95
  -1  -3  -9   87.07    4.86
  -1   3  -9   87.61    5.36
  -1  -3  -9   78.57    4.90
  -1  -3  -9   83.43    4.94
  -1  -3  -9   80.42    4.89
  -1   3  -9   79.47    4.68
  -1  -3  -9   88.70    5.78
  -1   3  -9   85.64    5.34
  -1   3  -9   72.73    7.22
  -1   3  -9   86.64    5.35
  -1  -3  -9   78.46    5.53
  -1  -3  -9   84.98    4.98
  -1   3  -9   82.61    5.32
  -1  -3  -9   83.32    7.48
  -1   3  -9   76.61    4.66
  -1  -3  -9   77.74    4.83
  -1   3  -9   87.40    4.31
  -1  -3  -9   81.40    7.12
  -1   3  -9   87.57    4.59
  -1  -3  -9   88.86    4.79
  -1  -3  -9   77.22    4.74
  -1   3  -9   82.43    6.78
  -1   3  -9   78.09    4.40
  -1  -3  -9   81.86    4.56
  -1  -3  -9   78.43    5.46
  -1   3  -9   82.05    5.10
  -1  -3  -9   82.78    4.81
  -1   3  -9   87.18    5.20
  -1  -3  -9   85.85    4.30
  -1   3  -9   80.81    4.97
  -1  -3  -9   86.66    4.21
  -1  -3  -9   85.57    4.45
  -1   3  -9   78.08    6.37
  -1  -3  -9   82.60    4.37
  -1   3  -9   82.69    4.73
  -1  -3  -9   86.15    4.38
  -1  -3  -9   84.39    4.40
  -1   3  -9   82.52    4.73
  -1  -3 -10  226.45    8.95
  -1   3 -10  227.87    8.82
  -1  -3 -10  249.55    8.64
  -1   3 -10  266.17    8.81
  -1  -3 -10  232.30    9.11
  -1   3 -10  234.82    8.51
  -1  -3 -10  234.31    8.61
  -1  -3 -10  233.46    8.45
  -1   3 -10  231.40    8.38
  -1   3 -10  244.24    8.24
  -1  -3 -10  241.88    8.51
  -1   3 -10  245.10    8.59
  -1   3 -10  240.90    8.57
  -1  -3 -10  238.10    8.76
  -1  -3 -10  245.33    8.79
  -1  -3 -10  245.57    8.39
  -1  -3 -10  233.71    8.04
  -1  -3 -10  239.02    8.18
  -1  -3 -10  227.56    8.53
  -1   3 -10  234.12    8.79
  -1   3 -10  230.53    8.40
  -1  -3 -10  238.57    8.53
  -1  -3 -10  234.52    8.54
  -1  -3 -10  234.71    8.13
  -1   3 -10  237.28    8.24
  -1  -3 -10  236.39    8.19
  -1  -3 -11  184.17    6.72
  -1   3 -11  171.52    6.96
  -1  -3 -11  181.01    7.09
  -1   3 -11  195.22    6.93
  -1  -3 -11  180.41    7.29
  -1   3 -11  177.98    6.72
  -1  -3 -11  177.87    6.79
  -1  -3 -11  183.65    6.68
  -1  -3 -11  185.47    6.62
  -1   3 -11  174.88    6.72
  -1   3 -11  170.10    6.41
  -1   3 -11  175.36    6.60
  -1   3 -11  169.42    6.58
  -1   3 -11  177.53    7.07
  -1  -3 -11  177.37    6.83
  -1  -3 -11  177.32    6.86
  -1  -3 -11  179.46    6.53
  -1   3 -11  179.43    6.64
  -1  -3 -11  174.62    6.26
  -1  -3 -11  180.94    6.69
  -1  -3 -11  172.04    6.66
  -1   3 -11  179.86    6.92
  -1  -3 -11  177.65    6.29
  -1   3 -12    7.25    2.72
  -1  -3 -12    7.15    2.84
  -1  -3 -12    9.48    2.67
  -1   3 -12    8.57    2.66
  -1  -3 -12    8.36    2.55
  -1   3 -12   10.64    2.58
  -1   3 -12    9.59    2.89
  -1  -3 -12   10.86    3.17
  -1  -3 -12    8.24    2.60
  -1  -3 -12    5.90    3.46
  -1   3 -12    8.26    3.07
  -1   3 -12    8.53    2.82
  -1   3 -12    8.11    2.44
  -1   3 -12    9.91    3.13
  -1  -3 -12   12.52    2.93
  -1  -3 -13    6.62    1.52
  -1   3 -13    9.54    1.58
  -1  -3 -13    8.05    1.55
  -1   3 -13    8.31    1.49
  -1  -3 -13   10.25    1.99
  -1  -3 -13    6.84    1.78
  -1   3 -13    8.78    1.73
  -1  -3 -13    8.55    1.70
  -1   3 -13    6.69    1.75
   1   4 -13   16.73    1.55
   1  -4 -12    1.76    2.71
   1   4 -12    2.96    2.53
   1   4 -12   -2.11    2.56
   1   4 -12    4.69    3.06
   1   4 -12   -2.26    2.75
   1  -4 -12    4.52    2.71
   1   4 -12    3.56    3.10
   1  -4 -12    3.83    2.81
   1  -4 -12    0.34    2.35
   1   4 -12    4.76    2.95
   1  -4 -12    4.31    3.08
   1   4 -12    0.42    2.80
   1  -4 -11  726.93   22.51
   1   4 -11  726.77   22.68
   1   4 -11  729.24   22.58
   1  -4 -11  766.21   22.76
   1   4 -11  718.22   22.67
   1  -4 -11  731.59   22.71
   1   4 -11  734.53   22.74
   1   4 -11  720.44   22.67
   1  -4 -11  748.41   22.71
   1  -4 -11  672.46   22.63
   1   4 -11  726.36   22.73
   1  -4 -11  722.67   22.63
   1   4 -11  754.31   22.83
   1  -4 -11  756.10   22.75
   1  -4 -11  724.05   22.49
   1  -4 -11  744.80   22.63
   1   4 -11  705.95   22.82
   1  -4 -11  740.62   22.75
   1  -4 -11  756.05   22.73
   1   4 -11  732.93   22.73
   1   4 -11  734.73   22.90
   1  -4 -11  746.46   22.75
   1   4 -11  728.51   22.81
   1  -4 -11  740.43   22.86
   1   4 -11  734.75   22.81
   1  -4 -11  753.90   22.81
   1   4 -10   -2.58    4.16
   1  -4 -10   -0.32    4.49
   1  -4 -10    4.93    4.12
   1   4 -10    3.15    4.31
   1   4 -10   -1.63    4.52
   1  -4 -10    1.42    4.00
   1   4 -10    4.40    3.74
   1   4 -10    6.03    3.50
   1  -4 -10    3.31    3.80
   1   4 -10    4.08    3.64
   1   4 -10    2.29    3.37
   1  -4 -10    6.81    3.66
   1  -4 -10    7.06    3.82
   1   4 -10    3.97    3.70
   1  -4 -10   -0.99    3.80
   1  -4 -10   -3.56    3.80
   1   4 -10    4.74    3.72
   1   4 -10    4.73    3.86
   1  -4 -10    4.25    3.83
   1   4 -10    4.58    3.35
   1  -4 -10    3.13    2.96
   1   4 -10    1.95    4.04
   1  -4 -10    5.20    3.49
   1  -4 -10    1.89    3.70
   1  -4 -10    1.45    4.11
   1  -4 -10    4.38    3.00
   1  -4 -10    3.41    3.12
   1  -4 -10   -0.14    3.10
   1   4 -10    6.49    3.31
   1   4 -10    7.66    3.70
   1  -4 -10    0.39    3.62
   1  -4 -10    1.43    4.16
   1   4 -10    3.56    3.99
   1   4 -10    1.16    4.46
   1  -4 -10    4.04    4.07
   1  -4 -10    3.55    4.41
   1   4 -10    8.18    4.21
   1  -4 -10    0.51    4.18
   1  -4 -10    5.77    4.04
   1  -4 -10    2.21    3.12
   1   4 -10    2.88    2.63
   1  -4 -10   10.94    3.74
   1  -4  -9  235.30    8.58
   1   4  -9  233.16    8.61
   1   4  -9  236.73    8.75
   1   4  -9  236.44    8.61
   1  -4  -9  229.70    8.76
   1   4  -9  230.05    8.37
   1  -4  -9  216.60    8.46
   1  -4  -9  229.62    8.36
   1   4  -9  233.35    8.31
   1  -4  -9  235.77    8.34
   1   4  -9  246.17    8.17
   1   4  -9  235.75    8.24
   1  -4  -9  237.25    8.36
   1   4  -9  236.43    8.32
   1   4  -9  238.39    8.13
   1  -4  -9  244.13    8.29
   1  -4  -9  237.99    8.37
   1  -4  -9  241.73    8.54
   1   4  -9  225.17    8.37
   1   4  -9  218.96    8.09
   1   4  -9  225.40    8.28
   1  -4  -9  232.49    8.01
   1  -4  -9  234.15    8.29
   1   4  -9  234.32    8.45
   1   4  -9  220.60    8.15
   1  -4  -9  237.14    8.42
   1  -4  -9  226.81    8.35
   1  -4  -9  238.56    8.04
   1  -4  -9  235.65    8.02
   1  -4  -9  239.16    8.09
   1  -4  -9  247.13    8.13
   1   4  -9  236.01    8.28
   1  -4  -9  241.92    8.37
   1   4  -9  239.87    7.99
   1  -4  -9  236.78    8.09
   1   4  -9  235.93    8.28
   1  -4  -9  236.17    8.48
   1  -4  -9  228.35    8.47
   1  -4  -9  250.64    8.63
   1   4  -9  231.70    8.41
   1   4  -9  246.11    8.68
   1   4  -9  229.36    8.44
   1  -4  -9  227.10    8.52
   1   4  -9  227.23    8.81
   1  -4  -9  234.52    8.66
   1  -4  -9  243.10    8.29
   1   4  -8  102.02    4.83
   1  -4  -8  112.06    5.24
   1  -4  -8  103.35    5.09
   1  -4  -8  110.13    4.90
   1   4  -8  108.04    5.31
   1   4  -8  110.55    5.07
   1  -4  -8  105.57    5.14
   1  -4  -8  110.85    5.07
   1   4  -8  101.77    5.48
   1   4  -8  107.33    5.02
   1  -4  -8  100.64    6.62
   1  -4  -8  105.98    5.31
   1   4  -8  107.80    6.70
   1  -4  -8  101.44    5.14
   1   4  -8  108.18    5.16
   1   4  -8  101.05    5.23
   1   4  -8  108.83    5.38
   1   4  -8   99.58    6.68
   1  -4  -8  111.50    7.07
   1  -4  -8  109.97    5.40
   1   4  -8  108.16    4.86
   1  -4  -8  104.34    4.95
   1  -4  -8  112.05    5.16
   1   4  -8   97.55    5.16
   1  -4  -8  101.07    4.78
   1   4  -8  106.24    6.46
   1  -4  -8  105.91    4.81
   1   4  -8  105.65    4.60
   1   4  -8  106.32    4.77
   1   4  -8  104.33    4.71
   1  -4  -8  111.56    4.75
   1  -4  -8  122.73    6.60
   1  -4  -8  110.01    6.63
   1   4  -8  102.72    4.60
   1  -4  -8  109.92    4.89
   1   4  -8  106.12    6.59
   1  -4  -8  101.48    4.98
   1   4  -8  109.10    5.02
   1   4  -8   96.82    4.76
   1   4  -8  104.57    4.92
   1  -4  -8  102.17    4.98
   1   4  -8  103.50    4.83
   1   4  -8  111.50    4.94
   1  -4  -8  106.85    5.02
   1  -4  -8  113.80    5.20
   1  -4  -8  109.34    4.50
   1  -4  -8  110.76    4.89
   1  -4  -8  105.43    4.59
   1  -4  -8  102.65    4.23
   1  -4  -8  103.27    4.50
   1  -4  -8  104.08    4.57
   1  -4  -8  108.67    4.67
   1  -4  -8  104.32    5.86
   1   4  -8   99.58    6.12
   1   4  -8   94.99    5.79
   1   4  -8   97.15    5.81
   1   4  -8  106.69    4.48
   1  -4  -8  106.54    4.65
   1   4  -8  106.65    4.90
   1  -4  -8  110.06    5.05
   1   4  -8  105.88    4.52
   1  -4  -7  273.54    8.77
   1  -4  -7  262.48    8.78
   1   4  -7  264.20    8.95
   1   4  -7  259.01    8.76
   1   4  -7  280.64    9.96
   1  -4  -7  263.39    8.80
   1  -4  -7  268.44    8.92
   1  -4  -7  251.38    8.84
   1  -4  -7  269.65    9.86
   1   4  -7  265.98    9.06
   1   4  -7  266.83    8.79
   1  -4  -7  248.13    8.91
   1   4  -7  264.78    8.69
   1  -4  -7  254.81    8.91
   1  -4  -7  257.04   10.01
   1   4  -7  254.31    8.88
   1   4  -7  265.51    9.92
   1   4  -7  275.04    8.95
   1  -4  -7  251.27    9.04
   1  -4  -7  269.73    8.85
   1   4  -7  262.44    8.87
   1  -4  -7  269.50    8.82
   1  -4  -7  257.73    8.76
   1   4  -7  269.54    8.70
   1   4  -7  257.62    8.83
   1  -4  -7  271.43    8.62
   1   4  -7  262.61    8.59
   1   4  -7  271.40    9.86
   1   4  -7  261.33    8.56
   1   4  -7  266.19    8.62
   1   4  -7  267.69    9.75
   1   4  -7  261.61    8.66
   1  -4  -7  259.62    8.69
   1  -4  -7  263.44    8.72
   1  -4  -7  252.80    8.67
   1  -4  -7  279.73    9.76
   1  -4  -7  260.30    9.93
   1   4  -7  268.03    8.72
   1  -4  -7  257.48    8.78
   1  -4  -7  254.50    8.54
   1   4  -7  270.11    8.70
   1  -4  -7  272.23    8.77
   1   4  -7  263.37    8.82
   1  -4  -7  265.00    8.82
   1   4  -7  265.77    8.79
   1   4  -7  251.41    8.80
   1  -4  -7  265.03    8.73
   1   4  -7  263.97    8.79
   1  -4  -7  268.85    8.48
   1  -4  -7  265.07    8.55
   1  -4  -7  262.12    8.60
   1  -4  -7  256.33    8.58
   1  -4  -7  259.77    8.63
   1   4  -7  248.67    9.17
   1  -4  -7  238.57    9.14
   1   4  -7  234.49    9.37
   1   4  -7  254.28    8.63
   1   4  -7  264.49    8.77
   1  -4  -7  266.50    8.62
   1  -4  -7  262.17    8.81
   1   4  -7  262.33    8.63
   1  -4  -6  554.91   17.60
   1  -4  -6  560.43   17.53
   1   4  -6  575.95   18.18
   1   4  -6  571.14   17.66
   1  -4  -6  555.28   17.55
   1  -4  -6  586.14   18.17
   1  -4  -6  610.39   17.61
   1  -4  -6  550.83   17.47
   1  -4  -6  578.20   18.13
   1  -4  -6  544.28   17.44
   1   4  -6  565.33   18.13
   1  -4  -6  571.51   18.23
   1   4  -6  545.39   17.42
   1   4  -6  572.49   18.18
   1  -4  -6  600.63   17.56
   1   4  -6  559.34   17.60
   1   4  -6  551.51   17.54
   1   4  -6  578.41   17.54
   1  -4  -6  550.64   17.42
  -1   4   6  579.07   17.98
   1  -4  -6  576.59   18.29
   1   4  -6  567.39   18.20
   1  -4  -5   15.69    2.99
   1   4  -5   18.02    3.10
  -1   4   5   12.48    2.92
   1   4  -5   17.22    3.05
   1  -4  -5   13.85    3.17
   1   4  -5   16.65    1.83
   1   4  -5   16.90    2.88
   1  -4  -5   17.70    2.78
   1  -4  -5   15.85    2.96
   1   4  -5   16.36    2.82
   1   4  -4  100.46    4.17
   1  -4  -4   99.89    4.15
  -1   4   4  100.56    4.02
  -1  -4   4   96.45    3.39
   1   4  -4  108.30    3.76
   1   4  -4   99.42    4.17
   1  -4  -4  102.91    4.30
   1  -4  -4  101.39    4.02
   1   4  -4   99.90    4.09
   1  -4  -4  102.20    4.14
   1   4  -4  100.29    4.03
   1  -4  -3  385.55   12.48
   1   4  -3  393.32   12.51
  -1   4   3  403.76   12.40
   1  -4  -3  403.03   12.55
   1   4  -3  400.39   12.49
   1  -4  -3  416.99   12.44
   1   4  -3  394.47   12.46
  -1  -4   3  400.06   12.24
   1   4  -3  405.91   12.44
   1  -4  -3  405.21   12.51
   1  -4  -3  381.57   12.45
   1   4  -3  383.10   12.48
   1  -4  -2 1143.71   35.74
   1   4  -2 1201.40   35.76
   1   4  -2 1177.55   35.75
   1  -4  -2 1157.51   35.74
  -1   4   2 1202.64   35.71
  -1  -4   2 1196.07   35.75
   1  -4  -2 1240.75   35.82
   1   4  -2 1099.24   35.83
   1   4  -2 1157.10   35.73
   1  -4  -2 1170.03   35.73
   1   4  -1  299.07    8.88
  -1   4   1  299.50    8.95
   1  -4  -1  281.12    8.86
  -1   4   1  296.92    8.95
  -1  -4   1  303.58    9.07
   1   4  -1  298.36    8.89
   1  -4  -1  275.17    8.88
   1  -4   0 1211.56   35.81
  -1  -4   0 1189.29   35.87
  -1   4   0 1180.73   35.79
  -1   4   0 1134.91   35.75
  -1   4  -1  183.90    5.72
  -1  -4  -1  180.67    5.60
  -1   4  -1  169.57    5.92
  -1   4  -1  169.05    5.85
   1  -4   1  177.93    5.82
  -1   4  -2    0.03    1.39
  -1  -4  -2    2.39    1.50
  -1  -4  -2    1.78    1.51
  -1  -4  -2    2.87    1.69
  -1   4  -2    1.45    1.58
  -1  -4  -2    0.99    1.30
  -1   4  -2    0.20    1.24
  -1   4  -3 1599.52   47.97
  -1  -4  -3 1559.34   47.99
  -1   4  -3 1517.94   48.03
  -1  -4  -3 1573.86   47.99
  -1  -4  -3 1575.93   48.07
  -1  -4  -3 1550.59   47.98
  -1   4  -3 1644.32   47.98
  -1   4  -4   15.50    2.48
  -1  -4  -4   16.47    2.63
  -1  -4  -4   14.39    1.93
  -1   4  -4   13.26    2.77
  -1  -4  -4   13.23    1.76
  -1  -4  -4   18.56    2.91
  -1  -4  -4   15.91    2.37
  -1   4  -4   13.75    2.24
  -1   4  -5  483.01   15.51
  -1  -4  -5  479.90   15.59
  -1  -4  -5  489.28   15.10
  -1   4  -5  491.87   15.16
  -1  -4  -5  471.71   15.72
  -1   4  -5  482.98   15.64
  -1  -4  -5  476.87   15.14
  -1   4  -6  126.29    5.36
  -1   4  -6  129.37    5.09
  -1  -4  -6  138.02    5.02
  -1   4  -6  125.34    5.13
  -1   4  -6  138.37    5.14
  -1  -4  -6  142.25    5.11
  -1  -4  -6  137.19    4.98
  -1   4  -6  125.36    5.19
  -1   4  -6  132.16    5.41
  -1   4  -6  131.51    6.30
  -1  -4  -6  138.02    6.45
  -1  -4  -6  129.17    5.27
  -1  -4  -6  133.62    4.83
  -1   4  -6  124.16    4.80
  -1  -4  -6  139.89    4.89
  -1  -4  -6  135.85    6.20
  -1  -4  -6  131.35    4.95
  -1   4  -6  129.52    4.81
  -1  -4  -6  134.39    4.84
  -1   4  -6  130.23    4.84
  -1  -4  -6  135.56    4.91
  -1   4  -6  132.96    5.96
  -1   4  -6  130.27    4.97
  -1  -4  -6  143.62    5.09
  -1   4  -6  137.35    5.18
  -1   4  -6  122.35    5.40
  -1  -4  -6  139.74    4.92
  -1  -4  -6  128.14    4.89
  -1   4  -6  118.39    5.42
  -1   4  -6  137.01    4.99
  -1   4  -7  248.24    8.16
  -1   4  -7  231.35    8.42
  -1  -4  -7  241.70    8.05
  -1   4  -7  229.51    8.18
  -1  -4  -7  237.24    8.06
  -1  -4  -7  230.97    8.03
  -1   4  -7  240.66    7.99
  -1  -4  -7  242.62    8.02
  -1  -4  -7  251.06    8.18
  -1  -4  -7  230.89    8.01
  -1   4  -7  246.86    9.47
  -1  -4  -7  240.57    9.59
  -1   4  -7  228.60    8.24
  -1  -4  -7  217.67    8.04
  -1  -4  -7  229.77    8.33
  -1   4  -7  240.30    8.16
  -1   4  -7  237.79    8.42
  -1  -4  -7  234.31    8.00
  -1   4  -7  241.36    7.92
  -1  -4  -7  235.32    9.37
  -1   4  -7  241.42    9.17
  -1  -4  -7  229.31    7.98
  -1   4  -7  222.35    7.76
  -1  -4  -7  228.19    7.92
  -1   4  -7  230.69    7.89
  -1  -4  -7  240.25    7.90
  -1   4  -7  241.23    8.02
  -1  -4  -7  232.11    7.99
  -1   4  -7  234.90    7.89
  -1   4  -7  238.87    7.82
  -1   4  -7  222.77    8.39
  -1  -4  -7  226.47    8.29
  -1   4  -7  231.22    8.23
  -1  -4  -7  242.34    7.82
  -1   4  -7  242.58    8.22
  -1  -4  -7  244.45    8.00
  -1  -4  -7  244.25    8.10
  -1  -4  -7  239.08    7.97
  -1  -4  -7  235.45    7.74
  -1  -4  -7  230.39    7.93
  -1  -4  -7  233.69    7.83
  -1   4  -7  241.18    8.37
  -1   4  -7  243.45    8.04
  -1  -4  -7  238.36    8.02
  -1  -4  -7  238.53    7.92
  -1  -4  -7  227.44    7.91
  -1  -4  -7  228.42    7.87
  -1   4  -7  218.69    8.16
  -1  -4  -8  102.94    4.79
  -1   4  -8   91.38    5.32
  -1   4  -8   89.54    5.05
  -1  -4  -8   87.44    5.52
  -1   4  -8   96.39    6.77
  -1  -4  -8   93.59    7.07
  -1  -4  -8   91.04    5.22
  -1   4  -8   91.19    5.08
  -1  -4  -8   89.78    4.66
  -1   4  -8   86.60    4.51
  -1   4  -8   93.99    4.44
  -1  -4  -8   95.11    4.63
  -1  -4  -8   85.49    6.65
  -1   4  -8   85.52    4.33
  -1   4  -8   85.48    4.21
  -1  -4  -8   87.67    4.54
  -1  -4  -8   89.38    4.64
  -1   4  -8   90.24    6.34
  -1   4  -8   87.76    4.96
  -1  -4  -8   93.78    4.78
  -1  -4  -8   93.73    4.60
  -1  -4  -8   90.51    4.16
  -1   4  -8   89.66    5.42
  -1  -4  -8   85.70    5.14
  -1   4  -8   83.60    5.05
  -1   4  -8   91.98    5.07
  -1  -4  -8   88.36    4.39
  -1  -4  -8   94.49    4.26
  -1  -4  -8   89.86    4.48
  -1  -4  -8   91.35    3.95
  -1   4  -8   89.35    4.55
  -1  -4  -8  100.43    4.95
  -1  -4  -8   95.75    4.79
  -1  -4  -8   91.41    4.78
  -1  -4  -8   94.74    4.68
  -1   4  -8   97.70    5.39
  -1   4  -8   95.29    4.90
  -1  -4  -8   89.83    4.76
  -1  -4  -8   88.98    4.36
  -1   4  -8   81.52    4.16
  -1   4  -8   86.88    4.69
  -1   4  -8   89.44    4.91
  -1  -4  -8   85.98    4.46
  -1  -4  -8   95.50    4.43
  -1  -4  -8   91.67    4.58
  -1  -4  -9    9.59    4.68
  -1   4  -9   16.66    4.38
  -1   4  -9   12.97    6.29
  -1   4  -9    9.93    4.50
  -1  -4  -9   10.76    6.63
  -1  -4  -9   13.20    5.01
  -1   4  -9   13.59    4.48
  -1  -4  -9   17.40    4.04
  -1   4  -9   15.48    3.77
  -1  -4  -9   13.11    3.94
  -1  -4  -9   18.50    3.84
  -1   4  -9   16.63    3.64
  -1   4  -9   11.34    5.83
  -1   4  -9   11.12    3.29
  -1  -4  -9   16.38    3.90
  -1  -4  -9   15.66    3.75
  -1  -4  -9   16.16    6.26
  -1  -4  -9   11.37    3.69
  -1   4  -9   12.01    4.89
  -1   4  -9   13.89    4.31
  -1  -4  -9    9.38    4.52
  -1   4  -9   11.33    4.19
  -1  -4  -9   11.28    4.44
  -1  -4  -9   11.36    4.02
  -1   4  -9   10.98    4.36
  -1  -4  -9   14.72    3.54
  -1  -4  -9   14.56    3.39
  -1   4  -9   14.65    3.45
  -1  -4  -9   11.56    3.98
  -1  -4  -9    9.13    4.04
  -1  -4  -9   15.24    3.94
  -1   4  -9   12.12    3.72
  -1   4  -9   13.68    4.68
  -1   4  -9   13.43    3.96
  -1  -4  -9   11.46    3.43
  -1  -4  -9   17.69    3.60
  -1  -4  -9   13.73    3.36
  -1   4  -9   13.25    3.89
  -1  -4  -9   12.20    3.47
  -1   4 -10   22.51    4.54
  -1  -4 -10   30.20    4.81
  -1   4 -10   31.72    4.58
  -1   4 -10   28.73    4.45
  -1  -4 -10   23.54    5.15
  -1  -4 -10   27.98    4.08
  -1   4 -10   25.68    3.90
  -1  -4 -10   29.99    4.08
  -1  -4 -10   28.36    3.84
  -1   4 -10   30.01    3.44
  -1  -4 -10   27.76    3.94
  -1  -4 -10   24.19    4.02
  -1   4 -10   32.18    3.76
  -1  -4 -10   27.56    4.58
  -1  -4 -10   20.63    4.41
  -1   4 -10   26.07    4.17
  -1   4 -10   37.60    4.45
  -1   4 -10   28.45    4.10
  -1  -4 -10   29.36    3.53
  -1  -4 -10   26.35    3.31
  -1  -4 -10   29.71    4.18
  -1  -4 -10   27.53    4.00
  -1  -4 -10   32.13    4.14
  -1  -4 -10   31.02    3.91
  -1   4 -10   25.11    3.72
  -1   4 -10   31.03    4.61
  -1  -4 -10   25.71    3.55
  -1   4 -10   28.09    3.76
  -1  -4 -10   25.20    3.37
  -1   4 -11  122.62    5.38
  -1  -4 -11  119.67    5.64
  -1   4 -11  118.59    5.51
  -1  -4 -11  123.72    5.18
  -1  -4 -11  120.54    6.01
  -1   4 -11  122.08    5.52
  -1  -4 -11  118.05    5.34
  -1   4 -11  113.11    5.22
  -1  -4 -11  122.94    5.19
  -1  -4 -11  121.81    5.25
  -1   4 -11  118.60    4.80
  -1   4 -11  128.18    5.09
  -1  -4 -11  116.89    5.06
  -1   4 -11  120.10    5.26
  -1   4 -11  113.15    5.17
  -1  -4 -11  116.35    5.49
  -1  -4 -11  122.41    5.10
  -1   4 -11  124.35    5.24
  -1  -4 -11  122.01    4.78
  -1   4 -11  126.35    5.52
  -1  -4 -11  116.51    5.24
  -1  -4 -11  120.59    4.81
  -1  -4 -12   12.56    2.73
  -1   4 -12   13.93    2.60
  -1   4 -12   16.33    2.47
  -1  -4 -12   13.44    2.57
  -1   4 -12   13.82    2.60
  -1   4 -12   11.44    2.87
  -1  -4 -12   13.40    3.02
  -1  -4 -12   14.00    3.43
  -1   4 -12   11.92    2.90
  -1   4 -12   12.07    2.87
  -1  -4 -12   13.36    2.86
  -1   4 -12   15.97    2.35
  -1   4 -12   13.88    2.48
  -1  -4 -13   25.58    2.10
  -1   4 -13   26.02    1.68
   1   5 -13    6.46    1.70
   1  -5 -12    3.29    2.60
   1   5 -12    5.13    2.36
   1   5 -12    5.46    2.93
   1   5 -12    8.59    2.32
   1   5 -12    4.32    2.46
   1  -5 -12    4.26    2.70
   1  -5 -12    0.81    2.33
   1   5 -12    3.04    2.59
   1   5 -12    6.77    2.98
   1   5 -12    5.63    2.68
   1  -5 -11  169.39    6.22
   1  -5 -11  172.42    5.99
   1  -5 -11  172.06    6.43
   1  -5 -11  170.34    6.35
   1   5 -11  170.79    6.23
   1   5 -11  167.49    6.26
   1   5 -11  165.08    6.12
   1  -5 -11  169.90    6.41
   1   5 -11  166.87    6.32
   1   5 -11  166.51    6.41
   1  -5 -11  166.30    6.30
   1  -5 -11  181.02    6.57
   1  -5 -11  165.55    5.98
   1  -5 -11  166.63    5.95
   1  -5 -11  171.89    6.45
   1   5 -11  162.11    6.38
   1  -5 -11  173.75    6.26
   1  -5 -11  173.58    6.52
   1   5 -11  155.52    6.53
   1   5 -11  169.39    6.74
   1  -5 -11  173.67    6.44
   1   5 -11  167.36    6.57
   1   5 -11  167.43    6.52
   1  -5 -11  176.75    6.69
   1   5 -10   93.45    5.14
   1  -5 -10   94.83    5.50
   1  -5 -10   89.46    5.14
   1   5 -10   89.02    5.25
   1   5 -10   90.89    5.42
   1   5 -10   85.51    4.84
   1  -5 -10   92.44    5.09
   1   5 -10   89.84    4.65
   1  -5 -10   96.75    4.85
   1  -5 -10   92.52    4.96
   1   5 -10   91.97    4.60
   1   5 -10   96.91    4.53
   1  -5 -10  102.82    4.75
   1   5 -10   98.48    4.81
   1  -5 -10   86.68    4.90
   1   5 -10   96.95    4.76
   1  -5 -10   94.51    5.00
   1   5 -10   80.60    4.54
   1  -5 -10   93.35    4.82
   1   5 -10   92.47    5.10
   1  -5 -10   98.32    5.20
   1  -5 -10   92.93    4.72
   1   5 -10   85.25    4.89
   1  -5 -10   94.75    4.46
   1  -5 -10   93.12    4.46
   1  -5 -10   87.18    4.24
   1  -5 -10   90.36    4.39
   1  -5 -10   98.76    5.10
   1  -5 -10  102.34    5.29
   1   5 -10   97.86    5.56
   1   5 -10   88.19    4.95
   1  -5 -10   95.27    5.32
   1   5 -10   88.65    5.27
   1  -5 -10  102.14    4.87
   1  -5 -10   96.70    5.04
   1  -5 -10   98.21    5.24
   1   5 -10   89.53    4.14
   1  -5 -10   93.74    4.46
   1  -5 -10   98.47    4.95
   1  -5  -9  153.34    7.04
   1   5  -9  151.23    6.46
   1  -5  -9  152.40    6.42
   1   5  -9  168.67    6.64
   1   5  -9  156.29    6.51
   1  -5  -9  152.09    6.66
   1  -5  -9  135.94    6.33
   1   5  -9  151.05    6.19
   1   5  -9  153.14    5.89
   1  -5  -9  153.26    6.22
   1   5  -9  154.11    6.02
   1  -5  -9  144.64    6.22
   1   5  -9  153.93    5.98
   1  -5  -9  150.25    6.19
   1   5  -9  155.60    6.09
   1   5  -9  156.12    6.14
   1  -5  -9  154.25    6.03
   1   5  -9  158.81    6.38
   1  -5  -9  152.24    6.37
   1   5  -9  157.86    6.08
   1  -5  -9  145.92    6.14
   1  -5  -9  148.59    6.46
   1   5  -9  151.18    6.25
   1  -5  -9  147.71    6.23
   1  -5  -9  147.09    5.91
   1  -5  -9  143.24    5.81
   1  -5  -9  145.33    5.95
   1  -5  -9  146.46    5.85
   1  -5  -9  148.19    6.30
   1   5  -9  152.00    5.73
   1   5  -9  160.62    5.79
   1   5  -9  159.00    6.21
   1  -5  -9  152.85    5.94
   1  -5  -9  153.58    6.40
   1  -5  -9  151.91    6.48
   1   5  -9  144.09    6.79
   1  -5  -9  145.38    6.30
   1  -5  -9  142.10    6.59
   1   5  -9  151.27    6.51
   1   5  -9  147.83    6.26
   1  -5  -9  149.17    6.18
   1   5  -9  150.93    6.08
   1  -5  -9  146.84    6.50
   1   5  -8    1.77    3.66
   1   5  -8    0.88    4.14
   1   5  -8    2.17    3.56
   1   5  -8    5.93    3.38
   1  -5  -8    7.16    3.76
   1  -5  -8    4.72    3.65
   1   5  -8    6.66    5.25
   1   5  -8    7.65    3.93
   1  -5  -8    3.59    5.28
   1  -5  -8    3.31    3.87
   1  -5  -8    3.54    3.77
   1  -5  -8    6.48    3.91
   1   5  -8    9.43    4.10
   1  -5  -8    0.77    5.61
   1   5  -8    4.00    3.73
   1  -5  -8    5.51    3.68
   1   5  -8    6.41    3.92
   1   5  -8    6.18    5.27
   1  -5  -8    2.95    4.48
   1  -5  -8    2.56    4.01
   1  -5  -8    4.58    3.77
   1   5  -8    5.83    3.76
   1   5  -8    6.63    3.35
   1  -5  -8    5.84    3.52
   1  -5  -8    3.20    3.40
   1   5  -8    3.56    2.95
   1  -5  -8    3.08    3.18
   1  -5  -8    4.46    3.46
   1   5  -8    4.48    3.22
   1   5  -8    2.82    3.12
   1  -5  -8    4.19    3.33
   1  -5  -8    5.83    3.67
   1   5  -8    2.39    3.50
   1   5  -8    8.27    3.65
   1   5  -8    7.69    3.44
   1  -5  -8    8.02    3.62
   1   5  -8    1.96    3.68
   1  -5  -8    2.34    3.42
   1   5  -8    6.49    4.10
   1  -5  -8    5.29    3.13
   1  -5  -8   -0.36    3.29
   1   5  -8    5.91    3.10
   1  -5  -8    1.77    2.98
   1  -5  -8    5.97    2.65
   1  -5  -8    4.26    3.10
   1  -5  -8    1.00    4.59
   1   5  -8    6.39    4.98
   1   5  -8   -1.56    4.53
   1   5  -8    2.62    4.43
   1   5  -8    2.06    2.97
   1  -5  -8    3.63    3.75
   1   5  -8    0.19    3.05
   1   5  -8    5.62    3.64
   1  -5  -8    4.32    3.28
   1  -5  -7   16.03    3.46
   1  -5  -7   22.07    3.50
   1   5  -7   16.31    3.52
   1  -5  -7   14.66    3.46
   1   5  -7   16.35    3.02
   1   5  -7   16.66    3.21
   1   5  -7   17.05    4.61
   1  -5  -7   23.53    4.71
   1   5  -7   21.81    3.78
   1  -5  -7   17.92    3.33
   1   5  -7   15.69    3.16
   1  -5  -7   17.14    3.16
   1   5  -7   22.69    4.71
   1  -5  -7   18.83    4.92
   1  -5  -7   17.39    3.30
   1   5  -7   20.03    3.41
   1  -5  -7   15.88    3.81
   1  -5  -7   19.63    3.50
   1   5  -7   16.73    3.34
   1   5  -7   17.26    3.64
   1  -5  -7   21.71    3.28
   1  -5  -7   18.07    3.07
   1   5  -7   16.25    2.88
   1   5  -7   17.39    3.30
   1   5  -7   21.29    2.65
   1  -5  -7   22.77    4.28
   1  -5  -7   12.72    4.58
   1  -5  -7   20.39    2.92
   1   5  -7   19.38    4.32
   1  -5  -7   20.12    2.94
   1   5  -7   17.01    2.75
   1  -5  -7   18.63    2.75
   1   5  -7   25.92    4.47
   1  -5  -7   15.06    3.08
   1   5  -7   18.47    2.83
   1   5  -7   17.45    2.71
   1   5  -7   17.82    3.28
   1  -5  -7   21.36    3.08
   1   5  -7   18.37    3.14
   1  -5  -7   17.34    3.31
   1   5  -7   14.20    3.16
   1   5  -7   15.99    3.71
   1   5  -7   16.56    3.11
   1   5  -7   17.96    3.19
   1  -5  -7   17.98    2.82
   1  -5  -7   18.93    2.95
   1  -5  -7   20.18    2.54
   1  -5  -7   18.39    2.89
   1  -5  -7   19.19    2.70
   1   5  -7   18.92    3.89
   1   5  -7   17.07    4.35
   1   5  -7   18.20    3.94
   1  -5  -7   18.60    4.00
   1   5  -7   15.19    2.91
   1  -5  -7   18.04    3.38
   1  -5  -7   17.95    3.00
   1   5  -7   19.52    2.80
   1   5  -7   19.58    3.28
   1  -5  -6  849.36   25.68
   1  -5  -6  855.36   25.69
   1  -5  -6  884.49   25.76
   1  -5  -6  835.84   25.76
   1   5  -6  822.37   25.81
   1  -5  -6  819.55   25.73
   1  -5  -6  859.61   26.26
   1   5  -6  840.21   26.28
   1   5  -6  822.53   25.77
   1   5  -6  845.77   25.64
   1   5  -6  827.95   25.71
   1   5  -6  847.22   26.33
   1  -5  -6  812.30   25.74
   1  -5  -6  827.44   25.70
   1  -5  -6  867.39   26.45
   1  -5  -6  817.35   25.64
   1   5  -6  829.70   25.63
   1   5  -6  781.15   25.65
   1  -5  -6  827.41   25.70
   1  -5  -6  841.13   26.35
   1   5  -6  843.55   25.59
   1   5  -6  870.62   26.33
   1   5  -6  839.71   26.24
   1  -5  -6  819.32   25.58
   1  -5  -6  881.80   26.27
   1  -5  -6  816.25   25.64
   1   5  -6  820.29   25.60
   1  -5  -6  824.14   25.61
   1  -5  -6  852.24   25.63
   1  -5  -6  868.60   25.72
   1   5  -6  827.51   25.74
   1  -5  -6  892.16   25.73
   1   5  -6  858.86   25.66
   1   5  -6  820.80   25.70
   1  -5  -6  820.52   25.63
   1  -5  -6  843.27   25.61
   1  -5  -6  826.47   25.63
   1  -5  -6  881.74   25.61
   1  -5  -6  813.78   25.60
   1   5  -6  797.40   25.93
   1  -5  -6  872.75   25.66
   1   5  -6  802.79   25.67
   1  -5  -6  855.88   25.69
   1   5  -6  841.56   25.70
   1   5  -5  331.27   11.00
   1  -5  -5  319.70   10.95
  -1   5   5  312.05   10.66
   1   5  -5  346.97   10.61
   1   5  -5  338.85   11.04
   1  -5  -5  330.19   11.11
   1   5  -5  333.45   10.99
   1  -5  -5  317.36   11.00
   1  -5  -5  328.46   10.90
   1   5  -5  347.37   10.93
   1   5  -4   70.14    3.50
   1  -5  -4   66.08    3.43
  -1   5   4   71.73    3.15
   1   5  -4   70.11    3.48
   1  -5  -4   73.38    3.66
  -1  -5   4   70.03    2.74
   1   5  -4   75.58    3.15
   1  -5  -4   67.24    3.44
   1   5  -4   68.81    3.32
   1  -5  -4   70.18    3.31
   1   5  -4   68.18    3.37
   1  -5  -3  317.08   10.24
   1   5  -3  330.61   10.29
  -1   5   3  326.27   10.13
   1  -5  -3  326.06   10.26
  -1  -5   3  308.95   10.22
   1   5  -3  321.35   10.31
   1   5  -3  329.16   10.25
  -1  -5   3  330.40   10.07
   1  -5  -3  327.33   10.32
   1   5  -3  308.23   10.24
   1  -5  -3  320.02   10.27
   1  -5  -3  322.56   10.21
   1  -5  -2  686.18   21.22
   1   5  -2  699.24   21.24
   1   5  -2  685.69   21.23
   1  -5  -2  664.78   21.21
  -1   5   2  727.98   21.20
   1  -5  -2  713.47   21.37
   1   5  -2  664.80   21.39
  -1  -5   2  706.96   21.28
  -1   5   2  714.24   21.21
   1  -5  -2  658.81   21.19
   1   5  -2  702.60   21.22
   1  -5  -1  241.36    7.60
   1   5  -1  234.44    7.61
   1   5  -1  241.52    7.58
  -1   5   1  256.02    7.72
   1  -5  -1  252.07    7.59
  -1  -5   1  238.32    7.84
  -1   5   1  247.47    7.75
   1   5  -1  247.15    7.59
   1  -5  -1  236.06    7.58
   1  -5   0  466.77   14.33
  -1  -5   0  463.60   14.40
  -1   5   0  454.49   14.30
  -1  -5  -1  869.95   26.85
  -1   5  -1  910.50   26.83
  -1   5  -1  824.94   27.00
  -1  -5  -1  888.50   26.72
  -1   5  -1  873.58   26.84
   1  -5   1  883.13   26.99
  -1   5  -1  899.83   27.03
  -1  -5  -2  354.87   10.97
  -1   5  -2  350.71   10.93
  -1   5  -2  323.42   10.99
  -1  -5  -2  361.62   11.15
  -1  -5  -2  343.11   11.03
  -1   5  -2  358.96   10.91
  -1  -5  -2  354.86   10.94
  -1   5  -3  738.01   22.08
  -1  -5  -3  712.18   22.10
  -1  -5  -3  704.21   22.19
  -1   5  -3  689.91   22.15
  -1  -5  -3  725.80   22.20
  -1  -5  -3  723.60   22.16
  -1  -5  -3  681.69   22.08
  -1   5  -3  749.37   22.07
  -1   5  -4   68.91    3.47
  -1  -5  -4   71.65    3.64
  -1  -5  -4   73.58    3.19
  -1  -5  -4   68.84    3.91
  -1   5  -4   66.39    3.73
  -1  -5  -4   71.74    3.26
  -1  -5  -4   62.30    3.42
  -1  -5  -5  553.03   17.98
  -1   5  -5  558.22   17.92
  -1   5  -5  584.71   17.67
  -1  -5  -5  553.68   17.65
  -1  -5  -5  565.85   17.64
  -1  -5  -5  552.65   18.11
  -1   5  -5  573.23   18.07
  -1   5  -6  906.26   27.35
  -1  -5  -6  881.89   27.28
  -1  -5  -6  953.01   27.39
  -1   5  -6  838.22   27.48
  -1  -5  -6  902.46   27.30
  -1  -5  -6  861.46   27.29
  -1  -5  -6  896.28   27.31
  -1   5  -6  888.05   27.37
  -1  -5  -6  898.09   28.15
  -1   5  -6  880.46   27.49
  -1  -5  -6  859.91   27.39
  -1   5  -6  919.18   28.09
  -1  -5  -6  906.84   27.47
  -1  -5  -6  904.94   27.29
  -1   5  -6  895.46   27.25
  -1  -5  -6  883.21   27.25
  -1   5  -6  940.93   27.99
  -1  -5  -6  875.96   27.31
  -1   5  -6  886.52   27.25
  -1  -5  -6  911.34   28.08
  -1  -5  -6  906.48   27.29
  -1  -5  -6  839.91   27.23
  -1   5  -6  870.83   27.31
  -1   5  -6  890.86   27.29
  -1   5  -6  851.17   27.42
  -1  -5  -6  928.71   27.33
  -1   5  -6  931.15   27.37
  -1  -5  -6  931.57   27.35
  -1   5  -6  838.09   27.43
  -1  -5  -6  855.39   27.29
  -1   5  -6  925.48   27.62
  -1   5  -6  917.49   27.32
  -1  -5  -6  905.15   27.30
  -1   5  -7  229.10    8.40
  -1  -5  -7  233.39    7.97
  -1  -5  -7  222.78    7.97
  -1  -5  -7  236.80    7.95
  -1  -5  -7  250.78    8.13
  -1   5  -7  232.03    7.87
  -1  -5  -7  234.91    7.97
  -1  -5  -7  238.36    7.96
  -1   5  -7  241.67    8.06
  -1  -5  -7  220.62    8.23
  -1   5  -7  226.14    8.13
  -1   5  -7  230.06    9.37
  -1   5  -7  232.03    8.38
  -1  -5  -7  239.37    9.60
  -1  -5  -7  214.98    7.91
  -1   5  -7  233.51    7.81
  -1  -5  -7  226.65    7.89
  -1  -5  -7  237.37    9.33
  -1   5  -7  235.07    7.94
  -1  -5  -7  221.51    7.94
  -1   5  -7  219.50    7.63
  -1   5  -7  229.53    7.85
  -1  -5  -7  234.20    7.90
  -1   5  -7  229.14    7.79
  -1  -5  -7  214.21    7.80
  -1  -5  -7  226.40    7.79
  -1   5  -7  235.71    9.08
  -1  -5  -7  243.50    7.78
  -1  -5  -7  240.01    7.98
  -1   5  -7  231.78    8.37
  -1   5  -7  231.42    8.16
  -1  -5  -7  246.71    8.08
  -1  -5  -7  220.01    8.13
  -1  -5  -7  231.82    7.88
  -1  -5  -7  236.80    7.90
  -1  -5  -7  223.67    7.82
  -1  -5  -7  235.28    7.71
  -1   5  -7  233.19    8.33
  -1   5  -7  236.81    8.74
  -1  -5  -7  237.61    7.96
  -1   5  -7  223.87    8.16
  -1  -5  -7  220.99    7.81
  -1   5  -7  245.01    7.99
  -1  -5  -8   62.77    4.42
  -1  -5  -8   69.53    4.40
  -1  -5  -8   71.22    4.37
  -1  -5  -8   73.33    4.27
  -1  -5  -8   73.37    4.34
  -1   5  -8   69.73    5.08
  -1   5  -8   72.37    4.51
  -1   5  -8   68.07    4.14
  -1   5  -8   63.84    4.74
  -1   5  -8   71.07    4.95
  -1  -5  -8   73.67    4.27
  -1   5  -8   73.25    6.52
  -1  -5  -8   70.21    6.75
  -1  -5  -8   67.42    4.94
  -1   5  -8   68.76    4.58
  -1  -5  -8   64.07    4.26
  -1   5  -8   66.43    4.08
  -1   5  -8   63.79    3.70
  -1  -5  -8   65.05    6.29
  -1  -5  -8   69.32    4.21
  -1   5  -8   66.83    3.96
  -1  -5  -8   63.31    4.05
  -1   5  -8   66.35    4.05
  -1  -5  -8   69.50    4.34
  -1   5  -8   71.11    6.00
  -1  -5  -8   72.36    4.35
  -1  -5  -8   76.18    4.54
  -1   5  -8   69.85    4.81
  -1  -5  -8   65.25    4.73
  -1   5  -8   69.25    5.14
  -1   5  -8   69.05    4.61
  -1  -5  -8   64.64    4.99
  -1  -5  -8   67.19    3.96
  -1  -5  -8   64.67    4.11
  -1  -5  -8   73.22    3.68
  -1  -5  -8   73.06    4.15
  -1   5  -8   68.42    5.84
  -1  -5  -8   68.09    4.27
  -1   5  -8   66.53    4.61
  -1   5  -8   60.80    3.85
  -1  -5  -8   73.03    4.10
  -1  -5  -8   62.55    3.98
  -1  -5  -8   61.01    4.01
  -1   5  -8   67.92    4.41
  -1  -5  -9   59.61    5.08
  -1   5  -9   58.82    6.69
  -1   5  -9   63.47    4.72
  -1   5  -9   64.06    5.02
  -1  -5  -9   53.78    6.99
  -1   5  -9   57.59    4.85
  -1  -5  -9   68.29    4.42
  -1  -5  -9   53.92    4.45
  -1   5  -9   61.77    4.26
  -1   5  -9   65.18    6.21
  -1  -5  -9   57.04    4.41
  -1   5  -9   62.21    4.09
  -1  -5  -9   58.12    4.22
  -1  -5  -9   57.77    6.78
  -1   5  -9   57.98    4.07
  -1   5  -9   57.87    3.80
  -1  -5  -9   61.17    4.36
  -1  -5  -9   62.36    4.78
  -1   5  -9   57.82    5.33
  -1   5  -9   61.86    4.71
  -1   5  -9   65.29    4.79
  -1   5  -9   55.95    4.93
  -1  -5  -9   61.07    5.09
  -1  -5  -9   59.60    4.08
  -1  -5  -9   62.51    3.41
  -1  -5  -9   63.03    4.17
  -1  -5  -9   60.23    3.79
  -1   5  -9   59.72    4.20
  -1  -5  -9   62.10    4.50
  -1   5  -9   61.11    5.19
  -1  -5  -9   60.44    4.37
  -1  -5  -9   59.45    4.55
  -1  -5  -9   61.74    3.99
  -1  -5  -9   54.92    3.88
  -1  -5  -9   60.00    4.12
  -1   5  -9   61.33    4.60
  -1  -5  -9   60.67    4.27
  -1   5  -9   51.41    3.66
  -1   5 -10  456.99   14.83
  -1  -5 -10  456.20   14.83
  -1  -5 -10  476.91   14.59
  -1   5 -10  456.40   14.62
  -1  -5 -10  437.79   15.03
  -1   5 -10  443.28   14.75
  -1   5 -10  454.91   14.61
  -1  -5 -10  455.31   14.67
  -1  -5 -10  450.87   14.63
  -1  -5 -10  457.40   14.51
  -1   5 -10  449.26   14.36
  -1   5 -10  454.15   14.51
  -1  -5 -10  462.02   14.59
  -1  -5 -10  451.90   14.60
  -1   5 -10  473.95   14.93
  -1   5 -10  463.57   14.71
  -1   5 -10  437.10   14.66
  -1  -5 -10  452.01   14.78
  -1   5 -10  468.81   14.76
  -1  -5 -10  461.80   14.42
  -1  -5 -10  467.41   14.48
  -1  -5 -10  442.38   14.55
  -1  -5 -10  468.18   14.59
  -1   5 -10  463.51   14.90
  -1   5 -10  413.65   14.48
  -1  -5 -10  455.28   14.61
  -1  -5 -10  462.17   14.47
  -1   5 -10  443.09   14.55
  -1  -5 -11   53.92    3.57
  -1   5 -11   56.56    4.07
  -1  -5 -11   47.71    4.25
  -1  -5 -11   47.55    4.74
  -1   5 -11   56.99    4.08
  -1  -5 -11   43.74    3.86
  -1   5 -11   55.70    3.73
  -1  -5 -11   43.14    3.68
  -1  -5 -11   51.52    3.82
  -1   5 -11   56.29    3.52
  -1  -5 -11   45.90    3.52
  -1   5 -11   49.98    4.39
  -1   5 -11   53.28    3.76
  -1  -5 -11   51.20    4.09
  -1   5 -11   46.23    4.04
  -1   5 -11   51.69    3.77
  -1  -5 -11   50.52    3.31
  -1   5 -11   49.08    4.16
  -1  -5 -11   49.61    3.77
  -1  -5 -11   44.52    3.30
  -1  -5 -12    2.08    1.92
  -1  -5 -12    4.39    2.35
  -1   5 -12    4.14    2.20
  -1  -5 -12    1.46    2.49
  -1   5 -12    5.59    2.71
  -1   5 -12    4.80    2.65
  -1  -5 -12    0.05    3.29
  -1   5 -12    3.10    2.62
  -1  -5 -12    2.89    2.75
  -1   5 -12    2.87    2.33
  -1  -5 -12    2.52    2.69
  -1   5 -12    4.64    2.25
   1  -6 -12   -0.13    2.45
   1   6 -12    3.66    2.14
   1   6 -12   -2.26    2.19
   1   6 -12    1.61    2.37
   1  -6 -12    3.51    2.25
   1   6 -12    2.54    2.78
   1  -6 -12    1.53    2.54
   1   6 -12    1.46    2.44
   1  -6 -12    0.81    3.19
   1  -6 -11  482.52   14.99
   1  -6 -11  471.19   15.07
   1  -6 -11  473.72   15.12
   1   6 -11  473.72   15.04
   1   6 -11  469.12   15.06
   1   6 -11  478.44   15.05
   1  -6 -11  477.08   15.18
   1  -6 -11  486.65   15.18
   1  -6 -11  512.50   15.24
   1  -6 -11  477.62   15.06
   1   6 -11  470.28   15.12
   1  -6 -11  471.96   14.99
   1  -6 -11  482.02   14.98
   1  -6 -11  489.39   15.10
   1   6 -11  438.06   15.21
   1   6 -11  479.16   15.35
   1  -6 -11  496.88   15.16
   1  -6 -11  491.40   15.20
   1   6 -11  478.56   15.20
   1  -6 -11  509.83   15.27
   1  -6 -11  479.63   15.47
   1   6 -11  476.82   15.20
   1  -6 -10    7.93    3.82
   1   6 -10    1.79    2.88
   1  -6 -10    4.72    3.32
   1   6 -10    7.97    3.32
   1  -6 -10    6.35    3.41
   1  -6 -10    5.43    3.73
   1  -6 -10    2.37    3.60
   1   6 -10    0.93    3.45
   1   6 -10   11.39    3.53
   1   6 -10    5.56    3.71
   1   6 -10    1.34    3.82
   1   6 -10    5.27    4.01
   1   6 -10    2.75    3.20
   1  -6 -10    6.98    4.15
   1  -6 -10    4.47    3.72
   1   6 -10    7.20    4.48
   1  -6 -10    8.11    3.48
   1  -6 -10   11.02    3.89
   1  -6 -10    8.52    3.32
   1  -6 -10    7.02    3.02
   1  -6 -10    8.15    3.29
   1   6 -10    3.75    3.39
   1  -6 -10    5.44    3.19
   1  -6 -10    2.56    3.95
   1   6 -10   10.27    4.10
   1  -6 -10    5.89    4.11
   1  -6 -10    6.47    3.80
   1   6 -10    8.53    4.44
   1   6 -10    5.83    3.71
   1   6 -10    9.33    3.97
   1   6 -10   -0.11    4.03
   1  -6 -10   11.82    4.98
   1  -6 -10    5.21    3.90
   1  -6 -10    7.38    4.27
   1   6  -9  175.88    6.93
   1   6  -9  171.96    7.10
   1  -6  -9  164.48    7.55
   1  -6  -9  176.29    7.14
   1  -6  -9  171.99    6.91
   1   6  -9  167.85    6.97
   1   6  -9  163.86    6.67
   1  -6  -9  154.77    6.78
   1  -6  -9  184.86    6.57
   1   6  -9  172.83    6.55
   1   6  -9  170.18    6.38
   1  -6  -9  166.56    6.75
   1  -6  -9  174.34    6.68
   1  -6  -9  174.54    6.74
   1   6  -9  172.35    6.59
   1   6  -9  170.00    6.52
   1  -6  -9  173.09    6.91
   1  -6  -9  166.60    6.79
   1   6  -9  165.93    6.67
   1   6  -9  179.46    7.27
   1   6  -9  182.75    6.97
   1   6  -9  182.03    6.88
   1  -6  -9  167.79    6.67
   1   6  -9  172.00    6.86
   1  -6  -9  181.16    6.58
   1  -6  -9  176.18    6.48
   1  -6  -9  173.42    6.44
   1  -6  -9  173.93    6.56
   1  -6  -9  176.86    6.23
   1   6  -9  171.17    6.83
   1   6  -9  174.38    6.48
   1  -6  -9  182.43    6.87
   1  -6  -9  171.49    6.55
   1   6  -9  180.52    6.39
   1  -6  -9  171.55    6.92
   1  -6  -9  167.39    7.02
   1   6  -9  173.57    7.32
   1   6  -9  177.51    7.07
   1  -6  -9  159.33    7.08
   1  -6  -9  178.21    6.78
   1   6  -9  173.39    6.78
   1  -6  -9  169.81    6.99
   1  -6  -8  254.54    8.94
   1   6  -8  261.63    8.70
   1  -6  -8  270.03    8.73
   1  -6  -8  260.27    8.83
   1   6  -8  250.15    8.57
   1  -6  -8  277.05    8.92
   1   6  -8  246.01    8.96
   1   6  -8  254.43   10.10
   1   6  -8  256.76    9.17
   1  -6  -8  246.07    8.88
   1  -6  -8  241.91    9.16
   1   6  -8  241.61    8.82
   1   6  -8  251.77    8.81
   1  -6  -8  263.82    8.81
   1  -6  -8  246.12    8.94
   1   6  -8  252.54    8.91
   1  -6  -8  245.51    8.77
   1  -6  -8  230.55    8.68
   1   6  -8  247.72    8.59
   1   6  -8  229.86    8.74
   1  -6  -8  244.58    8.64
   1   6  -8  252.43    8.55
   1   6  -8  246.93    8.53
   1   6  -8  247.10    8.40
   1   6  -8  248.79    8.49
   1  -6  -8  248.08    8.60
   1  -6  -8  272.43    8.53
   1  -6  -8  247.74    8.67
   1   6  -8  251.68    9.05
   1   6  -8  248.52    8.74
   1  -6  -8  248.11    8.72
   1   6  -8  252.45    8.77
   1  -6  -8  260.13    8.71
   1   6  -8  252.07    8.81
   1   6  -8  250.68    8.79
   1  -6  -8  248.99    8.51
   1  -6  -8  242.89    8.60
   1  -6  -8  253.16    8.54
   1  -6  -8  263.10    8.41
   1  -6  -8  252.23    8.59
   1  -6  -8  236.81    9.22
   1   6  -8  230.89    9.15
   1   6  -8  242.03    9.40
   1   6  -8  229.19    9.55
   1  -6  -8  261.64    8.83
   1  -6  -8  257.10    8.61
   1   6  -8  253.11    8.56
   1   6  -8  256.50    8.81
   1   6  -8  238.30    8.56
   1   6  -7   46.01    4.24
   1   6  -7   49.81    3.55
   1   6  -7   46.86    3.94
   1   6  -7   49.75    3.43
   1  -6  -7   49.54    4.05
   1  -6  -7   50.43    3.88
   1  -6  -7   47.42    3.71
   1  -6  -7   50.63    4.98
   1   6  -7   47.17    5.02
   1  -6  -7   44.76    3.83
   1  -6  -7   43.76    3.57
   1  -6  -7   47.28    3.97
   1   6  -7   43.84    3.65
   1   6  -7   50.56    5.01
   1  -6  -7   42.06    3.91
   1  -6  -7   46.19    4.26
   1   6  -7   45.60    3.97
   1  -6  -7   47.59    3.64
   1  -6  -7   47.39    5.42
   1   6  -7   45.87    3.75
   1   6  -7   46.87    3.70
   1  -6  -7   40.12    3.54
   1  -6  -7   47.82    3.67
   1   6  -7   46.95    3.31
   1  -6  -7   48.11    3.38
   1   6  -7   43.31    3.25
   1   6  -7   48.05    3.15
   1   6  -7   48.06    3.06
   1  -6  -7   42.30    3.49
   1  -6  -7   52.77    4.80
   1  -6  -7   49.83    3.38
   1  -6  -7   51.85    3.20
   1   6  -7   50.88    4.92
   1   6  -7   50.60    4.15
   1   6  -7   44.38    3.63
   1  -6  -7   50.74    3.58
   1  -6  -7   49.79    3.75
   1   6  -7   49.18    3.82
   1   6  -7   47.70    3.64
   1  -6  -7   47.89    3.91
   1  -6  -7   46.78    3.09
   1  -6  -7   51.14    3.27
   1  -6  -7   48.01    3.47
   1  -6  -7   52.10    3.39
   1  -6  -7   50.03    3.52
   1   6  -7   44.57    4.32
   1   6  -7   47.70    4.33
   1   6  -7   37.31    4.76
   1  -6  -7   45.77    4.39
   1   6  -7   47.81    3.40
   1  -6  -7   52.48    3.86
   1  -6  -7   51.45    3.55
   1   6  -7   45.75    3.70
   1   6  -7   44.82    3.47
   1  -6  -6  140.84    6.19
   1   6  -6  136.66    5.69
   1   6  -6  142.87    5.58
   1  -6  -6  140.81    5.58
   1  -6  -6  146.16    5.48
   1  -6  -6  134.29    5.23
   1  -6  -6  148.58    5.36
   1   6  -6  144.00    5.24
   1  -6  -6  143.74    5.42
   1   6  -6  141.65    5.27
   1   6  -6  148.92    6.33
   1  -6  -6  138.71    5.55
   1  -6  -6  134.18    5.58
   1  -6  -6  139.96    6.50
   1  -6  -6  139.34    5.36
   1   6  -6  146.16    5.38
   1   6  -6  147.19    6.30
   1   6  -6  139.74    5.35
   1  -6  -6  141.74    5.42
   1  -6  -6  132.41    5.23
   1  -6  -6  131.88    5.32
   1   6  -6  132.63    5.30
   1   6  -6  143.65    5.12
   1  -6  -6  134.29    5.20
   1  -6  -6  142.00    5.26
   1   6  -6  138.64    6.09
   1  -6  -6  135.49    5.14
   1  -6  -6  144.24    5.03
   1  -6  -6  138.51    5.12
   1   6  -6  147.07    5.05
   1   6  -6  146.20    6.22
   1   6  -6  139.98    5.09
   1  -6  -6  157.49    6.13
   1  -6  -6  133.34    6.30
   1  -6  -6  142.14    5.33
   1   6  -6  137.51    5.39
   1   6  -6  145.86    5.40
   1   6  -6  141.78    5.60
   1  -6  -6  146.24    5.42
   1   6  -6  140.20    5.33
   1  -6  -6  147.32    5.50
   1   6  -6  149.34    5.36
   1  -6  -6  140.11    5.16
   1  -6  -6  136.41    5.26
   1  -6  -6  147.33    5.10
   1  -6  -6  143.63    5.27
   1  -6  -6  145.43    5.12
   1   6  -6  133.22    5.96
   1  -6  -6  124.74    5.70
   1   6  -6  143.04    5.68
   1   6  -6  146.88    5.64
   1  -6  -6  148.39    5.48
   1  -6  -6  155.42    5.30
   1   6  -6  144.17    5.39
   1   6  -6  139.26    5.23
   1  -6  -5  541.75   17.47
   1   6  -5  567.48   17.54
   1   6  -5  563.02   17.54
   1   6  -5  581.49   17.31
   1  -6  -5  540.25   17.63
   1   6  -5  547.89   17.45
   1  -6  -5  525.44   17.54
   1  -6  -5  546.05   17.44
   1   6  -5  535.08   17.51
   1   6  -4  175.10    6.36
   1  -6  -4  171.53    6.28
  -1   6   4  178.12    5.95
   1   6  -4  187.21    6.26
   1  -6  -4  182.01    6.17
  -1  -6   4  181.12    5.95
   1  -6  -4  176.80    6.44
   1   6  -4  179.45    6.32
   1   6  -4  169.26    6.29
   1  -6  -4  173.87    6.20
   1   6  -4  182.21    6.21
   1  -6  -4  168.31    6.32
   1  -6  -3   28.97    2.19
   1   6  -3   28.04    2.33
  -1   6   3   29.40    1.95
   1   6  -3   27.66    2.28
   1  -6  -3   25.48    2.09
  -1  -6   3   27.79    1.88
  -1  -6   3   26.19    2.08
   1  -6  -3   26.17    2.05
   1   6  -3   28.04    2.18
   1  -6  -2   23.03    1.70
   1   6  -2   24.06    1.81
  -1   6   2   23.86    1.72
   1  -6  -2   19.20    1.85
   1   6  -2   18.61    2.03
  -1  -6   2   19.45    1.98
  -1   6   2   21.06    1.66
  -1  -6   2   19.24    1.83
   1  -6  -2   22.97    1.57
   1   6  -2   18.05    1.66
   1  -6  -1 3640.99  114.73
   1   6  -1 3845.90  114.76
  -1   6   1 3816.53  114.84
   1  -6  -1 3730.64  114.73
   1   6  -1 3972.16  114.75
  -1   6   1 3792.90  114.95
  -1  -6   1 3835.58  115.01
   1   6  -1 3864.81  114.74
   1  -6  -1 3729.21  114.73
  -1   6   0  256.39    7.92
  -1   6   0  260.80    8.26
   1  -6   0  249.92    7.93
   1  -6   0  260.45    8.32
  -1   6   0  272.37    8.30
  -1  -6   0  268.91    8.41
  -1   6  -1  751.65   22.84
  -1  -6  -1  786.59   22.88
  -1  -6  -1  736.19   22.75
  -1   6  -1  713.70   22.85
  -1  -6  -1  762.26   22.89
   1  -6   1  757.23   23.10
  -1   6  -1  774.73   23.14
  -1  -6  -1  786.81   23.22
  -1  -6  -2   32.10    1.97
  -1   6  -2   28.43    1.82
  -1   6  -2   25.11    2.04
  -1  -6  -2   30.73    2.34
  -1  -6  -2   28.18    2.24
   1  -6   2   31.62    1.93
  -1  -6  -2   26.62    2.12
  -1   6  -2   28.80    1.72
  -1  -6  -2   26.54    1.82
  -1  -6  -3   24.49    2.36
  -1   6  -3   23.88    2.20
  -1  -6  -3   26.46    2.38
  -1  -6  -3   22.10    2.27
  -1   6  -3   22.55    2.46
  -1  -6  -3   24.86    2.60
  -1   6  -3   24.80    2.01
  -1  -6  -3   24.52    2.14
  -1  -6  -4  117.83    4.77
  -1   6  -4  115.57    4.65
  -1  -6  -4  116.74    4.59
  -1  -6  -4  114.56    4.59
  -1   6  -4  115.92    4.87
  -1  -6  -4  111.42    4.96
  -1  -6  -5 1132.89   35.33
  -1   6  -5 1183.11   35.28
  -1  -6  -5 1138.74   35.14
  -1   6  -5 1109.44   35.09
  -1  -6  -5 1148.04   35.15
  -1  -6  -5 1163.37   35.45
  -1   6  -5 1135.32   35.38
  -1  -6  -6    6.51    2.94
  -1  -6  -6    5.79    2.75
  -1  -6  -6    3.93    2.73
  -1  -6  -6    8.07    2.78
  -1   6  -6    4.53    2.95
  -1  -6  -6    7.41    3.19
  -1   6  -6    3.28    3.07
  -1  -6  -6    6.63    3.62
  -1  -6  -6    5.37    4.41
  -1   6  -6    7.27    3.41
  -1   6  -6    6.59    4.11
  -1  -6  -6    8.22    2.55
  -1   6  -6    5.53    2.35
  -1  -6  -6    5.03    2.50
  -1  -6  -6    3.09    2.75
  -1   6  -6    4.98    2.70
  -1   6  -6    5.65    2.32
  -1  -6  -6    6.67    2.46
  -1   6  -6   10.43    3.76
  -1  -6  -6    4.46    4.03
  -1   6  -6    4.09    3.07
  -1  -6  -6    5.38    3.08
  -1   6  -6    7.01    3.13
  -1  -6  -6    5.08    2.94
  -1   6  -6    7.59    3.35
  -1  -6  -6    7.38    2.45
  -1   6  -6    8.11    3.25
  -1  -6  -6    5.45    2.77
  -1   6  -6    7.60    2.63
  -1   6  -6    4.51    3.04
  -1   6  -6    8.00    3.79
  -1  -6  -6    4.70    3.05
  -1  -6  -6    6.50    2.74
  -1   6  -6   10.06    2.92
  -1  -6  -7   66.67    3.96
  -1   6  -7   65.98    4.15
  -1  -6  -7   59.21    3.92
  -1  -6  -7   59.70    4.04
  -1  -6  -7   65.07    3.98
  -1   6  -7   71.10    3.80
  -1  -6  -7   63.90    3.95
  -1  -6  -7   65.25    4.40
  -1  -6  -7   68.36    5.94
  -1  -6  -7   64.11    3.79
  -1  -6  -7   64.40    4.90
  -1   6  -7   67.32    4.26
  -1   6  -7   69.51    5.70
  -1   6  -7   66.85    4.63
  -1   6  -7   63.77    3.65
  -1  -6  -7   65.87    3.83
  -1  -6  -7   64.45    3.96
  -1  -6  -7   69.05    3.77
  -1   6  -7   70.35    3.59
  -1   6  -7   74.65    5.28
  -1  -6  -7   62.31    5.61
  -1   6  -7   70.47    3.85
  -1  -6  -7   62.88    3.67
  -1   6  -7   61.97    4.41
  -1  -6  -7   65.01    4.09
  -1   6  -7   72.03    4.41
  -1  -6  -7   65.26    4.67
  -1  -6  -7   73.27    4.28
  -1   6  -7   63.07    4.57
  -1  -6  -7   67.12    3.56
  -1  -6  -7   64.14    3.96
  -1  -6  -7   60.03    3.86
  -1   6  -7   68.62    4.48
  -1   6  -7   66.27    5.23
  -1   6  -7   60.18    4.34
  -1  -6  -7   66.58    4.14
  -1  -6  -7   65.47    3.80
  -1   6  -7   74.11    4.09
  -1  -6  -8    9.39    3.73
  -1  -6  -8    8.15    3.66
  -1  -6  -8    8.97    3.88
  -1   6  -8   12.11    3.45
  -1  -6  -8    9.85    3.61
  -1   6  -8   11.26    4.09
  -1  -6  -8   12.13    4.31
  -1  -6  -8    7.90    5.92
  -1  -6  -8    8.41    3.52
  -1   6  -8   12.54    4.36
  -1   6  -8    6.16    5.57
  -1  -6  -8    9.62    3.59
  -1   6  -8    8.86    3.31
  -1  -6  -8   15.40    5.70
  -1  -6  -8   10.83    3.73
  -1   6  -8   14.99    3.26
  -1  -6  -8    9.52    3.48
  -1  -6  -8    9.14    3.34
  -1   6  -8   10.24    5.25
  -1   6  -8   11.17    2.82
  -1   6  -8    8.85    4.11
  -1   6  -8   14.09    4.26
  -1  -6  -8   11.56    4.46
  -1  -6  -8    8.82    3.77
  -1  -6  -8   11.66    4.07
  -1  -6  -8    9.97    3.96
  -1   6  -8    8.42    4.60
  -1  -6  -8   10.69    3.57
  -1   6  -8   10.21    3.48
  -1  -6  -8   10.97    3.42
  -1  -6  -8    9.39    3.08
  -1  -6  -8    8.58    3.51
  -1   6  -8    7.66    5.39
  -1  -6  -8   11.51    3.35
  -1  -6  -8    7.06    3.80
  -1   6  -8   13.39    4.13
  -1   6  -9    3.87    3.52
  -1  -6  -9    8.43    3.88
  -1  -6  -9    4.35    3.71
  -1  -6  -9    8.18    4.04
  -1  -6  -9    6.86    3.89
  -1   6  -9   11.69    4.85
  -1  -6  -9    7.35    6.34
  -1  -6  -9   10.47    4.54
  -1   6  -9   15.29    6.04
  -1   6  -9    8.08    4.29
  -1  -6  -9    7.31    3.67
  -1   6  -9    6.62    4.47
  -1   6  -9    4.91    3.64
  -1  -6  -9    8.81    3.90
  -1  -6  -9   13.30    5.98
  -1  -6  -9    9.30    3.94
  -1   6  -9    9.39    3.01
  -1   6  -9    1.19    5.49
  -1  -6  -9    8.36    3.70
  -1   6  -9    6.35    3.47
  -1  -6  -9    8.86    3.56
  -1   6  -9    3.49    4.25
  -1  -6  -9    1.55    4.60
  -1   6  -9    3.15    4.38
  -1   6  -9   13.04    4.84
  -1  -6  -9    7.60    3.66
  -1  -6  -9    7.20    3.44
  -1   6  -9    4.60    3.61
  -1  -6  -9   10.62    2.96
  -1  -6  -9   10.41    3.66
  -1   6  -9    9.66    5.57
  -1   6  -9    8.48    3.24
  -1  -6  -9   10.65    3.69
  -1  -6  -9    7.00    3.82
  -1   6  -9   10.05    4.08
  -1  -6  -9    7.26    3.45
  -1  -6 -10   -0.13    3.75
  -1   6 -10   -0.03    3.25
  -1   6 -10    0.90    4.41
  -1  -6 -10    5.72    3.85
  -1  -6 -10    0.67    4.33
  -1   6 -10    0.93    4.11
  -1   6 -10    3.12    4.20
  -1  -6 -10   -0.53    3.48
  -1   6 -10   -1.03    3.58
  -1  -6 -10    0.56    3.76
  -1  -6 -10    2.76    3.57
  -1   6 -10    1.95    3.34
  -1  -6 -10    4.94    3.82
  -1  -6 -10    3.82    3.39
  -1  -6 -10    0.84    4.37
  -1   6 -10    1.45    4.23
  -1   6 -10    0.08    3.92
  -1   6 -10    1.91    4.64
  -1  -6 -10   -2.89    3.42
  -1  -6 -10   -3.78    3.39
  -1   6 -10   -0.68    5.54
  -1   6 -10    0.17    3.70
  -1  -6 -10    3.83    3.45
  -1   6 -11   20.02    3.52
  -1  -6 -11   17.16    3.72
  -1   6 -11   22.67    3.57
  -1   6 -11   18.76    3.14
  -1  -6 -11   18.56    3.38
  -1  -6 -11   16.13    3.32
  -1  -6 -11   22.44    3.16
  -1   6 -11   18.78    2.93
  -1   6 -11   20.74    3.37
  -1  -6 -11   19.70    3.69
  -1   6 -11   19.37    3.93
  -1   6 -11   21.64    3.31
  -1   6 -11   20.12    3.53
  -1  -6 -11   20.59    2.72
  -1  -6 -11   18.98    2.88
  -1  -6 -11   20.79    2.92
  -1  -6 -11   20.92    3.30
  -1   6 -11   24.19    3.79
  -1  -6 -12   31.06    2.16
  -1  -6 -12   26.02    2.60
  -1   6 -12   34.60    2.26
  -1  -6 -12   32.32    2.39
  -1   6 -12   32.11    2.61
  -1   6 -12   30.39    2.74
  -1  -6 -12   34.87    2.73
  -1   6 -12   31.97    2.81
  -1   6 -12   31.61    2.99
  -1   6 -12   34.18    2.45
  -1   6 -12   33.18    2.53
  -1  -6 -12   30.48    2.74
   1   7 -12    0.33    1.90
   1   7 -12    1.60    2.59
   1   7 -12    4.46    2.09
   1  -7 -12    3.81    2.99
   1   7 -12    7.58    2.21
   1  -7 -12    0.02    2.14
   1  -7 -12    7.28    2.41
   1   7 -12    6.02    2.59
   1  -7 -11   17.70    2.75
   1  -7 -11   15.26    3.20
   1  -7 -11   15.58    3.24
   1   7 -11   10.32    2.83
   1   7 -11    7.97    3.11
   1   7 -11   14.80    3.10
   1   7 -11   13.11    3.68
   1  -7 -11   16.64    2.68
   1  -7 -11   16.53    2.79
   1   7 -11   14.03    2.87
   1  -7 -11    9.15    4.12
   1   7 -11   14.74    3.19
   1  -7 -11   16.54    3.47
   1  -7 -11   11.64    3.43
   1   7 -11   12.19    3.26
   1  -7 -11   17.24    3.26
   1   7 -11   16.38    3.66
   1  -7 -10  588.27   17.77
   1   7 -10  570.68   17.70
   1  -7 -10  588.22   17.87
   1   7 -10  567.17   17.78
   1  -7 -10  550.12   17.87
   1   7 -10  561.78   17.76
   1  -7 -10  548.50   17.79
   1   7 -10  556.39   17.71
   1   7 -10  496.73   17.70
   1   7 -10  558.58   17.90
   1   7 -10  573.25   17.91
   1   7 -10  581.62   18.05
   1  -7 -10  558.66   17.78
   1  -7 -10  591.30   17.93
   1  -7 -10  567.68   17.74
   1  -7 -10  580.89   17.74
   1  -7 -10  560.68   17.65
   1  -7 -10  576.48   17.78
   1  -7 -10  592.43   17.82
   1  -7 -10  598.12   17.89
   1   7 -10  566.29   17.80
   1   7 -10  534.65   17.95
   1   7 -10  566.06   18.10
   1  -7 -10  573.04   17.95
   1  -7 -10  577.88   18.21
   1  -7 -10  571.99   17.96
   1   7 -10  564.59   17.89
   1   7 -10  583.01   17.92
   1  -7  -9  419.81   13.40
   1   7  -9  400.74   13.50
   1   7  -9  411.78   13.70
   1  -7  -9  409.22   13.29
   1   7  -9  404.28   13.28
   1  -7  -9  408.58   13.48
   1  -7  -9  421.37   13.37
   1  -7  -9  409.74   13.49
   1   7  -9  412.46   13.39
   1   7  -9  401.46   13.42
   1  -7  -9  408.12   13.77
   1   7  -9  393.57   13.24
   1  -7  -9  370.27   13.32
   1  -7  -9  430.70   13.18
   1  -7  -9  410.26   13.34
   1   7  -9  406.90   13.15
   1  -7  -9  409.32   13.26
   1   7  -9  404.69   13.24
   1   7  -9  403.90   13.19
   1   7  -9  378.80   13.27
   1   7  -9  418.12   13.44
   1   7  -9  401.32   13.60
   1  -7  -9  431.39   13.37
   1  -7  -9  399.71   13.31
   1   7  -9  412.20   13.43
   1  -7  -9  427.13   13.23
   1  -7  -9  410.30   13.14
   1  -7  -9  414.33   13.25
   1  -7  -9  417.39   13.10
   1  -7  -9  425.08   13.27
   1   7  -9  387.66   13.97
   1   7  -9  418.78   13.21
   1  -7  -9  431.87   13.28
   1  -7  -9  430.68   13.40
   1   7  -9  407.99   13.17
   1   7  -9  416.26   13.40
   1   7  -8  162.29    7.01
   1  -7  -8  163.39    6.60
   1   7  -8  161.07    6.37
   1  -7  -8  170.80    6.53
   1  -7  -8  174.07    6.70
   1   7  -8  165.16    6.77
   1  -7  -8  174.02    6.40
   1  -7  -8  156.60    6.70
   1   7  -8  158.27    6.50
   1  -7  -8  159.08    6.67
   1   7  -8  158.78    6.65
   1  -7  -8  149.74    7.06
   1   7  -8  161.78    6.52
   1  -7  -8  171.68    6.51
   1  -7  -8  154.86    6.38
   1   7  -8  157.58    6.21
   1   7  -8  159.42    6.16
   1  -7  -8  167.16    6.40
   1   7  -8  163.26    6.09
   1  -7  -8  170.57    6.13
   1  -7  -8  161.81    6.25
   1  -7  -8  164.24    6.36
   1   7  -8  162.04    6.81
   1  -7  -8  171.40    6.43
   1   7  -8  160.67    6.50
   1  -7  -8  165.29    6.71
   1   7  -8  162.60    6.45
   1  -7  -8  167.21    6.53
   1   7  -8  165.17    6.64
   1  -7  -8  161.44    6.36
   1  -7  -8  168.68    6.23
   1  -7  -8  159.03    6.30
   1  -7  -8  172.04    6.34
   1  -7  -8  165.43    6.10
   1   7  -8  145.89    7.48
   1   7  -8  166.84    7.33
   1  -7  -8  173.57    6.62
   1   7  -8  158.92    6.53
   1  -7  -8  168.41    6.39
   1   7  -8  154.34    6.31
   1   7  -8  158.23    6.24
   1   7  -7   44.00    4.11
   1  -7  -7   44.23    3.94
   1   7  -7   50.54    5.19
   1   7  -7   50.59    3.47
   1   7  -7   49.82    4.41
   1  -7  -7   46.82    3.60
   1  -7  -7   52.70    4.01
   1  -7  -7   48.45    3.83
   1  -7  -7   47.09    4.15
   1  -7  -7   48.83    5.11
   1  -7  -7   47.67    4.16
   1   7  -7   43.83    3.57
   1  -7  -7   41.58    3.94
   1  -7  -7   53.44    3.76
   1   7  -7   45.71    4.03
   1  -7  -7   45.75    4.38
   1   7  -7   42.43    3.75
   1   7  -7   45.03    3.74
   1   7  -7   44.05    3.32
   1   7  -7   47.37    3.74
   1  -7  -7   41.04    3.71
   1  -7  -7   54.29    3.73
   1  -7  -7   38.84    3.53
   1  -7  -7   46.92    3.49
   1   7  -7   44.60    3.04
   1   7  -7   45.07    3.18
   1  -7  -7   41.51    3.61
   1  -7  -7   49.49    3.22
   1   7  -7   45.57    3.33
   1  -7  -7   46.82    3.37
   1   7  -7   49.75    3.77
   1  -7  -7   51.20    4.10
   1  -7  -7   54.44    3.69
   1   7  -7   41.71    3.76
   1  -7  -7   54.24    3.94
   1   7  -7   43.03    3.76
   1  -7  -7   44.29    3.89
   1   7  -7   51.83    4.01
   1   7  -7   47.56    4.18
   1  -7  -7   49.11    3.38
   1  -7  -7   52.01    3.27
   1  -7  -7   50.58    3.65
   1  -7  -7   51.43    3.94
   1  -7  -7   45.02    3.71
   1  -7  -7   44.81    3.47
   1   7  -7   46.29    4.45
   1  -7  -7   46.14    4.43
   1   7  -7   38.71    4.37
   1   7  -7   44.96    4.90
   1   7  -7   46.15    3.52
   1  -7  -7   50.59    3.68
   1   7  -7   50.04    3.87
   1  -7  -7   53.92    4.01
   1  -7  -6 1537.45   45.76
   1  -7  -6 1538.42   45.83
   1   7  -6 1522.38   45.84
   1  -7  -6 1553.99   45.83
   1  -7  -6 1487.79   45.67
   1   7  -6 1569.14   46.32
   1  -7  -6 1483.21   45.74
   1   7  -6 1506.15   45.87
   1  -7  -6 1484.44   45.80
   1   7  -6 1553.44   45.69
   1  -7  -6 1567.71   46.27
   1  -7  -6 1476.85   45.75
   1   7  -6 1518.85   45.75
   1  -7  -6 1448.61   45.76
   1   7  -6 1527.34   45.70
   1   7  -6 1563.92   46.32
   1  -7  -6 1559.42   46.42
   1  -7  -6 1458.12   45.72
   1   7  -6 1451.18   45.69
   1   7  -6 1492.50   45.67
   1  -7  -6 1442.95   45.67
   1  -7  -6 1508.30   45.79
   1  -7  -6 1422.02   45.69
   1   7  -6 1504.76   45.70
   1  -7  -6 1579.82   46.29
   1  -7  -6 1512.69   45.66
   1   7  -6 1555.29   45.63
   1  -7  -6 1496.88   45.63
   1  -7  -6 1499.64   45.67
   1   7  -6 1481.72   45.65
   1  -7  -6 1495.19   45.72
   1   7  -6 1536.61   46.35
   1  -7  -6 1614.16   45.80
   1   7  -6 1511.29   45.79
   1  -7  -6 1382.33   45.71
   1  -7  -6 1558.58   45.77
   1   7  -6 1542.51   45.78
   1   7  -6 1537.00   45.74
   1   7  -6 1527.26   45.78
   1  -7  -6 1556.85   45.78
   1  -7  -6 1467.10   45.71
   1  -7  -6 1586.63   45.72
   1  -7  -6 1402.26   45.70
   1   7  -6 1484.23   45.79
   1   7  -6 1582.17   45.93
   1   7  -6 1431.54   45.93
   1  -7  -6 1374.48   45.77
   1   7  -6 1454.67   45.77
   1   7  -6 1531.04   45.79
   1   7  -5  171.44    6.58
   1   7  -5  170.60    6.25
   1  -7  -5  170.17    6.71
   1  -7  -5  167.82    5.96
   1   7  -5  161.05    5.79
   1   7  -5  168.86    6.54
   1  -7  -5  177.43    6.42
   1   7  -5  165.24    5.94
   1  -7  -5  178.79    5.80
   1  -7  -5  166.34    5.80
   1  -7  -5  168.82    6.03
   1   7  -5  171.09    6.59
   1  -7  -5  174.92    6.52
   1   7  -4   21.26    2.87
   1  -7  -4   20.42    2.69
   1  -7  -4   18.96    2.42
  -1  -7   4   24.86    2.22
   1   7  -4   21.72    2.61
   1   7  -4   22.85    2.74
   1  -7  -4   21.44    2.50
   1  -7  -3  234.49    7.69
   1   7  -3  248.55    7.77
  -1   7   3  229.60    7.44
   1  -7  -3  233.06    7.91
  -1  -7   3  232.40    7.87
  -1   7   3  233.98    7.60
   1   7  -3  236.07    7.95
  -1  -7   3  233.35    7.70
   1  -7  -3  239.70    7.65
   1   7  -3  232.12    7.72
   1  -7  -2  496.65   15.07
   1   7  -2  510.79   15.13
  -1   7   2  480.24   15.08
   1  -7  -2  485.49   15.42
   1   7  -2  456.55   15.42
  -1  -7   2  479.08   15.48
  -1   7   2  496.12   15.26
  -1  -7   2  476.32   15.31
   1  -7  -2  495.89   15.06
   1   7  -2  488.59   15.10
   1  -7  -1   18.49    1.21
   1   7  -1   20.18    1.39
  -1   7   1   19.90    1.87
  -1   7   1   19.35    1.89
   1   7  -1   13.83    2.21
  -1  -7   1   18.05    2.10
  -1  -7   1   16.37    2.15
   1  -7  -1   20.76    1.17
   1   7  -1   17.48    1.25
  -1  -7   0   38.91    2.60
  -1  -7   0   41.52    2.49
   1   7   0   39.63    2.64
   1  -7   0   43.14    2.39
  -1   7   0   41.38    2.37
  -1   7   0   39.46    1.37
  -1  -7   0   40.08    1.53
   1  -7   0   39.58    1.43
   1   7   0   45.45    1.49
  -1   7   0   43.35    2.45
   1  -7   0   32.71    1.41
   1  -7   0   42.08    1.49
   1   7   0   37.45    1.46
  -1  -7  -1  275.96    8.73
  -1   7  -1  301.55    8.70
  -1  -7  -1  270.71    8.61
  -1  -7  -1  284.21    8.75
  -1   7  -1  283.53    8.71
   1  -7   1  281.40    9.14
  -1  -7  -1  288.61    9.28
  -1  -7  -1  289.07    8.79
  -1   7  -1  268.10    8.77
  -1   7  -1  293.93    9.20
  -1  -7  -2  258.90    8.21
  -1   7  -2  256.23    8.15
  -1  -7  -2  257.32    8.67
   1  -7   2  264.97    8.43
  -1   7  -2  248.95    8.24
  -1  -7  -2  265.84    8.29
  -1  -7  -2  252.06    8.17
  -1  -7  -3    7.40    2.21
  -1   7  -3    5.49    1.99
  -1  -7  -3    4.22    2.36
  -1  -7  -3    7.03    2.37
  -1   7  -3    4.41    2.22
  -1  -7  -3    6.31    2.42
  -1  -7  -4  785.93   24.86
  -1   7  -4  828.33   24.80
   1   7   4  731.51   24.81
  -1  -7  -4  812.04   25.00
  -1  -7  -4  809.09   24.92
  -1   7  -4  837.80   24.91
  -1  -7  -4  809.00   24.95
  -1  -7  -5  190.96    6.38
  -1  -7  -5  189.30    6.23
  -1   7  -5  181.66    6.79
  -1   7  -5  171.69    6.21
  -1  -7  -5  185.47    6.97
  -1   7  -5  165.07    6.40
  -1   7  -5  173.57    6.29
  -1  -7  -5  178.82    6.20
  -1   7  -5  179.17    6.64
  -1  -7  -5  185.54    6.68
  -1  -7  -5  184.45    7.20
  -1   7  -5  181.81    7.03
  -1  -7  -5  187.82    6.71
  -1  -7  -6  517.13   16.33
  -1  -7  -6  499.80   16.38
  -1  -7  -6  513.32   16.30
  -1   7  -6  540.83   16.41
  -1  -7  -6  546.88   16.38
  -1  -7  -6  513.67   16.37
  -1   7  -6  514.38   16.40
  -1   7  -6  534.19   17.19
  -1  -7  -6  485.12   16.61
  -1   7  -6  513.95   16.62
  -1  -7  -6  540.46   17.33
  -1  -7  -6  511.14   16.43
  -1  -7  -6  533.76   16.65
  -1   7  -6  536.27   16.26
  -1  -7  -6  548.50   16.38
  -1  -7  -6  518.42   16.29
  -1   7  -6  540.64   17.05
  -1  -7  -6  516.61   16.37
  -1  -7  -6  531.01   17.18
  -1  -7  -6  517.26   16.29
  -1   7  -6  522.54   16.24
  -1  -7  -6  537.93   16.28
  -1   7  -6  486.02   16.56
  -1  -7  -6  546.78   16.45
  -1   7  -6  508.04   16.53
  -1   7  -6  526.58   16.56
  -1   7  -6  525.84   16.46
  -1  -7  -6  521.17   16.38
  -1   7  -6  498.27   16.73
  -1   7  -6  527.41   16.78
  -1   7  -6  552.64   16.58
  -1  -7  -6  534.76   16.44
  -1  -7  -6  532.43   16.39
  -1  -7  -7  219.82    7.91
  -1  -7  -7  232.71    7.83
  -1  -7  -7  222.62    7.79
  -1   7  -7  228.28    7.74
  -1  -7  -7  230.54    7.87
  -1  -7  -7  212.00    8.05
  -1  -7  -7  213.98    8.45
  -1  -7  -7  211.05    7.67
  -1   7  -7  225.73    8.28
  -1  -7  -7  224.79    9.41
  -1   7  -7  230.37    9.21
  -1   7  -7  221.02    7.97
  -1  -7  -7  215.44    7.77
  -1   7  -7  230.15    7.67
  -1  -7  -7  225.14    7.78
  -1   7  -7  231.84    7.61
  -1   7  -7  236.56    8.90
  -1  -7  -7  218.81    7.87
  -1  -7  -7  222.58    7.66
  -1  -7  -7  215.03    9.13
  -1   7  -7  221.93    7.85
  -1  -7  -7  239.63    7.73
  -1  -7  -7  237.98    7.99
  -1   7  -7  216.40    8.17
  -1  -7  -7  203.73    8.32
  -1   7  -7  231.54    8.20
  -1   7  -7  230.06    8.29
  -1   7  -7  233.89    8.14
  -1  -7  -7  214.03    7.84
  -1  -7  -7  227.87    7.93
  -1  -7  -7  231.92    7.72
  -1   7  -7  231.67    8.76
  -1   7  -7  227.49    8.27
  -1   7  -7  218.61    8.18
  -1  -7  -7  229.00    7.87
  -1  -7  -7  237.22    7.99
  -1  -7  -7  204.85    7.76
  -1  -7  -8   67.31    4.36
  -1  -7  -8   71.50    4.30
  -1   7  -8   53.58    4.07
  -1  -7  -8   70.59    4.54
  -1   7  -8   65.58    4.94
  -1  -7  -8   66.04    5.52
  -1  -7  -8   64.71    4.03
  -1   7  -8   60.79    4.62
  -1  -7  -8   63.50    6.57
  -1   7  -8   60.42    6.20
  -1  -7  -8   60.54    4.82
  -1  -7  -8   70.09    4.23
  -1   7  -8   66.60    4.05
  -1   7  -8   65.23    5.79
  -1   7  -8   65.14    4.26
  -1   7  -8   66.11    3.92
  -1  -7  -8   71.61    4.14
  -1  -7  -8   64.63    3.98
  -1  -7  -8   62.83    4.42
  -1  -7  -8   68.73    6.29
  -1   7  -8   61.75    4.82
  -1   7  -8   66.69    4.90
  -1  -7  -8   66.02    5.13
  -1   7  -8   62.50    5.16
  -1  -7  -8   67.07    4.28
  -1  -7  -8   71.03    4.34
  -1  -7  -8   73.70    3.99
  -1   7  -8   63.94    4.92
  -1   7  -8   61.50    6.01
  -1  -7  -8   59.48    4.07
  -1  -7  -8   66.89    4.46
  -1   7  -8   67.53    4.82
  -1  -7  -9    7.58    4.02
  -1   7  -9    5.87    3.42
  -1  -7  -9    8.55    3.93
  -1  -7  -9    7.83    3.78
  -1  -7  -9    4.49    4.42
  -1  -7  -9    5.12    6.07
  -1   7  -9    3.74    5.72
  -1  -7  -9    8.55    3.44
  -1  -7  -9    3.74    5.11
  -1   7  -9    8.83    4.39
  -1   7  -9    7.36    4.18
  -1   7  -9    5.99    3.54
  -1  -7  -9    7.92    3.79
  -1  -7  -9    8.62    5.79
  -1   7  -9   12.19    5.31
  -1  -7  -9    9.02    3.64
  -1   7  -9    6.51    3.36
  -1  -7  -9    5.70    3.41
  -1  -7  -9    6.25    3.92
  -1   7  -9    3.30    4.43
  -1   7  -9   11.31    4.82
  -1  -7  -9    4.39    4.69
  -1   7  -9    3.52    4.19
  -1   7  -9    7.99    3.69
  -1  -7  -9    9.64    3.72
  -1  -7  -9    6.16    3.13
  -1  -7  -9    7.71    3.57
  -1  -7  -9    6.55    3.70
  -1   7  -9    3.22    5.59
  -1  -7  -9    5.46    3.47
  -1   7  -9   12.67    4.20
  -1  -7  -9    4.92    3.77
  -1   7  -9    5.85    3.35
  -1  -7  -9    3.88    3.87
  -1   7 -10  825.64   25.57
  -1  -7 -10  816.99   25.33
  -1   7 -10  805.18   25.47
  -1   7 -10  824.66   25.38
  -1  -7 -10  821.76   25.20
  -1  -7 -10  813.36   25.41
  -1  -7 -10  775.22   25.35
  -1   7 -10  816.63   25.31
  -1  -7 -10  841.54   25.31
  -1   7 -10  838.99   25.25
  -1  -7 -10  797.39   25.36
  -1   7 -10  825.55   25.54
  -1  -7 -10  851.81   25.34
  -1  -7 -10  829.08   25.46
  -1   7 -10  819.17   25.44
  -1   7 -10  801.77   25.43
  -1  -7 -10  832.16   25.31
  -1  -7 -10  838.45   25.28
  -1  -7 -10  838.61   25.17
  -1   7 -10  784.72   25.91
  -1   7 -10  795.54   25.17
  -1   7 -10  819.49   25.36
  -1  -7 -10  850.80   25.31
  -1  -7 -10  778.21   25.18
  -1   7 -11   14.67    3.20
  -1  -7 -11   19.26    3.38
  -1   7 -11   15.80    3.31
  -1   7 -11   17.63    2.87
  -1  -7 -11   18.50    3.08
  -1  -7 -11   16.89    3.19
  -1  -7 -11   15.97    2.92
  -1   7 -11   13.23    3.07
  -1   7 -11   18.97    2.68
  -1   7 -11   10.49    3.16
  -1   7 -11   21.01    3.75
  -1  -7 -11   16.37    3.46
  -1  -7 -11   16.50    2.69
  -1  -7 -11   16.45    2.75
  -1  -7 -11   15.51    2.80
  -1   7 -11   18.40    2.95
  -1  -7 -11   14.02    3.07
  -1   7 -11   16.54    3.57
  -1  -7 -11   15.36    3.07
  -1  -7 -12    5.48    1.76
  -1  -7 -12    6.58    2.16
  -1  -7 -12    3.77    1.80
  -1   7 -12    4.15    2.07
  -1  -7 -12    2.08    2.29
  -1   7 -12    1.78    2.53
  -1   7 -12    3.01    2.09
  -1   7 -12    2.23    2.04
  -1   7 -12    3.65    1.94
  -1   7 -12    1.85    2.26
  -1   7 -12    0.56    2.39
  -1  -7 -12    2.36    1.75
   1   8 -12    8.69    1.99
   1   8 -12    6.71    2.41
   1   8 -12    8.50    1.95
   1  -8 -12   10.10    2.65
   1   8 -12    8.33    1.95
   1  -8 -12    6.19    2.19
   1   8 -12    4.88    2.34
   1  -8 -11  137.83    5.02
   1  -8 -11  134.25    5.23
   1   8 -11  141.89    5.07
   1  -8 -11  130.84    5.20
   1   8 -11  127.13    4.94
   1   8 -11  136.96    5.21
   1   8 -11  137.89    5.51
   1   8 -11  134.48    5.18
   1  -8 -11  131.44    5.03
   1  -8 -11  134.60    4.96
   1  -8 -11  129.05    4.95
   1   8 -11  134.80    5.18
   1  -8 -11  125.70    5.78
   1  -8 -11  136.93    5.22
   1  -8 -11  136.01    5.37
   1   8 -11  119.03    5.20
   1   8 -11  133.56    5.52
   1  -8 -10   41.30    4.04
   1   8 -10   34.36    3.24
   1  -8 -10   41.34    3.60
   1  -8 -10   37.86    3.50
   1   8 -10   31.85    3.42
   1   8 -10   36.99    3.23
   1  -8 -10   36.79    3.80
   1   8 -10   36.52    3.81
   1  -8 -10   38.83    4.08
   1   8 -10   39.40    4.38
   1  -8 -10   36.06    3.74
   1   8 -10   35.29    3.22
   1  -8 -10   37.81    3.50
   1   8 -10   39.10    3.57
   1  -8 -10   37.58    3.27
   1  -8 -10   34.30    3.63
   1  -8 -10   35.15    3.59
   1  -8 -10   41.83    3.88
   1   8 -10   37.42    3.55
   1  -8 -10   36.40    3.88
   1   8 -10   37.10    3.99
   1   8 -10   37.92    4.42
   1  -8 -10   40.89    4.13
   1   8 -10   33.86    3.76
   1  -8 -10   37.17    4.02
   1   8 -10   38.23    3.77
   1  -8 -10   34.85    4.88
   1  -8  -9   68.13    5.55
   1   8  -9   70.21    4.55
   1   8  -9   71.40    4.61
   1  -8  -9   69.84    4.82
   1   8  -9   72.78    4.19
   1   8  -9   72.56    4.18
   1   8  -9   73.86    4.71
   1  -8  -9   76.16    4.86
   1  -8  -9   70.83    4.48
   1   8  -9   72.27    4.02
   1  -8  -9   68.56    4.50
   1  -8  -9   77.93    4.11
   1  -8  -9   75.99    4.23
   1   8  -9   65.32    4.13
   1  -8  -9   83.98    5.03
   1   8  -9   67.04    4.32
   1   8  -9   75.75    5.21
   1  -8  -9   70.11    4.57
   1  -8  -9   77.17    4.54
   1   8  -9   75.62    4.65
   1  -8  -9   71.43    4.48
   1  -8  -9   69.93    4.28
   1  -8  -9   77.77    4.30
   1  -8  -9   77.55    4.51
   1  -8  -9   76.57    4.04
   1   8  -9   81.54    5.71
   1  -8  -9   73.77    4.71
   1   8  -9   76.64    5.28
   1  -8  -9   69.15    4.37
   1   8  -9   68.09    4.35
   1   8  -9   67.99    4.88
   1  -8  -9   76.19    4.68
   1  -8  -9   73.00    5.03
   1  -8  -8   27.04    4.14
   1  -8  -8   24.67    4.38
   1   8  -8   26.99    4.29
   1  -8  -8   25.84    3.68
   1   8  -8   31.11    4.66
   1  -8  -8   31.00    4.02
   1   8  -8   28.70    3.67
   1  -8  -8   28.65    4.85
   1   8  -8   31.61    3.87
   1  -8  -8   27.79    4.11
   1   8  -8   23.48    3.89
   1  -8  -8   30.46    3.65
   1   8  -8   25.31    3.39
   1   8  -8   27.43    3.40
   1  -8  -8   24.94    3.29
   1  -8  -8   32.71    3.50
   1   8  -8   28.83    3.21
   1  -8  -8   24.59    3.72
   1  -8  -8   32.39    4.20
   1   8  -8   30.49    3.92
   1  -8  -8   31.00    3.84
   1   8  -8   33.10    4.50
   1   8  -8   25.36    3.85
   1   8  -8   31.80    4.01
   1  -8  -8   28.17    4.38
   1  -8  -8   24.12    4.01
   1  -8  -8   27.87    3.85
   1  -8  -8   29.27    3.76
   1  -8  -8   30.09    3.96
   1  -8  -8   26.20    3.62
   1  -8  -8   29.03    3.37
   1   8  -8   36.10    4.93
   1   8  -8   30.95    5.27
   1  -8  -8   30.38    4.25
   1  -8  -8   31.36    3.88
   1   8  -8   28.86    3.62
   1   8  -8   31.24    4.07
   1   8  -8   21.49    3.67
   1   8  -7  367.12   12.35
   1  -8  -7  381.72   12.02
   1   8  -7  367.51   11.87
   1  -8  -7  365.91   12.20
   1  -8  -7  372.21   12.03
   1   8  -7  351.30   12.19
   1   8  -7  372.26   11.99
   1   8  -7  365.75   11.92
   1  -8  -7  379.27   11.99
   1  -8  -7  362.05   12.23
   1  -8  -7  342.63   11.99
   1  -8  -7  378.34   11.92
   1  -8  -7  348.81   12.10
   1   8  -7  352.68   11.93
   1  -8  -7  342.50   11.87
   1   8  -7  360.26   11.80
   1   8  -7  373.63   11.73
   1   8  -7  374.24   11.90
   1  -8  -7  379.87   11.74
   1  -8  -7  364.97   11.81
   1   8  -7  364.44   11.79
   1  -8  -7  369.78   11.88
   1  -8  -7  396.53   12.05
   1  -8  -7  380.90   12.08
   1   8  -7  365.68   12.09
   1   8  -7  371.18   12.17
   1  -8  -7  350.01   12.02
   1   8  -7  376.01   12.05
   1   8  -7  372.27   12.09
   1  -8  -7  389.73   12.14
   1   8  -7  372.23   12.04
   1  -8  -7  370.52   11.98
   1  -8  -7  360.43   12.03
   1  -8  -7  391.13   11.89
   1  -8  -7  367.94   12.01
   1   8  -7  359.89   12.50
   1   8  -7  373.16   12.40
   1   8  -7  355.08   12.22
   1   8  -7  382.11   12.10
   1   8  -7  364.05   11.98
   1  -8  -6  222.88    7.87
   1   8  -6  224.40    7.81
   1   8  -6  223.48    7.43
   1  -8  -6  219.55    7.65
   1  -8  -6  215.22    7.62
   1   8  -6  226.12    7.91
   1  -8  -6  223.77    8.36
   1   8  -6  233.51    8.46
   1  -8  -6  215.24    7.79
   1   8  -6  226.01    7.53
   1   8  -6  234.67    7.95
   1  -8  -6  217.30    7.58
   1  -8  -6  214.15    7.44
   1   8  -6  218.00    7.30
   1  -8  -6  216.50    7.68
   1  -8  -6  212.08    7.38
   1   8  -6  220.93    7.22
   1  -8  -6  211.05    7.23
   1   8  -6  212.72    7.45
   1  -8  -6  226.50    8.24
   1   8  -6  217.76    8.37
   1   8  -6  227.68    7.60
   1  -8  -6  224.81    7.73
   1   8  -6  222.10    7.78
   1  -8  -6  233.32    7.67
   1   8  -6  224.40    7.67
   1  -8  -6  198.61    7.65
   1   8  -6  229.15    7.65
   1  -8  -6  216.41    7.51
   1  -8  -6  228.81    7.46
   1  -8  -6  201.41    7.58
   1   8  -6  220.43    7.85
   1   8  -6  220.68    8.07
   1   8  -6  208.36    7.78
   1   8  -6  209.86    7.54
   1  -8  -5  476.36   14.87
   1  -8  -5  458.93   14.44
   1   8  -5  491.51   14.98
   1  -8  -5  442.51   14.56
   1   8  -5  430.97   14.53
   1   8  -5  448.94   14.58
   1   8  -5  503.19   14.91
   1  -8  -5  466.09   14.49
   1   8  -5  445.41   14.37
   1  -8  -5  473.68   14.83
   1   8  -5  472.98   14.95
   1  -8  -5  470.84   14.48
   1   8  -5  463.48   14.46
   1   8  -5  482.69   14.50
   1   8  -5  460.95   14.43
   1  -8  -5  469.66   14.46
   1  -8  -5  462.43   14.37
   1  -8  -5  431.63   14.42
   1  -8  -5  445.98   14.36
   1   8  -5  462.00   14.52
   1  -8  -5  455.74   14.46
   1  -8  -5  459.45   14.50
   1   8  -5  464.89   14.49
   1  -8  -4  211.06    7.50
   1   8  -4  231.26    7.64
   1  -8  -4  217.90    7.72
  -1  -8   4  218.91    7.48
   1   8  -4  219.31    7.72
   1   8  -4  213.76    7.57
   1  -8  -4  218.14    7.43
   1   8  -3  298.20    9.23
   1  -8  -3  284.57    9.11
   1  -8  -3  270.45    9.50
  -1  -8   3  283.53    9.48
   1   8  -3  265.16    9.48
  -1   8   3  285.90    9.20
   1  -8  -3  295.24    9.09
   1   8  -3  275.50    9.17
   1  -8  -2   29.98    1.77
   1   8  -2   32.11    2.01
  -1   8   2   33.06    2.05
   1  -8  -2   29.09    2.56
  -1  -8   2   30.51    2.73
  -1  -8   2   31.02    2.59
  -1   8   2   32.11    2.37
   1   8  -2   28.33    1.85
   1  -8  -2   33.24    1.72
   1   8  -1  329.25   10.39
   1  -8  -1  346.64   11.05
  -1   8   1  357.62   10.98
  -1  -8   1  344.25   11.19
  -1  -8   1  359.53   11.06
   1   8  -1  348.45   11.15
   1  -8   0 2122.43   64.36
  -1  -8   0 2104.61   64.50
  -1   8   0 2160.63   64.33
   1   8   0 2062.45   64.46
  -1  -8   0 2099.58   64.36
  -1   8  -1 1082.38   30.24
  -1   8  -1 1214.45   30.94
   1  -8   1 1181.33   30.90
   1   8   1 1160.05   31.07
  -1  -8  -1 1104.84   30.29
  -1  -8  -1 1185.72   30.99
  -1  -8  -2    6.68    1.64
  -1   8  -2    6.69    1.48
   1   8   2    8.38    2.61
  -1   8  -2    6.03    1.70
  -1  -8  -2    8.81    1.82
   1  -8   2    3.25    2.10
  -1  -8  -2    7.10    2.50
  -1   8  -3  282.59    8.69
  -1  -8  -3  263.54    8.77
   1   8   3  258.86    9.12
  -1   8  -3  260.05    8.78
  -1  -8  -3  272.62    8.87
  -1  -8  -3  255.37    9.20
  -1   8  -3  280.75    9.16
  -1  -8  -3  269.30    9.16
  -1  -8  -4  562.85   18.53
  -1   8  -4  616.42   18.46
  -1  -8  -4  599.84   18.80
   1   8   4  553.31   18.57
  -1  -8  -4  585.77   18.60
  -1   8  -4  611.13   18.55
  -1  -8  -4  595.32   18.72
  -1  -8  -5  326.46   10.33
  -1  -8  -5  301.00   10.63
  -1   8  -5  306.90   10.58
  -1  -8  -5  337.24   10.97
  -1  -8  -5  333.25   11.14
  -1   8  -5  331.37   10.98
  -1  -8  -5  325.40   10.92
  -1  -8  -5  333.16   10.42
  -1  -8  -5  326.07   10.35
  -1  -8  -5  326.92   10.98
  -1   8  -5  339.96   10.83
  -1   8  -5  318.74   10.40
  -1  -8  -5  336.84   10.51
  -1   8  -5  309.75   10.49
  -1   8  -5  307.20   10.50
  -1   8  -5  318.85   10.41
  -1  -8  -5  327.70   10.36
  -1  -8  -5  315.79   10.42
  -1   8  -5  310.23   10.79
  -1   8  -5  335.72   10.72
  -1  -8  -5  325.29   10.38
  -1  -8  -6    0.78    3.25
  -1   8  -6    2.36    3.95
  -1  -8  -6    2.95    3.05
  -1  -8  -6    0.66    4.52
  -1   8  -6   -0.31    4.13
  -1  -8  -6    1.07    2.98
  -1  -8  -6    2.86    3.22
  -1  -8  -6   -0.25    4.02
  -1   8  -6    0.33    3.66
  -1  -8  -6   -1.59    3.03
  -1   8  -6    1.83    2.36
  -1  -8  -6   -1.09    4.15
  -1   8  -6    1.97    3.77
  -1  -8  -6    1.81    3.02
  -1   8  -6    1.35    2.33
  -1   8  -6    2.44    3.45
  -1   8  -6    1.54    3.50
  -1   8  -6    2.92    3.46
  -1   8  -6   -0.51    3.67
  -1   8  -6    1.48    3.06
  -1  -8  -6   -0.92    2.95
  -1   8  -6    0.56    4.17
  -1   8  -6    2.52    3.29
  -1   8  -6    3.46    4.22
  -1  -8  -6    2.01    3.05
  -1  -8  -6   -0.12    3.40
  -1  -8  -7   55.60    3.74
  -1  -8  -7   53.66    3.95
  -1  -8  -7   52.04    4.12
  -1   8  -7   56.40    4.03
  -1  -8  -7   46.88    4.99
  -1  -8  -7   47.51    4.19
  -1   8  -7   52.30    4.54
  -1  -8  -7   51.68    5.72
  -1   8  -7   58.66    5.42
  -1  -8  -7   56.36    3.95
  -1  -8  -7   51.91    3.62
  -1   8  -7   58.65    3.48
  -1   8  -7   50.25    3.35
  -1  -8  -7   54.05    3.97
  -1  -8  -7   51.17    5.42
  -1  -8  -7   52.39    3.56
  -1  -8  -7   49.49    3.54
  -1   8  -7   52.41    4.99
  -1   8  -7   56.60    4.43
  -1   8  -7   53.87    4.49
  -1  -8  -7   49.22    4.81
  -1   8  -7   51.00    4.66
  -1   8  -7   52.34    4.35
  -1  -8  -7   54.93    3.76
  -1  -8  -7   59.66    3.67
  -1  -8  -7   54.50    4.07
  -1  -8  -7   55.93    3.91
  -1   8  -7   58.14    5.37
  -1   8  -7   57.63    4.44
  -1  -8  -7   56.43    4.25
  -1  -8  -7   55.02    3.99
  -1   8  -7   52.78    4.46
  -1  -8  -8   28.42    3.70
  -1  -8  -8   21.70    3.87
  -1  -8  -8   26.91    4.04
  -1  -8  -8   22.23    5.13
  -1   8  -8   20.98    4.41
  -1   8  -8   23.94    4.01
  -1   8  -8   25.68    5.61
  -1  -8  -8   24.30    5.85
  -1  -8  -8   22.04    4.24
  -1  -8  -8   26.30    3.65
  -1   8  -8   26.15    3.44
  -1  -8  -8   21.97    3.55
  -1   8  -8   24.74    5.13
  -1  -8  -8   22.23    3.37
  -1   8  -8   27.20    3.24
  -1  -8  -8   22.65    3.53
  -1  -8  -8   22.31    3.94
  -1   8  -8   31.43    4.35
  -1  -8  -8   26.60    4.85
  -1   8  -8   20.78    4.31
  -1   8  -8   25.56    4.68
  -1   8  -8   24.26    4.49
  -1   8  -8   27.39    3.81
  -1  -8  -8   23.39    3.92
  -1  -8  -8   23.57    3.57
  -1  -8  -8   25.26    4.00
  -1   8  -8   27.72    4.46
  -1   8  -8   23.37    5.49
  -1  -8  -8   22.80    4.08
  -1   8  -8   24.00    4.38
  -1  -8  -8   25.36    3.86
  -1  -8  -8   18.17    3.62
  -1  -8  -9   23.07    4.09
  -1  -8  -9   22.69    3.90
  -1  -8  -9   19.95    3.68
  -1   8  -9   23.63    4.07
  -1  -8  -9   21.08    4.33
  -1   8  -9   18.32    4.35
  -1  -8  -9   18.18    5.12
  -1   8  -9   22.75    3.50
  -1  -8  -9   13.62    3.73
  -1  -8  -9   17.02    3.94
  -1   8  -9   20.34    3.29
  -1  -8  -9   21.04    3.56
  -1   8  -9   21.12    4.18
  -1   8  -9   18.54    4.82
  -1  -8  -9   16.38    4.63
  -1   8  -9   23.75    4.49
  -1  -8  -9   20.19    3.90
  -1   8  -9   22.22    3.81
  -1  -8  -9   22.78    3.34
  -1  -8  -9   21.58    3.77
  -1   8  -9   23.04    5.71
  -1  -8  -9   17.05    3.49
  -1   8  -9   22.90    3.54
  -1   8  -9   23.08    4.26
  -1  -8  -9   23.04    4.05
  -1  -8 -10   27.72    3.62
  -1  -8 -10   26.55    3.72
  -1   8 -10   24.82    3.69
  -1  -8 -10   22.35    4.82
  -1   8 -10   20.01    3.91
  -1  -8 -10   21.60    3.89
  -1   8 -10   24.86    3.29
  -1  -8 -10   23.93    3.53
  -1  -8 -10   24.12    3.69
  -1   8 -10   21.63    3.08
  -1  -8 -10   22.24    3.35
  -1   8 -10   26.02    3.82
  -1   8 -10   24.12    4.33
  -1  -8 -10   24.05    4.13
  -1  -8 -10   23.48    3.50
  -1  -8 -10   23.88    3.21
  -1  -8 -10   19.70    3.44
  -1   8 -10   19.77    5.25
  -1   8 -10   23.12    3.76
  -1  -8 -10   19.38    3.11
  -1   8 -10   26.77    2.98
  -1  -8 -10   18.97    3.48
  -1   8 -11   69.08    3.68
  -1  -8 -11   72.39    3.54
  -1  -8 -11   73.17    3.77
  -1   8 -11   66.33    3.68
  -1  -8 -11   69.82    3.43
  -1   8 -11   72.39    3.81
  -1   8 -11   70.08    4.15
  -1  -8 -11   74.55    4.04
  -1  -8 -11   74.09    3.70
  -1  -8 -11   73.68    3.49
  -1  -8 -11   73.81    3.51
  -1   8 -11   71.04    3.87
  -1   8 -11   70.09    3.60
  -1  -8 -11   70.67    4.54
  -1  -8 -11   66.16    3.62
  -1  -8 -12    9.71    1.69
  -1   8 -12    8.63    1.87
  -1  -8 -12   12.06    1.98
  -1  -8 -12    8.35    1.67
  -1  -8 -12    6.94    2.56
  -1   8 -12   11.53    2.03
  -1  -8 -12    9.68    2.09
  -1   8 -12    6.83    2.28
  -1   8 -12    6.02    1.92
  -1   8 -12    7.29    2.16
   1   9 -12    2.46    1.75
   1   9 -12    0.26    1.77
   1  -9 -12    3.04    1.48
   1  -9 -12    1.81    1.92
   1   9 -12    1.31    2.03
   1  -9 -11  258.18    8.21
   1  -9 -11  260.71    8.09
   1  -9 -11  238.71    8.15
   1   9 -11  258.30    8.13
   1   9 -11  247.72    8.36
   1   9 -11  252.30    8.17
   1   9 -11  241.50    8.18
   1  -9 -11  249.79    8.07
   1  -9 -11  245.66    8.06
   1  -9 -11  245.23    8.11
   1  -9 -11  231.62    8.48
   1   9 -11  237.79    8.11
   1  -9 -11  259.77    8.13
   1   9 -11  245.82    8.36
   1   9 -11  210.68    8.12
   1  -9 -11  250.56    8.27
   1  -9 -11  258.21    8.18
   1   9 -10   16.88    2.88
   1  -9 -10   14.34    3.74
   1  -9 -10   10.88    3.29
   1  -9 -10   12.10    3.38
   1   9 -10    9.92    2.95
   1  -9 -10    9.75    3.37
   1  -9 -10   13.47    3.94
   1   9 -10   19.11    3.43
   1   9 -10   15.64    4.00
   1  -9 -10   13.84    2.98
   1   9 -10   13.29    3.27
   1  -9 -10   15.45    3.15
   1  -9 -10   15.63    3.36
   1  -9 -10    9.11    3.35
   1   9 -10   10.69    3.56
   1  -9 -10   13.38    3.48
   1  -9 -10   10.52    3.48
   1  -9 -10   10.42    3.81
   1   9 -10   14.02    4.04
   1  -9 -10   12.24    4.41
   1   9 -10   11.74    3.32
   1   9  -9   52.89    4.04
   1  -9  -9   44.76    5.09
   1  -9  -9   42.46    4.16
   1  -9  -9   47.52    4.52
   1   9  -9   46.38    3.80
   1  -9  -9   48.62    4.11
   1   9  -9   41.38    3.70
   1   9  -9   47.23    4.33
   1   9  -9   46.39    3.65
   1  -9  -9   43.62    3.97
   1   9  -9   48.14    3.35
   1   9  -9   47.19    4.68
   1   9  -9   41.00    3.78
   1  -9  -9   49.36    4.57
   1   9  -9   41.93    4.25
   1  -9  -9   44.63    4.13
   1   9  -9   48.44    4.13
   1  -9  -9   48.43    3.59
   1  -9  -9   43.82    4.08
   1  -9  -9   47.55    3.90
   1  -9  -9   43.43    4.13
   1  -9  -9   49.33    3.87
   1   9  -9   43.65    5.22
   1  -9  -9   43.44    4.60
   1  -9  -9   46.66    4.21
   1   9  -9   42.31    4.39
   1  -9  -9   52.89    4.22
   1   9  -9   44.62    3.75
   1   9  -9   45.20    4.86
   1  -9  -8  137.98    6.81
   1   9  -8  156.46    6.14
   1  -9  -8  137.92    6.15
   1   9  -8  145.34    6.15
   1   9  -8  152.23    6.05
   1   9  -8  158.30    6.37
   1  -9  -8  155.32    6.48
   1   9  -8  149.86    5.64
   1  -9  -8  154.53    5.69
   1  -9  -8  143.15    6.05
   1   9  -8  153.72    6.08
   1  -9  -8  155.60    6.45
   1  -9  -8  158.50    6.54
   1   9  -8  145.62    6.20
   1   9  -8  157.98    6.31
   1  -9  -8  140.54    6.21
   1   9  -8  156.72    6.25
   1   9  -8  157.95    6.61
   1  -9  -8  146.38    6.31
   1  -9  -8  141.10    6.19
   1  -9  -8  153.64    6.16
   1  -9  -8  155.21    5.97
   1   9  -8  149.46    7.11
   1   9  -8  142.89    7.08
   1   9  -8  146.41    5.91
   1  -9  -8  154.22    6.29
   1  -9  -8  154.63    6.27
   1   9  -8  151.53    6.79
   1   9  -8  151.83    6.41
   1  -9  -8  143.02    6.49
   1   9  -7   20.78    4.44
   1   9  -7   19.77    4.05
   1  -9  -7   20.65    4.30
   1  -9  -7   22.23    3.80
   1   9  -7   15.77    3.27
   1  -9  -7   20.27    3.75
   1  -9  -7   21.00    3.60
   1  -9  -7   17.67    4.33
   1   9  -7   24.30    3.50
   1  -9  -7   20.91    3.87
   1   9  -7   23.74    2.75
   1  -9  -7   19.37    3.28
   1  -9  -7   25.45    3.69
   1  -9  -7   19.71    3.90
   1  -9  -7   23.31    4.05
   1   9  -7   19.76    3.72
   1   9  -7   21.73    3.72
   1  -9  -7   24.95    3.96
   1   9  -7   23.21    3.64
   1   9  -7   23.18    4.11
   1   9  -7   20.64    3.41
   1  -9  -7   18.71    3.52
   1  -9  -7   18.74    3.73
   1  -9  -7   19.48    3.34
   1  -9  -7   19.53    4.14
   1   9  -7   23.05    4.38
   1   9  -7   18.94    4.68
   1   9  -7   21.90    3.46
   1   9  -6  334.27   11.46
   1  -9  -6  339.54   11.30
   1   9  -6  339.93   11.56
   1  -9  -6  362.16   11.31
   1  -9  -6  335.55   11.50
   1   9  -6  368.72   11.80
   1  -9  -6  346.29   11.40
   1  -9  -6  337.86   11.41
   1  -9  -6  332.87   11.10
   1   9  -6  348.99   11.20
   1   9  -6  352.86   11.28
   1   9  -6  353.35   11.32
   1  -9  -6  364.05   11.35
   1  -9  -6  363.68   11.38
   1  -9  -6  303.82   11.31
   1   9  -6  351.27   11.40
   1  -9  -6  367.23   11.23
   1  -9  -6  344.69   11.24
   1  -9  -6  346.92   11.20
   1   9  -6  359.40   11.53
   1   9  -6  343.09   11.65
   1  -9  -6  346.60   11.33
   1   9  -6  347.24   11.41
   1  -9  -6  363.22   11.43
   1   9  -6  323.53   11.39
   1  -9  -5  653.19   20.51
   1  -9  -5  632.98   20.63
   1   9  -5  635.18   20.63
   1  -9  -5  660.88   20.52
   1   9  -5  693.54   20.98
   1   9  -5  623.03   20.59
   1   9  -5  702.56   21.06
   1  -9  -5  673.53   20.60
   1   9  -5  638.94   20.46
   1  -9  -5  685.17   20.56
   1   9  -5  673.50   20.53
   1  -9  -5  690.93   20.58
   1  -9  -5  682.65   20.54
   1   9  -5  660.62   20.50
   1   9  -5  673.36   20.55
   1  -9  -5  640.06   20.51
   1  -9  -5  666.77   20.48
   1  -9  -5  665.15   20.48
   1   9  -5  668.95   20.69
   1   9  -5  687.22   20.63
   1   9  -5  661.26   20.58
   1  -9  -5  660.04   20.55
   1  -9  -5  664.25   20.57
   1   9  -5  636.07   20.68
   1   9  -4  162.43    5.86
   1  -9  -4  162.48    5.89
   1  -9  -4  170.85    5.91
   1   9  -4  151.73    6.03
   1  -9  -4  178.40    5.85
   1  -9  -4  158.80    5.66
   1  -9  -4  171.09    5.72
   1  -9  -4  157.89    5.77
   1  -9  -4  162.59    5.68
   1   9  -4  165.92    6.43
  -1  -9   4  156.85    6.15
   1  -9  -4  171.02    6.45
   1   9  -4  165.41    6.13
   1   9  -3    6.65    2.17
   1  -9  -3    7.97    1.82
   1   9  -3    7.78    2.89
  -1   9   3    6.58    2.23
   1  -9  -3    7.34    2.77
  -1  -9   3    4.82    2.73
   1  -9  -2  697.11   22.01
  -1  -9   2  695.91   22.07
  -1   9   2  719.08   21.82
  -1  -9   2  683.60   21.87
   1   9  -1   23.45    2.87
  -1  -9   1   24.71    2.91
  -1  -9   1   21.04    2.77
  -1   9   1   21.27    2.57
   1  -9  -1   18.17    2.66
   1  -9   0  253.04    8.44
  -1   9   0  256.82    8.42
   1   9   0  234.22    8.56
  -1  -9   0  237.04    8.43
  -1  -9   0  244.45    8.59
   1  -9   1  474.64   15.18
  -1  -9  -1  459.88   15.37
  -1  -9  -1  472.98   15.27
   1   9   1  470.88   15.36
  -1   9  -1  493.08   15.24
  -1   9  -2   49.85    3.40
  -1  -9  -2   52.42    3.59
   1  -9   2   52.53    3.18
   1   9   2   56.59    3.64
  -1   9  -3   13.34    1.99
  -1  -9  -3   10.35    3.07
  -1   9  -3    9.39    2.95
  -1  -9  -3   12.29    3.04
  -1  -9  -3   10.76    2.39
   1   9   3    9.28    2.90
  -1  -9  -4   34.87    3.13
  -1   9  -4   30.16    2.81
  -1  -9  -4   33.56    3.09
  -1   9  -4   26.58    2.72
  -1  -9  -4   32.67    2.61
  -1   9  -4   38.54    3.72
  -1   9  -4   35.40    3.25
  -1  -9  -4   32.39    3.52
   1   9   4   30.55    3.23
  -1  -9  -4   30.62    3.57
  -1  -9  -4   34.50    3.43
  -1  -9  -5 1142.49   34.92
  -1  -9  -5 1150.92   34.97
  -1  -9  -5 1178.96   35.61
  -1  -9  -5 1095.17   35.06
  -1  -9  -5 1177.71   35.46
  -1   9  -5 1106.08   35.08
  -1  -9  -5 1182.39   35.56
  -1   9  -5 1187.66   34.87
  -1  -9  -5 1169.38   35.02
  -1  -9  -5 1121.29   35.37
  -1   9  -5 1133.65   35.00
  -1   9  -5 1162.58   35.27
  -1  -9  -5 1131.81   34.92
  -1   9  -5 1100.69   35.07
  -1   9  -5 1124.53   35.04
  -1   9  -5 1140.84   34.97
  -1   9  -5 1127.66   34.99
  -1  -9  -5 1137.28   34.96
  -1  -9  -5 1108.17   34.97
  -1   9  -5 1146.46   35.27
  -1   9  -5 1180.43   35.03
  -1   9  -5 1178.21   35.17
  -1   9  -5 1190.24   35.06
  -1   9  -5 1094.66   35.07
  -1  -9  -5 1163.08   34.96
  -1   9  -6  351.05   12.64
  -1  -9  -6  372.14   12.21
  -1  -9  -6  378.83   12.29
  -1  -9  -6  390.04   13.10
  -1  -9  -6  380.45   12.74
  -1  -9  -6  375.06   12.58
  -1   9  -6  387.02   12.52
  -1  -9  -6  382.80   12.33
  -1  -9  -6  381.28   12.21
  -1   9  -6  374.74   12.75
  -1   9  -6  383.23   12.32
  -1   9  -6  368.27   12.46
  -1   9  -6  397.49   12.39
  -1   9  -6  376.60   12.43
  -1   9  -6  382.85   12.44
  -1  -9  -6  383.18   12.24
  -1  -9  -6  375.91   12.32
  -1   9  -6  388.43   12.77
  -1   9  -6  367.02   12.80
  -1   9  -6  395.83   12.45
  -1  -9  -6  392.78   12.40
  -1   9  -6  361.27   12.49
  -1  -9  -6  390.27   12.26
  -1   9  -7   17.16    4.72
  -1  -9  -7   20.14    3.58
  -1  -9  -7   20.69    3.86
  -1  -9  -7   15.50    4.81
  -1   9  -7   19.87    4.21
  -1  -9  -7   23.89    3.73
  -1  -9  -7   24.05    5.24
  -1   9  -7   19.81    2.97
  -1  -9  -7   16.70    3.70
  -1   9  -7   26.44    4.51
  -1   9  -7   16.15    2.83
  -1  -9  -7   17.72    3.61
  -1   9  -7   22.68    4.09
  -1   9  -7   18.31    4.12
  -1  -9  -7   21.74    4.70
  -1   9  -7   19.99    4.23
  -1   9  -7   24.27    4.32
  -1  -9  -7   16.60    3.51
  -1   9  -7   18.10    3.72
  -1  -9  -7   19.44    3.50
  -1  -9  -7   19.79    3.57
  -1  -9  -7   19.85    3.87
  -1   9  -7   22.64    5.10
  -1   9  -7   16.17    4.16
  -1  -9  -7   21.64    3.69
  -1  -9  -7   19.66    4.08
  -1  -9  -8  178.96    6.69
  -1  -9  -8  172.85    7.02
  -1  -9  -8  183.06    6.90
  -1   9  -8  183.42    7.34
  -1  -9  -8  174.43    7.77
  -1  -9  -8  173.48    7.01
  -1  -9  -8  167.97    6.87
  -1   9  -8  191.96    6.62
  -1  -9  -8  175.86    6.93
  -1   9  -8  185.37    6.48
  -1   9  -8  173.11    7.44
  -1   9  -8  181.39    7.26
  -1   9  -8  177.74    7.28
  -1   9  -8  182.37    7.38
  -1  -9  -8  181.26    7.61
  -1  -9  -8  186.62    6.94
  -1  -9  -8  185.75    7.06
  -1  -9  -8  185.80    6.87
  -1   9  -8  186.41    8.26
  -1   9  -8  179.29    7.45
  -1   9  -8  171.96    7.38
  -1  -9  -8  178.28    6.81
  -1  -9  -8  189.20    6.99
  -1  -9  -8  186.34    7.13
  -1  -9  -9  568.85   18.09
  -1  -9  -9  590.17   18.25
  -1  -9  -9  601.36   18.25
  -1  -9  -9  582.03   18.62
  -1   9  -9  588.29   18.42
  -1  -9  -9  569.62   18.25
  -1   9  -9  558.53   18.11
  -1  -9  -9  593.63   18.27
  -1  -9  -9  562.89   18.10
  -1   9  -9  579.73   18.04
  -1   9  -9  579.05   18.41
  -1   9  -9  591.47   18.41
  -1   9  -9  582.11   18.48
  -1  -9  -9  581.75   18.48
  -1  -9  -9  605.89   18.17
  -1  -9  -9  592.60   18.28
  -1  -9  -9  596.54   18.25
  -1   9  -9  557.76   18.90
  -1   9  -9  583.20   18.41
  -1  -9  -9  564.44   18.13
  -1   9  -9  552.75   18.22
  -1  -9 -10  172.88    7.23
  -1   9 -10  180.65    6.73
  -1   9 -10  174.36    6.69
  -1  -9 -10  170.16    6.26
  -1   9 -10  179.51    6.27
  -1  -9 -10  173.90    6.57
  -1  -9 -10  176.92    6.90
  -1   9 -10  177.88    6.96
  -1  -9 -10  182.96    6.52
  -1   9 -10  175.52    6.68
  -1  -9 -10  172.48    6.49
  -1  -9 -10  184.18    6.39
  -1  -9 -10  176.93    6.19
  -1  -9 -10  169.70    6.52
  -1   9 -10  168.02    7.59
  -1  -9 -10  179.46    6.53
  -1   9 -11   41.62    3.07
  -1  -9 -11   47.94    2.93
  -1  -9 -11   45.51    3.11
  -1   9 -11   43.71    3.03
  -1  -9 -11   49.68    3.03
  -1   9 -11   47.80    3.14
  -1   9 -11   47.06    3.49
  -1  -9 -11   49.54    3.42
  -1  -9 -11   45.36    2.93
  -1  -9 -11   45.05    2.90
  -1   9 -11   47.24    3.20
  -1  -9 -11   43.35    3.86
  -1  -9 -11   45.15    2.90
  -1  -9 -12   20.05    1.59
  -1  -9 -12   19.56    1.79
  -1   9 -12   15.61    1.69
  -1  -9 -12   17.98    1.57
  -1   9 -12   19.63    1.79
  -1  -9 -12   22.00    2.29
  -1   9 -12   19.33    1.81
  -1   9 -12   20.99    2.05
  -1   9 -12   16.75    1.80
  -1   9 -12   18.25    2.01
   1 -10 -12   67.18    2.54
   1  10 -12   64.02    2.51
   1  10 -12   60.43    2.54
   1  10 -12   61.95    2.66
   1 -10 -12   61.24    2.57
   1 -10 -11    5.21    2.34
   1  10 -11    2.85    1.90
   1  10 -11    3.73    2.85
   1  10 -11    0.51    2.40
   1 -10 -11    3.57    2.28
   1 -10 -11    3.06    2.41
   1 -10 -11    2.49    2.35
   1 -10 -11    3.71    3.11
   1  10 -11    5.31    2.18
   1 -10 -11    5.24    2.52
   1 -10 -11    3.86    2.37
   1 -10 -11    8.12    2.77
   1  10 -11    6.67    2.83
   1 -10 -10   73.69    3.98
   1  10 -10   65.63    3.64
   1 -10 -10   77.56    4.28
   1 -10 -10   64.81    3.91
   1  10 -10   73.25    4.44
   1  10 -10   71.95    4.08
   1  10 -10   68.54    3.98
   1 -10 -10   75.81    3.86
   1 -10 -10   77.00    4.02
   1 -10 -10   74.32    4.06
   1  10 -10   63.95    4.06
   1 -10 -10   73.46    4.33
   1  10 -10   65.03    4.43
   1 -10 -10   72.49    4.08
   1 -10 -10   68.20    3.97
   1 -10 -10   72.01    4.75
   1  10 -10   70.28    3.82
   1 -10  -9   41.10    4.92
   1  10  -9   52.71    3.83
   1  10  -9   47.32    3.83
   1 -10  -9   53.00    4.48
   1  10  -9   48.73    4.24
   1  10  -9   42.24    3.68
   1 -10  -9   41.14    3.86
   1  10  -9   44.08    3.49
   1 -10  -9   44.53    4.03
   1 -10  -9   49.07    4.39
   1  10  -9   46.43    4.18
   1  10  -9   41.37    3.71
   1 -10  -9   48.41    4.58
   1  10  -9   50.54    4.07
   1  10  -9   49.00    4.54
   1 -10  -9   51.07    3.66
   1 -10  -9   47.10    3.97
   1 -10  -9   49.82    4.22
   1  10  -9   45.00    3.87
   1  10  -9   48.63    5.19
   1 -10  -9   46.50    4.53
   1 -10  -9   48.31    4.06
   1  10  -9   46.02    4.24
   1 -10  -9   49.26    4.18
   1  10  -9   49.02    4.69
   1 -10  -8   18.68    4.77
   1  10  -8   19.90    3.63
   1  10  -8   28.31    3.70
   1  10  -8   24.62    3.82
   1 -10  -8   23.96    3.61
   1 -10  -8   25.03    4.10
   1 -10  -8   24.02    4.30
   1  10  -8   24.19    3.81
   1  10  -8   24.17    4.41
   1  10  -8   20.56    3.88
   1 -10  -8   26.52    4.46
   1  10  -8   17.21    3.96
   1  10  -8   22.39    3.71
   1 -10  -8   24.45    4.16
   1 -10  -8   23.34    4.14
   1 -10  -8   29.55    4.06
   1 -10  -8   23.47    3.58
   1  10  -8   20.61    4.97
   1  10  -8   27.82    5.09
   1 -10  -8   23.82    4.51
   1 -10  -8   22.44    3.95
   1  10  -8   20.95    4.66
   1 -10  -8   25.29    4.04
   1  10  -8   21.18    4.20
   1 -10  -7  121.49    6.03
   1  10  -7  126.19    6.09
   1  10  -7  122.29    5.82
   1 -10  -7  131.36    5.57
   1 -10  -7  128.96    5.53
   1 -10  -7  117.19    5.96
   1  10  -7  126.68    5.30
   1 -10  -7  114.91    5.81
   1  10  -7  128.01    5.36
   1 -10  -7  116.45    5.22
   1  10  -7  129.20    5.84
   1  10  -7  126.35    5.62
   1 -10  -7  135.78    5.79
   1 -10  -7  143.73    5.86
   1  10  -7  122.44    5.45
   1  10  -7  114.81    5.56
   1 -10  -7  119.12    5.70
   1 -10  -7  123.58    5.53
   1 -10  -7  130.60    5.39
   1 -10  -7  128.60    5.67
   1 -10  -7  127.40    5.37
   1  10  -7  114.36    6.16
   1  10  -7  118.28    6.32
   1 -10  -7  128.14    5.63
   1 -10  -6   20.79    3.50
   1 -10  -6   22.13    4.23
   1 -10  -6   20.10    3.54
   1  10  -6   23.04    4.12
   1  10  -6   23.70    3.87
   1  10  -6   12.97    3.84
   1 -10  -6   21.13    3.92
   1 -10  -6   19.63    3.80
   1 -10  -6   20.44    3.75
   1  10  -6   17.44    3.45
   1  10  -6   22.27    3.34
   1 -10  -6   21.10    3.83
   1  10  -6   24.62    3.81
   1 -10  -6   18.42    3.65
   1 -10  -6   21.94    3.29
   1 -10  -6   22.10    3.42
   1  10  -6   21.13    3.29
   1  10  -6   21.50    4.15
   1  10  -6   21.95    3.92
   1 -10  -6   21.85    3.91
   1 -10  -6   19.53    3.57
   1  10  -6   23.87    3.68
   1  10  -6   24.40    3.76
   1 -10  -5  196.63    7.05
   1  10  -5  201.04    7.36
   1 -10  -5  193.77    7.06
   1  10  -5  181.41    7.23
   1 -10  -5  191.90    7.42
   1  10  -5  215.28    7.79
   1 -10  -5  199.55    6.91
   1  10  -5  207.70    6.97
   1  10  -5  205.43    6.97
   1  10  -5  203.69    7.15
   1 -10  -5  213.47    7.20
   1 -10  -5  208.02    7.15
   1  10  -5  203.45    7.07
   1 -10  -5  194.98    7.16
   1 -10  -5  204.11    7.00
   1 -10  -5  203.78    7.01
   1 -10  -5  205.07    6.97
   1  10  -5  198.58    7.21
   1  10  -5  187.91    7.32
   1 -10  -5  194.49    7.12
   1 -10  -5  197.01    7.23
   1  10  -5  200.06    7.21
   1  10  -4  376.59   12.36
   1 -10  -4  363.22   12.35
  -1 -10   4  379.14   12.18
   1 -10  -4  371.76   11.75
   1 -10  -4  373.34   11.62
   1  10  -4  351.90   11.56
   1 -10  -4  382.80   11.64
   1 -10  -4  351.98   11.64
   1 -10  -4  370.43   11.60
   1 -10  -4  370.67   11.58
   1  10  -4  377.15   11.72
   1 -10  -4  370.52   11.73
   1  10  -4  344.49   11.87
   1 -10  -4  352.89   11.61
   1  10  -4  341.04   11.74
   1 -10  -4  371.21   11.66
   1  10  -4  361.53   11.60
   1 -10  -4  368.68   11.65
   1 -10  -3   47.50    3.77
  -1 -10   3   56.30    3.87
  -1  10   3   50.72    3.29
   1  10  -3   53.95    3.84
   1 -10  -3   54.30    3.19
   1 -10  -3   54.96    2.88
  -1  10   2    8.91    2.69
  -1 -10   2    7.28    3.10
   1 -10  -2    6.84    2.90
   1  10  -1  587.57   18.57
  -1 -10   1  572.82   18.60
   1 -10  -1  574.05   18.52
  -1  10   1  587.56   18.40
  -1 -10   1  569.21   18.43
   1 -10   0 2924.27   89.10
  -1 -10   0 2848.21   89.21
  -1  10   0 2980.05   89.08
   1  10   0 2941.05   89.17
  -1 -10   0 2917.24   89.07
   1 -10   1  338.29   11.47
  -1 -10  -1  331.92   11.67
  -1  10  -1  345.46   11.53
   1  10   1  357.63   11.69
  -1 -10  -1  343.21   11.56
  -1  10  -2    6.54    3.09
  -1 -10  -2   10.49    3.27
   1 -10   2   10.55    2.85
   1  10   2    6.46    3.27
  -1 -10  -3    2.74    2.83
   1  10   3    1.59    3.20
  -1 -10  -3   -0.55    3.35
  -1 -10  -3    3.02    3.37
   1  10   4  972.13   31.02
  -1 -10  -4 1012.81   31.36
  -1 -10  -4 1008.01   31.24
  -1  10  -4 1024.19   30.49
  -1  10  -4  944.90   30.55
  -1  10  -4  986.93   30.61
   1 -10   4 1001.15   30.53
  -1 -10  -4  965.79   30.57
  -1 -10  -4  987.39   30.54
  -1  10  -4 1019.27   30.89
  -1  10  -4 1021.22   30.71
  -1  10  -4 1030.10   30.57
  -1 -10  -4  981.69   30.60
  -1  10  -4 1064.83   30.72
  -1 -10  -4 1024.24   30.54
  -1  10  -4  941.58   30.65
  -1 -10  -5   18.54    3.43
  -1 -10  -5   23.37    2.96
  -1 -10  -5   16.99    3.92
  -1 -10  -5   22.07    3.94
  -1  10  -5   13.92    3.54
  -1  10  -5   18.22    2.47
  -1 -10  -5   23.49    3.43
  -1 -10  -5   18.58    2.88
  -1  10  -5   19.15    3.47
  -1  10  -5   23.57    3.36
  -1  10  -5   21.18    3.46
  -1 -10  -5   19.63    3.00
  -1  10  -5   19.22    3.24
  -1 -10  -5   16.92    3.26
  -1  10  -5   20.65    3.98
  -1  10  -5   19.46    4.50
  -1  10  -5   22.85    3.17
  -1 -10  -5   21.09    3.12
  -1 -10  -5   17.99    3.62
  -1  10  -5   19.27    3.66
  -1  10  -5   20.25    3.42
  -1 -10  -6  160.63    6.03
  -1  10  -6  137.70    6.82
  -1 -10  -6  154.96    6.28
  -1 -10  -6  147.10    6.76
  -1  10  -6  160.42    6.51
  -1 -10  -6  169.61    6.79
  -1 -10  -6  168.46    6.31
  -1 -10  -6  157.44    6.03
  -1  10  -6  159.58    6.27
  -1  10  -6  160.11    6.50
  -1  10  -6  158.34    6.39
  -1  10  -6  152.06    6.44
  -1 -10  -6  161.56    6.23
  -1 -10  -6  156.76    6.10
  -1 -10  -6  165.91    6.14
  -1  10  -6  156.78    7.16
  -1  10  -6  152.26    6.31
  -1  10  -6  165.29    6.98
  -1  10  -6  147.78    6.54
  -1 -10  -6  167.47    6.17
  -1  10  -6  160.92    6.23
  -1 -10  -7  205.65    7.30
  -1  10  -7  187.13    8.09
  -1 -10  -7  197.99    7.43
  -1 -10  -7  203.42    8.01
  -1  10  -7  201.92    7.66
  -1 -10  -7  201.41    7.52
  -1  10  -7  194.73    7.46
  -1 -10  -7  199.71    7.28
  -1  10  -7  193.99    7.69
  -1  10  -7  195.89    7.62
  -1 -10  -7  178.67    7.96
  -1  10  -7  201.18    7.64
  -1 -10  -7  212.11    7.39
  -1 -10  -7  194.86    7.45
  -1 -10  -7  198.22    7.25
  -1 -10  -7  196.94    7.32
  -1 -10  -7  201.08    7.58
  -1  10  -7  199.83    8.36
  -1  10  -7  189.49    7.73
  -1 -10  -7  200.53    7.35
  -1 -10  -7  210.28    7.61
  -1  10  -8  188.54    7.87
  -1 -10  -8  176.42    7.05
  -1 -10  -8  184.50    6.98
  -1 -10  -8  159.39    7.71
  -1  10  -8  184.42    7.30
  -1 -10  -8  176.14    7.03
  -1 -10  -8  176.71    6.97
  -1  10  -8  180.90    7.09
  -1  10  -8  194.12    7.29
  -1  10  -8  185.37    7.29
  -1  10  -8  185.18    7.46
  -1 -10  -8  177.98    7.66
  -1 -10  -8  189.48    7.23
  -1 -10  -8  191.56    6.99
  -1 -10  -8  185.58    7.00
  -1 -10  -8  182.37    6.70
  -1  10  -8  183.06    8.23
  -1  10  -8  178.53    7.56
  -1 -10  -8  197.64    7.28
  -1 -10  -8  178.62    6.89
  -1 -10  -8  191.67    7.05
  -1  10  -9   14.45    4.02
  -1 -10  -9   16.26    4.90
  -1  10  -9   20.22    4.14
  -1  10  -9   20.37    3.48
  -1 -10  -9   15.65    3.72
  -1 -10  -9   16.11    3.39
  -1 -10  -9   16.25    3.76
  -1  10  -9   17.83    4.07
  -1 -10  -9   16.68    4.51
  -1  10  -9   19.01    3.99
  -1  10  -9   17.29    4.42
  -1 -10  -9   15.77    3.85
  -1 -10  -9   18.30    3.69
  -1 -10  -9   14.34    3.38
  -1 -10  -9   25.89    3.93
  -1  10  -9   18.19    5.24
  -1 -10  -9   14.06    3.77
  -1 -10  -9   18.99    3.67
  -1  10  -9   16.44    4.72
  -1  10 -10    2.62    3.28
  -1 -10 -10    1.28    4.19
  -1  10 -10    7.55    2.67
  -1  10 -10    4.03    3.37
  -1 -10 -10    4.06    3.14
  -1  10 -10    2.21    3.27
  -1 -10 -10    3.77    3.74
  -1  10 -10    5.88    3.32
  -1  10 -10    3.21    3.72
  -1 -10 -10    1.28    3.17
  -1 -10 -10    4.24    3.02
  -1 -10 -10    5.02    2.58
  -1  10 -10    2.95    4.48
  -1 -10 -10    0.92    3.09
  -1 -10 -10    1.06    3.08
  -1 -10 -11  127.18    4.74
  -1  10 -11  122.78    4.69
  -1 -10 -11  134.44    4.72
  -1 -10 -11  130.56    4.69
  -1  10 -11  133.40    4.96
  -1 -10 -11  127.89    4.95
  -1  10 -11  131.09    4.81
  -1 -10 -11  131.52    5.20
  -1  10 -11  129.36    4.79
  -1  10 -11  126.89    4.78
   1  11 -11   38.51    2.52
   1  11 -11   37.05    2.63
   1 -11 -11   40.44    2.57
   1 -11 -11   35.38    2.58
   1 -11 -11   38.48    2.46
   1 -11 -11   36.26    2.52
   1 -11 -11   39.58    2.50
   1  11 -11   36.38    2.82
   1 -11 -11   36.46    2.73
   1 -11 -10  486.14   14.90
   1 -11 -10  493.60   14.99
   1  11 -10  475.59   14.84
   1 -11 -10  462.20   14.81
   1  11 -10  465.58   14.90
   1  11 -10  481.44   14.96
   1  11 -10  481.49   15.01
   1  11 -10  483.89   14.91
   1 -11 -10  478.32   14.94
   1 -11 -10  474.42   14.93
   1 -11 -10  484.07   14.90
   1 -11 -10  475.94   14.81
   1  11 -10  463.71   15.05
   1 -11 -10  498.03   14.91
   1 -11 -10  494.64   14.99
   1  11 -10  410.46   14.88
   1 -11 -10  460.12   15.04
   1 -11  -9   53.92    4.69
   1  11  -9   55.09    3.63
   1  11  -9   58.04    3.73
   1  11  -9   54.50    3.84
   1  11  -9   58.70    4.29
   1 -11  -9   48.88    3.70
   1  11  -9   48.57    3.35
   1  11  -9   56.16    3.95
   1  11  -9   52.29    4.41
   1  11  -9   51.25    3.64
   1 -11  -9   56.96    3.96
   1  11  -9   55.79    3.93
   1  11  -9   59.59    4.12
   1 -11  -9   54.00    3.72
   1 -11  -9   52.89    4.19
   1 -11  -9   49.76    3.91
   1  11  -9   54.16    4.93
   1 -11  -9   51.74    3.89
   1  11  -9   54.27    4.55
   1 -11  -9   54.72    4.05
   1  11  -9   50.44    4.13
   1 -11  -9   55.95    4.48
   1 -11  -8  140.44    6.68
   1  11  -8  151.45    6.12
   1  11  -8  144.07    6.26
   1 -11  -8  164.81    6.35
   1 -11  -8  145.16    5.93
   1  11  -8  152.89    6.15
   1 -11  -8  170.64    6.55
   1 -11  -8  170.20    6.61
   1 -11  -8  149.46    6.34
   1  11  -8  142.59    6.19
   1  11  -8  152.06    6.29
   1  11  -8  157.27    6.19
   1  11  -8  155.81    6.52
   1 -11  -8  151.16    6.40
   1 -11  -8  152.71    6.14
   1 -11  -8  154.54    6.33
   1 -11  -8  147.85    6.33
   1 -11  -8  160.72    6.14
   1  11  -8  147.53    7.11
   1  11  -8  140.96    7.02
   1  11  -8  137.30    6.37
   1 -11  -8  160.93    6.26
   1 -11  -8  157.96    6.18
   1 -11  -8  154.07    6.66
   1  11  -8  153.44    6.79
   1  11  -7   41.49    4.81
   1 -11  -7   49.44    4.13
   1  11  -7   44.77    4.48
   1 -11  -7   46.05    4.07
   1 -11  -7   47.84    4.81
   1 -11  -7   45.83    4.62
   1  11  -7   48.28    4.49
   1 -11  -7   55.41    4.61
   1  11  -7   43.10    4.11
   1 -11  -7   45.38    4.43
   1  11  -7   53.10    4.23
   1 -11  -7   56.78    4.55
   1  11  -7   56.30    4.04
   1 -11  -7   42.74    4.63
   1 -11  -7   46.58    4.49
   1  11  -7   46.64    3.96
   1 -11  -7   51.63    3.94
   1 -11  -7   51.02    4.01
   1 -11  -7   46.87    4.20
   1  11  -7   46.16    4.99
   1  11  -7   57.05    4.95
   1  11  -7   48.66    4.47
   1 -11  -7   53.57    4.27
   1 -11  -7   50.58    4.65
   1 -11  -6    4.15    4.39
   1 -11  -6    3.38    3.45
   1  11  -6   -0.48    4.24
   1 -11  -6    5.00    3.53
   1  11  -6    2.76    3.89
   1  11  -6    3.76    3.89
   1 -11  -6    1.73    3.82
   1 -11  -6    1.69    3.95
   1  11  -6    4.40    3.25
   1 -11  -6    2.47    3.80
   1 -11  -6    6.04    3.91
   1  11  -6   -0.63    3.53
   1  11  -6    5.16    3.85
   1 -11  -6    0.66    3.84
   1 -11  -6   -0.14    3.31
   1  11  -6    2.31    3.31
   1 -11  -6    1.60    3.47
   1  11  -6    0.65    4.22
   1  11  -6   -2.36    4.00
   1 -11  -6    2.12    3.66
   1 -11  -6    2.19    4.05
   1  11  -6    0.73    3.33
   1  11  -6    3.40    3.79
   1  11  -6    1.11    3.79
   1 -11  -5  319.00   11.20
   1  11  -5  307.69   11.00
   1 -11  -5  323.83   10.83
   1  11  -5  322.69   11.09
   1  11  -5  352.42   11.68
   1 -11  -5  344.63   10.82
   1  11  -5  321.34   10.80
   1 -11  -5  338.32   10.96
   1  11  -5  341.43   10.86
   1 -11  -5  345.01   10.99
   1  11  -5  343.38   10.91
   1  11  -5  338.93   10.78
   1 -11  -5  329.18   10.83
   1 -11  -5  346.05   10.87
   1 -11  -5  329.66   10.95
   1 -11  -5  332.80   10.81
   1  11  -5  342.47   11.05
   1  11  -5  340.41   10.99
   1  11  -5  310.33   10.86
   1  11  -5  314.88   11.13
   1 -11  -5  328.08   10.90
   1 -11  -5  337.08   11.01
   1  11  -4   37.64    3.56
   1 -11  -4   35.35    3.16
   1  11  -4   37.97    4.07
  -1 -11   4   41.95    3.86
   1 -11  -4   34.03    4.18
   1 -11  -4   40.01    3.53
  -1 -11   4   35.74    3.62
   1 -11  -4   36.91    3.26
   1  11  -4   35.56    3.03
  -1 -11   4   36.31    3.34
   1 -11  -4   39.35    3.43
   1 -11  -4   38.56    3.12
   1 -11  -4   39.05    3.16
   1 -11  -4   41.42    3.04
   1 -11  -4   39.94    3.53
   1  11  -4   38.55    3.41
   1  11  -4   34.33    3.73
   1  11  -4   38.42    3.37
   1 -11  -4   36.77    3.43
   1  11  -4   36.71    3.12
   1 -11  -4   41.09    3.39
   1 -11  -3   45.21    2.90
  -1 -11   3   49.08    3.39
   1 -11  -3   48.87    2.94
   1 -11  -3   49.59    3.03
   1 -11  -3   46.57    3.00
  -1 -11   3   43.03    3.56
   1 -11  -3   51.45    3.40
   1 -11  -3   44.71    3.19
   1  11  -3   44.65    4.04
   1 -11  -3   47.41    4.14
  -1 -11   3   40.71    4.10
  -1  11   3   45.84    3.51
   1  11  -3   49.74    3.24
   1  11  -3   47.93    3.59
   1 -11  -3   47.50    3.34
  -1 -11   2  308.50   10.50
   1 -11  -2  335.38   10.51
   1 -11  -2  330.51   10.48
  -1 -11   2  308.67   10.58
  -1 -11   2  352.77   11.44
  -1  11   2  340.11   11.05
  -1 -11   1 1504.42   47.50
   1 -11  -1 1551.75   47.43
   1  11  -1 1538.38   47.42
  -1  11   1 1601.93   47.32
  -1 -11   1 1478.24   47.30
   1 -11   0  137.31    5.97
  -1 -11   0  129.26    6.14
   1  11   0  146.39    6.16
  -1 -11   0  135.28    6.03
  -1  11   0  144.83    6.02
   1 -11   1  132.07    5.06
   1 -11   1  139.66    5.91
  -1 -11  -1  130.35    6.02
  -1 -11  -1  132.71    6.08
  -1  11  -1  137.95    5.98
   1  11   1  146.51    6.17
  -1  11  -2  132.47    6.00
   1 -11   2  136.36    5.87
   1  11   2  135.79    6.07
  -1 -11  -2  135.35    5.16
  -1 -11  -2  136.96    5.04
   1 -11   2  123.74    5.08
  -1  11  -2  134.10    5.60
  -1  11  -2  144.46    5.29
   1  11   3  200.49    7.71
  -1 -11  -3  195.20    8.02
  -1 -11  -3  205.58    7.98
  -1 -11  -3  215.26    7.03
   1 -11   3  208.85    6.94
  -1  11  -3  185.16    6.83
  -1 -11  -3  201.63    6.92
  -1 -11  -3  191.53    6.79
   1 -11   3  195.79    6.98
  -1 -11  -3  214.88    6.91
  -1  11  -3  210.36    7.11
  -1  11  -3  199.02    7.58
  -1  11  -3  205.62    6.86
  -1  11  -3  215.40    7.24
  -1  11  -3  192.39    7.08
  -1 -11  -3  194.99    7.10
   1  11   4   41.10    3.86
  -1  11  -4   40.21    3.51
  -1 -11  -4   43.35    4.46
  -1 -11  -4   46.51    4.49
  -1 -11  -4   43.25    3.83
  -1  11  -4   42.28    2.85
  -1 -11  -4   44.02    3.23
  -1  11  -4   41.18    3.33
  -1  11  -4   38.09    3.48
  -1  11  -4   43.09    3.45
  -1 -11  -4   42.90    3.17
   1 -11   4   43.54    3.43
  -1 -11  -4   41.77    3.15
  -1 -11  -4   46.88    3.47
  -1  11  -4   44.06    3.83
  -1  11  -4   43.00    3.23
  -1 -11  -4   45.24    3.21
  -1  11  -4   37.21    3.75
  -1 -11  -4   45.01    3.75
  -1  11  -4   49.15    3.80
  -1 -11  -5  276.44    9.18
  -1 -11  -5  271.22    9.60
  -1  11  -5  276.45    9.50
  -1 -11  -5  285.63   10.27
  -1  11  -5  271.72    9.05
  -1 -11  -5  287.96    9.52
  -1  11  -5  265.70    9.39
  -1  11  -5  273.79    9.39
  -1  11  -5  268.02    9.47
  -1 -11  -5  283.07    9.39
  -1 -11  -5  270.48    9.25
  -1  11  -5  294.66    9.76
  -1  11  -5  284.72    9.36
  -1  11  -5  273.44   10.08
  -1 -11  -5  282.93    9.55
  -1 -11  -5  281.36    9.28
  -1  11  -5  272.72    9.57
  -1  11  -5  285.63    9.55
  -1 -11  -6   10.73    3.34
  -1  11  -6    7.19    4.61
  -1 -11  -6    4.35    3.77
  -1  11  -6    7.90    4.02
  -1 -11  -6    6.27    4.13
  -1 -11  -6    5.59    4.46
  -1 -11  -6    7.93    3.90
  -1 -11  -6    8.88    3.29
  -1  11  -6    9.90    3.85
  -1  11  -6    5.27    3.95
  -1  11  -6    9.30    3.77
  -1 -11  -6    8.51    3.42
  -1  11  -6    6.30    3.71
  -1 -11  -6    9.80    3.78
  -1  11  -6   12.82    5.21
  -1  11  -6    2.63    3.71
  -1  11  -6    9.05    4.62
  -1  11  -6    6.86    3.66
  -1  11  -6    9.25    4.18
  -1 -11  -6   10.34    3.55
  -1  11  -7   10.59    5.04
  -1 -11  -7   13.05    3.91
  -1 -11  -7   13.27    3.62
  -1 -11  -7   10.05    4.89
  -1  11  -7   10.46    4.20
  -1 -11  -7   15.66    4.15
  -1 -11  -7   10.51    3.58
  -1  11  -7    8.83    4.12
  -1 -11  -7   10.95    4.93
  -1  11  -7   16.81    4.14
  -1  11  -7   13.39    4.28
  -1 -11  -7   15.18    4.03
  -1 -11  -7   12.75    4.26
  -1 -11  -7   13.39    3.85
  -1  11  -7   15.37    4.00
  -1 -11  -7   10.81    3.69
  -1  11  -7   11.14    5.15
  -1  11  -7    7.01    4.15
  -1  11  -7   11.90    4.43
  -1 -11  -7    7.92    3.73
  -1  11  -8   60.21    5.50
  -1 -11  -8   52.26    4.27
  -1 -11  -8   57.50    4.14
  -1 -11  -8   50.34    5.28
  -1  11  -8   52.69    4.52
  -1 -11  -8   51.88    4.39
  -1 -11  -8   54.43    4.14
  -1  11  -8   58.37    4.57
  -1  11  -8   59.29    4.58
  -1  11  -8   58.59    4.78
  -1 -11  -8   54.90    5.16
  -1 -11  -8   63.68    4.26
  -1 -11  -8   58.53    4.65
  -1 -11  -8   56.63    3.96
  -1 -11  -8   56.51    4.19
  -1 -11  -8   57.06    4.46
  -1  11  -8   43.83    5.66
  -1  11  -8   53.24    4.79
  -1 -11  -8   59.77    4.28
  -1 -11  -8   54.90    4.11
  -1  11  -8   52.24    4.19
  -1  11  -9  156.36    6.20
  -1 -11  -9  146.91    6.77
  -1 -11  -9  151.00    5.89
  -1  11  -9  150.76    6.39
  -1 -11  -9  156.37    6.08
  -1  11  -9  147.34    6.00
  -1 -11  -9  146.80    6.04
  -1  11  -9  164.89    6.26
  -1  11  -9  156.84    6.32
  -1 -11  -9  151.14    6.00
  -1  11  -9  153.43    6.44
  -1 -11  -9  157.55    6.67
  -1 -11  -9  159.88    6.26
  -1 -11  -9  165.88    6.11
  -1 -11  -9  165.98    5.99
  -1  11  -9  153.15    7.13
  -1  11  -9  162.46    6.83
  -1 -11  -9  150.58    6.03
  -1 -11 -10   32.31    4.03
  -1  11 -10   29.80    3.23
  -1  11 -10   34.76    2.80
  -1 -11 -10   33.68    3.14
  -1  11 -10   34.13    3.40
  -1 -11 -10   36.30    3.11
  -1 -11 -10   34.50    3.69
  -1  11 -10   38.28    3.31
  -1  11 -10   33.01    3.53
  -1 -11 -10   36.19    3.11
  -1  11 -10   32.23    3.33
  -1 -11 -10   35.03    3.26
  -1 -11 -10   31.72    2.76
  -1 -11 -10   30.70    3.12
  -1  11 -10   35.85    4.39
  -1  11 -10   30.71    3.84
  -1 -11 -11   27.91    2.26
  -1 -11 -11   22.71    2.53
  -1  11 -11   26.42    2.32
  -1  11 -11   25.09    2.47
  -1  11 -11   25.15    2.38
  -1 -11 -11   23.38    2.82
  -1  11 -11   25.88    2.22
  -1 -11 -11   25.48    2.20
  -1  11 -11   24.36    2.13
   1 -12 -11    2.28    1.90
   1 -12 -11    4.67    1.93
   1 -12 -11    4.70    1.86
   1  12 -11    0.89    1.79
   1  12 -11    2.69    1.94
   1 -12 -11    3.94    2.05
   1 -12 -11    5.20    1.93
   1  12 -11    6.23    2.09
   1  12 -10   15.93    2.79
   1 -12 -10   14.09    2.88
   1 -12 -10   11.25    3.19
   1  12 -10   13.67    2.43
   1 -12 -10   10.48    3.09
   1  12 -10   11.06    3.11
   1 -12 -10   10.72    2.79
   1  12 -10   11.11    2.63
   1  12 -10   10.67    3.05
   1  12 -10    7.94    2.82
   1 -12  -9   -2.10    3.87
   1  12  -9    3.80    3.18
   1  12  -9   -2.40    3.03
   1 -12  -9    2.63    3.40
   1  12  -9    1.53    3.38
   1  12  -9    4.35    3.13
   1  12  -9    3.50    3.63
   1 -12  -9    4.36    3.28
   1 -12  -9    4.31    3.10
   1  12  -9   -0.86    3.25
   1 -12  -9   -0.83    3.42
   1 -12  -9   -2.45    3.65
   1 -12  -9    0.48    3.49
   1  12  -9    1.79    4.23
   1  12  -9    2.77    3.35
   1 -12  -9   -3.00    3.82
   1 -12  -9    0.13    3.06
   1 -12  -9   -0.86    3.32
   1  12  -9    3.76    3.80
   1 -12  -8  154.68    6.70
   1 -12  -8  175.03    6.55
   1  12  -8  164.11    6.65
   1  12  -8  152.72    6.46
   1 -12  -8  171.97    6.86
   1  12  -8  166.65    6.36
   1  12  -8  168.41    6.45
   1  12  -8  149.04    6.35
   1 -12  -8  164.13    6.51
   1  12  -8  163.47    6.62
   1  12  -8  165.93    6.29
   1 -12  -8  162.84    6.38
   1 -12  -8  157.82    6.37
   1 -12  -8  162.64    6.50
   1 -12  -8  162.88    6.70
   1 -12  -8  166.99    6.61
   1  12  -8  166.84    7.26
   1 -12  -8  160.34    6.20
   1 -12  -8  165.24    6.40
   1  12  -8  143.21    6.52
   1  12  -8  162.30    6.86
   1 -12  -8  161.59    6.86
   1  12  -7    6.60    4.47
   1 -12  -7    4.60    3.54
   1 -12  -7    5.78    3.74
   1  12  -7    6.08    4.04
   1 -12  -7    4.52    4.58
   1 -12  -7    4.33    4.14
   1 -12  -7    8.92    4.34
   1 -12  -7    5.13    4.33
   1 -12  -7    5.70    4.14
   1  12  -7    6.70    3.45
   1 -12  -7    8.41    4.20
   1  12  -7   10.39    4.05
   1  12  -7    7.36    3.78
   1  12  -7    4.78    3.75
   1 -12  -7    2.57    4.25
   1 -12  -7    7.55    3.91
   1 -12  -7    4.06    3.58
   1  12  -7    6.84    3.65
   1 -12  -7    3.11    4.30
   1  12  -7    0.55    4.58
   1  12  -7    2.60    4.43
   1 -12  -7    1.14    4.39
   1  12  -7    7.87    4.07
   1  12  -7    7.72    3.62
   1 -12  -7    9.06    3.89
   1 -12  -6  275.07    9.54
   1  12  -6  265.74    9.44
   1  12  -6  253.30    9.28
   1  12  -6  240.50    9.50
   1 -12  -6  261.39    9.32
   1  12  -6  276.19    9.23
   1 -12  -6  291.60    9.47
   1  12  -6  270.91    9.35
   1  12  -6  270.45    9.26
   1  12  -6  276.20    9.13
   1 -12  -6  289.74    9.50
   1 -12  -6  265.30    9.21
   1 -12  -6  283.09    9.29
   1 -12  -6  267.11    9.48
   1 -12  -6  280.98    9.30
   1  12  -6  275.37    9.64
   1  12  -6  261.31    9.46
   1 -12  -6  264.02    9.22
   1  12  -6  260.20    9.62
   1 -12  -6  265.56    9.71
   1 -12  -5  538.41   18.20
   1  12  -5  538.19   18.01
   1  12  -5  550.91   18.08
   1 -12  -5  562.24   17.87
   1  12  -5  604.02   18.79
   1 -12  -5  571.22   17.93
   1  12  -5  559.02   17.87
   1 -12  -5  620.83   18.02
   1  12  -5  575.87   17.88
   1  12  -5  583.54   17.90
   1 -12  -5  595.94   18.01
   1 -12  -5  552.47   18.00
   1 -12  -5  572.55   17.91
   1 -12  -5  574.59   17.89
   1 -12  -5  599.31   17.96
   1  12  -5  589.22   18.11
   1  12  -5  541.07   17.95
   1  12  -5  581.68   18.03
   1 -12  -5  559.43   17.96
   1 -12  -5  577.29   18.04
   1  12  -5  538.59   18.19
   1 -12  -4  427.99   14.12
   1  12  -4  425.39   14.30
   1  12  -4  466.29   15.13
   1 -12  -4  450.99   15.21
   1 -12  -4  457.72   14.25
  -1 -12   4  448.28   14.40
   1 -12  -4  460.86   14.39
   1  12  -4  432.39   14.10
   1 -12  -4  430.79   14.24
   1 -12  -4  465.54   14.08
   1 -12  -4  463.81   14.17
  -1 -12   4  433.33   14.25
   1 -12  -4  474.11   14.23
   1 -12  -4  438.54   14.15
   1 -12  -4  417.83   14.21
   1  12  -4  429.62   14.51
   1 -12  -4  443.72   14.29
   1  12  -4  470.06   14.29
   1  12  -4  441.72   14.30
   1  12  -4  459.67   14.14
   1 -12  -4  459.44   14.24
   1 -12  -3    8.97    2.70
   1 -12  -3   10.57    2.82
  -1 -12   3    9.08    3.30
   1 -12  -3    6.32    3.09
   1 -12  -3    9.25    2.74
   1  12  -3    8.17    2.42
   1 -12  -3    9.34    2.64
   1 -12  -3    9.05    3.28
   1 -12  -3    7.56    3.13
  -1 -12   3   10.34    3.53
  -1  12   3    7.60    3.31
   1  12  -3    4.03    3.87
   1 -12  -3    5.59    3.94
  -1 -12   3    4.34    4.00
   1  12  -3    7.82    2.96
   1 -12  -3    8.77    3.16
  -1  12   3   13.48    3.28
   1  12  -3    8.21    3.48
   1 -12  -2  365.23   11.25
   1 -12  -2  329.47   11.13
  -1 -12   2  332.13   11.39
   1 -12  -2  369.99   11.21
  -1 -12   2  331.67   11.47
   1 -12  -2  336.83   11.34
   1 -12  -2  355.15   11.38
  -1 -12   2  344.69   12.38
  -1  12   2  373.96   12.00
   1 -12  -2  332.94   11.24
   1  12  -2  368.94   11.20
   1  12  -2  344.18   11.54
  -1  12   2  390.58   11.52
  -1 -12   1  765.24   24.36
   1 -12  -1  770.45   24.31
   1 -12  -1  797.57   25.20
  -1 -12   1  772.03   25.26
  -1  12   1  829.09   25.06
   1  12  -1  775.51   25.19
   1  12  -1  794.42   24.51
  -1  12   1  852.08   24.52
  -1 -12   1  773.66   24.42
  -1 -12   0  295.35   11.03
   1  12   0  325.96   11.21
   1 -12   0  291.45   10.99
  -1 -12   0  294.00   11.17
  -1  12   0  308.87   11.05
   1 -12   0  303.59   10.16
  -1  12   0  317.67   10.43
  -1  12   0  332.67   10.32
   1  12   0  315.91   10.32
   1 -12   1   90.93    5.21
   1  12   1  107.79    5.55
  -1 -12  -1   95.03    5.52
  -1  12  -1   94.31    5.38
  -1 -12  -1   90.87    5.44
   1 -12   1   93.58    4.33
  -1 -12  -1   89.63    4.31
   1 -12   1   87.79    4.33
  -1 -12  -1   91.86    4.41
  -1  12  -1   98.39    4.90
  -1  12  -1  105.38    4.53
   1  12   1  100.78    4.51
   1  12   2    4.15    3.89
  -1  12  -2   -3.86    4.02
   1 -12   2    4.07    3.68
  -1 -12  -2   -0.33    2.91
   1 -12   2    1.75    3.04
  -1 -12  -2   -1.77    2.56
  -1 -12  -2    3.10    3.06
   1 -12   2   -0.16    2.92
  -1  12  -2    2.21    3.90
  -1  12  -2    4.59    3.02
  -1 -12  -2    2.16    2.95
  -1  12  -2   -0.74    2.49
  -1  12  -2   -2.45    2.97
   1  12   2    1.07    3.00
   1  12   3   69.03    4.73
  -1 -12  -3   62.01    5.16
  -1 -12  -3   73.03    3.97
   1 -12   3   64.76    3.90
  -1 -12  -3   63.78    3.49
  -1 -12  -3   70.05    3.75
   1 -12   3   63.47    3.92
  -1 -12  -3   75.95    3.80
  -1  12  -3   64.76    4.08
  -1  12  -3   65.80    4.95
  -1  12  -3   70.59    3.63
  -1 -12  -3   71.08    3.82
  -1 -12  -3   66.63    3.53
  -1 -12  -3   64.04    4.12
  -1  12  -3   62.28    4.06
  -1  12  -3   75.68    4.32
  -1 -12  -4  289.84   10.57
  -1 -12  -4  287.93    9.30
  -1  12  -4  281.35    9.09
  -1  12  -4  261.97    9.28
  -1  12  -4  278.77    9.30
  -1  12  -4  263.02    9.33
  -1 -12  -4  279.90    9.23
  -1 -12  -4  281.83    9.35
   1 -12   4  267.10    9.39
  -1 -12  -4  289.03    9.24
  -1  12  -4  295.46    9.63
  -1  12  -4  273.66    9.29
  -1  12  -4  285.48    9.66
  -1  12  -4  269.56    9.53
  -1 -12  -4  282.01    9.23
  -1 -12  -4  274.05    9.50
  -1 -12  -5    2.76    3.05
  -1 -12  -5   -1.79    4.57
  -1 -12  -5    4.96    4.07
  -1  12  -5    7.64    3.64
  -1  12  -5    6.24    2.76
  -1 -12  -5    6.90    3.91
  -1  12  -5    4.37    3.54
  -1  12  -5    1.09    3.48
   1 -12   5    2.86    3.55
  -1  12  -5    3.25    3.57
  -1 -12  -5    5.02    3.23
  -1 -12  -5    2.92    3.62
  -1 -12  -5    1.22    3.46
  -1  12  -5    5.86    5.04
  -1  12  -5    1.64    3.41
  -1  12  -5    6.18    4.33
  -1  12  -5    2.64    3.99
  -1  12  -5    4.03    3.92
  -1 -12  -5    9.58    4.03
  -1 -12  -5   -1.06    3.31
  -1  12  -6   94.61    5.88
  -1 -12  -6  104.74    4.83
  -1 -12  -6  101.48    5.86
  -1 -12  -6   98.73    5.65
  -1  12  -6  105.84    5.29
  -1 -12  -6  108.64    5.50
  -1  12  -6  104.33    5.25
  -1  12  -6  103.84    5.21
  -1  12  -6  104.70    5.23
  -1 -12  -6  100.15    5.23
  -1 -12  -6  100.95    4.91
  -1  12  -6  100.44    6.48
  -1  12  -6   99.74    5.25
  -1  12  -6  115.25    6.13
  -1  12  -6  105.92    5.59
  -1 -12  -6  102.79    4.99
  -1  12  -6  104.20    5.32
  -1 -12  -6  111.63    5.59
  -1 -12  -7    5.38    3.80
  -1  12  -7    5.73    4.91
  -1 -12  -7    2.52    3.56
  -1 -12  -7    3.17    4.68
  -1  12  -7    3.57    4.02
  -1 -12  -7    6.04    4.22
  -1 -12  -7    1.99    3.39
  -1  12  -7    6.91    4.00
  -1 -12  -7    4.86    5.03
  -1  12  -7   13.80    4.01
  -1  12  -7    0.24    4.10
  -1  12  -7    3.67    4.00
  -1 -12  -7    6.26    4.00
  -1 -12  -7    3.02    3.82
  -1 -12  -7    3.24    3.68
  -1 -12  -7    7.78    4.39
  -1  12  -7    9.44    5.14
  -1  12  -7   10.99    4.17
  -1  12  -7    6.07    4.44
  -1 -12  -7    2.23    3.71
  -1 -12  -8  303.91    9.98
  -1 -12  -8  303.58   10.00
  -1  12  -8  300.36   10.69
  -1  12  -8  298.87   10.17
  -1 -12  -8  287.47   10.50
  -1 -12  -8  293.55   10.25
  -1 -12  -8  294.29    9.97
  -1 -12  -8  293.76   10.57
  -1  12  -8  297.94   10.25
  -1  12  -8  318.03   10.24
  -1  12  -8  302.89   10.27
  -1 -12  -8  302.34    9.97
  -1 -12  -8  305.53   10.23
  -1 -12  -8  310.59   10.08
  -1 -12  -8  293.15   10.30
  -1 -12  -8  315.99   10.16
  -1  12  -8  308.00   10.88
  -1  12  -8  274.05   10.37
  -1  12  -8  306.45   10.41
  -1 -12  -8  277.45   10.01
  -1 -12  -8  313.33   10.08
  -1  12  -8  283.41   10.15
  -1  12  -9   18.13    3.44
  -1 -12  -9   22.87    4.25
  -1 -12  -9   17.48    3.12
  -1 -12  -9   18.52    3.36
  -1  12  -9   15.44    3.13
  -1 -12  -9   16.74    3.16
  -1 -12  -9   18.42    4.10
  -1  12  -9   17.94    3.50
  -1  12  -9   14.55    3.54
  -1  12  -9   21.66    3.76
  -1 -12  -9   21.20    3.35
  -1 -12  -9   26.37    3.24
  -1 -12  -9   20.80    3.71
  -1  12  -9   16.54    4.74
  -1  12  -9   19.43    4.31
  -1 -12  -9   21.09    3.23
  -1  12 -10    5.79    2.93
  -1 -12 -10    8.03    2.62
  -1  12 -10    6.14    2.31
  -1 -12 -10    9.51    2.46
  -1 -12 -10    9.95    2.33
  -1 -12 -10    7.93    2.60
  -1 -12 -10    4.45    2.70
  -1 -12 -10    5.20    2.53
  -1  12 -10    6.98    3.28
  -1 -12 -10    6.73    3.36
  -1  12 -10    8.15    2.58
  -1  12 -10    3.61    2.69
  -1 -12 -10    8.85    3.15
  -1  12 -10   10.07    2.82
  -1  12 -10    4.78    2.89
  -1 -12 -11   27.90    2.03
  -1  12 -11   26.97    2.00
  -1 -12 -11   25.35    2.12
  -1  12 -11   27.01    2.08
  -1 -12 -11   26.53    1.97
  -1  12 -11   20.13    2.33
   1  13 -11   46.55    2.20
   1 -13 -11   44.11    2.16
   1 -13 -11   46.81    2.15
   1 -13 -10  123.56    4.74
   1  13 -10  121.12    4.67
   1  13 -10  122.98    4.52
   1  13 -10  128.36    4.51
   1  13 -10  118.29    4.77
   1 -13 -10  125.75    4.59
   1 -13 -10  120.20    4.77
   1  13  -9   34.14    3.10
   1 -13  -9   33.02    3.40
   1  13  -9   27.32    3.18
   1  13  -9   27.02    3.33
   1  13  -9   31.87    3.08
   1  13  -9   32.22    3.57
   1  13  -9   29.91    3.27
   1 -13  -9   32.20    3.24
   1 -13  -9   30.33    3.39
   1 -13  -9   29.43    3.44
   1  13  -9   28.99    4.24
   1 -13  -9   32.00    3.30
   1  13  -9   28.20    3.65
   1 -13  -9   34.30    3.72
   1  13  -8   69.69    4.39
   1 -13  -8   77.26    4.44
   1  13  -8   75.52    4.64
   1 -13  -8   73.92    4.91
   1  13  -8   71.65    4.27
   1 -13  -8   75.45    4.84
   1 -13  -8   79.94    4.30
   1 -13  -8   71.97    4.62
   1 -13  -8   66.46    4.46
   1 -13  -8   77.02    4.29
   1 -13  -8   70.56    4.28
   1  13  -8   68.75    4.78
   1  13  -8   61.61    4.42
   1 -13  -8   76.05    4.85
   1  13  -8   76.30    5.27
   1  13  -8   74.63    4.35
   1  13  -8   72.07    4.06
   1  13  -8   66.44    4.15
   1 -13  -8   70.07    4.41
   1  13  -8   66.71    4.54
   1  13  -7   15.16    4.38
   1 -13  -7   14.68    4.61
   1 -13  -7   17.78    3.73
   1  13  -7   10.22    3.98
   1 -13  -7   16.23    4.53
   1  13  -7   20.03    3.41
   1  13  -7   22.17    3.76
   1 -13  -7   11.07    4.17
   1  13  -7   17.96    3.76
   1  13  -7   16.45    4.00
   1 -13  -7   15.43    3.90
   1 -13  -7   15.49    4.30
   1  13  -7   12.83    3.73
   1 -13  -7   17.94    4.42
   1 -13  -7   19.76    3.70
   1  13  -7   14.99    4.52
   1 -13  -7   17.24    3.97
   1 -13  -7   18.64    4.46
   1  13  -7   14.38    3.64
   1  13  -7   21.58    4.19
   1 -13  -6  138.11    5.85
   1  13  -6  141.00    6.17
   1  13  -6  140.29    6.32
   1 -13  -6  142.75    6.57
   1 -13  -6  136.08    5.77
   1  13  -6  144.16    5.85
   1  13  -6  134.32    5.88
   1  13  -6  141.11    5.83
   1  13  -6  132.53    5.55
   1 -13  -6  150.85    6.29
   1 -13  -6  147.95    5.95
   1 -13  -6  137.07    5.84
   1 -13  -6  139.92    5.97
   1  13  -6  138.63    6.34
   1 -13  -6  144.74    6.01
   1  13  -6  123.24    6.19
   1  13  -6  140.93    6.16
   1 -13  -6  147.05    6.34
   1  13  -6  135.46    5.85
   1  13  -5  232.95    8.79
   1  13  -5  232.65    8.73
   1 -13  -5  233.00    8.43
   1 -13  -5  233.61    9.05
   1  13  -5  246.83    9.54
   1 -13  -5  246.85    8.94
   1 -13  -5  259.76    8.62
   1  13  -5  245.60    8.42
   1  13  -5  246.59    8.45
   1 -13  -5  261.22    8.58
   1 -13  -5  248.38    8.48
   1 -13  -5  240.70    8.73
   1 -13  -5  251.77    8.53
   1  13  -5  237.24    8.77
   1  13  -5  255.56    8.70
   1 -13  -5  255.64    8.80
   1  13  -5  239.42    8.56
   1  13  -5  233.73    8.97
   1 -13  -5  238.39    8.59
   1 -13  -4    6.60    3.25
   1  13  -4    9.13    3.77
   1 -13  -4   12.82    3.66
   1 -13  -4    5.89    4.00
  -1 -13   4   16.19    4.08
   1  13  -4    9.90    3.08
   1  13  -4   10.75    2.98
   1 -13  -4    9.97    3.72
   1 -13  -4   10.65    3.15
   1 -13  -4    7.65    3.26
   1 -13  -4   11.43    3.17
  -1 -13   4    9.07    3.79
   1 -13  -4   13.13    3.28
   1  13  -4   10.16    4.33
   1 -13  -4   13.97    4.71
   1  13  -4   12.69    3.55
   1  13  -4   12.51    3.24
   1 -13  -4    4.16    3.92
   1  13  -4   11.42    4.12
   1  13  -4   10.41    3.60
   1 -13  -4    5.72    3.56
   1 -13  -3  213.63    7.51
   1 -13  -3  207.13    7.63
  -1 -13   3  202.60    7.79
   1 -13  -3  217.58    7.35
   1 -13  -3  201.34    7.23
   1 -13  -3  199.27    7.18
   1 -13  -3  203.89    7.41
   1 -13  -3  211.56    7.33
  -1 -13   3  200.93    7.63
  -1 -13   3  213.39    8.72
   1 -13  -3  204.85    8.71
   1  13  -3  208.36    8.53
   1  13  -3  213.32    7.44
   1 -13  -3  205.47    7.46
  -1  13   3  222.90    7.69
   1  13  -3  216.02    7.40
  -1 -13   2   63.29    4.25
   1 -13  -2   63.12    3.45
   1 -13  -2   64.80    3.78
   1 -13  -2   73.07    3.90
   1 -13  -2   69.35    3.57
  -1 -13   2   63.40    5.47
  -1  13   2   62.72    4.83
   1 -13  -2   62.86    4.09
  -1 -13   2   65.93    4.43
   1 -13  -2   66.07    4.03
   1 -13  -2   61.07    3.90
   1  13  -2   68.36    3.60
  -1  13   2   73.21    4.38
   1  13  -2   61.84    4.40
  -1 -13   1 1167.73   37.16
   1 -13  -1 1228.74   36.96
   1 -13  -1 1227.59   37.07
  -1 -13   1 1131.16   37.11
  -1  13   1 1261.27   37.25
   1  13  -1 1194.07   37.26
  -1  13   1 1287.83   37.29
   1 -13  -1 1187.99   38.04
  -1 -13   1 1148.38   38.08
   1  13  -1 1217.83   38.00
  -1  13   1 1276.42   37.94
   1 -13   0  300.08   10.22
  -1 -13   0  300.04   10.29
  -1 -13   0  298.65   11.39
   1 -13   0  297.96   11.20
   1  13   0  297.41   11.27
  -1  13   0  317.30   11.27
  -1  13   0  312.05   10.56
   1  13   0  313.81   10.41
  -1  13   0  327.07   10.43
  -1 -13  -1  251.90    8.86
   1 -13   1  251.71    8.79
   1 -13   1  244.93    8.79
  -1 -13  -1  254.00    8.76
   1 -13   1  260.34    9.81
  -1 -13  -1  238.01    9.93
   1  13   1  273.84    9.94
  -1  13  -1  267.55    9.96
  -1 -13  -1  260.18    8.73
  -1  13  -1  258.00    9.24
  -1  13  -1  274.43    9.03
   1  13   1  264.84    8.97
  -1 -13  -2  195.91    7.05
   1 -13   2  188.44    6.99
   1 -13   2  175.45    6.97
  -1 -13  -2  198.17    6.90
  -1  13  -2  178.05    8.15
   1  13   2  191.82    7.99
  -1  13  -2  192.92    6.90
  -1  13  -2  187.79    7.62
  -1 -13  -2  197.26    6.88
  -1  13  -2  182.26    6.69
   1  13   2  198.15    7.07
   1 -13   3  682.70   21.88
  -1 -13  -3  731.95   21.91
   1  13   3  692.18   22.63
  -1 -13  -3  715.51   23.05
  -1 -13  -3  691.11   21.72
  -1 -13  -3  739.34   21.82
  -1 -13  -3  681.03   21.77
   1 -13   3  681.25   21.90
  -1  13  -3  717.67   21.93
  -1  13  -3  684.45   22.27
  -1  13  -3  706.85   21.81
  -1  13  -3  693.79   21.89
  -1  13  -3  730.18   22.13
  -1  13  -4   78.44    3.79
  -1 -13  -4   73.84    4.32
  -1  13  -4   77.27    4.12
  -1 -13  -4   68.82    5.73
   1 -13   4   81.69    4.54
  -1 -13  -4   67.68    4.02
  -1 -13  -4   70.96    4.27
  -1 -13  -4   74.84    4.15
  -1  13  -4   69.05    4.82
  -1  13  -4   73.48    4.13
  -1  13  -4   65.84    4.60
  -1 -13  -4   72.73    4.07
  -1  13  -4   72.72    4.83
  -1 -13  -5  104.28    4.66
  -1  13  -5   90.49    4.33
  -1 -13  -5  102.82    5.42
  -1  13  -5   97.92    4.85
  -1  13  -5   94.00    4.83
  -1 -13  -5   94.79    6.21
  -1 -13  -5  101.15    4.99
  -1 -13  -5   98.16    4.71
   1 -13   5   94.45    5.07
  -1 -13  -5   99.62    4.99
  -1  13  -5   95.46    6.51
  -1  13  -5  108.30    5.68
  -1  13  -5   95.52    4.89
  -1  13  -5   95.85    5.32
  -1 -13  -5   92.57    4.68
  -1  13  -5   96.50    5.38
  -1  13  -6  276.09   10.22
  -1 -13  -6  290.16    9.37
  -1 -13  -6  303.81    9.89
  -1  13  -6  278.99    9.67
  -1  13  -6  284.64    9.66
  -1 -13  -6  266.14    9.80
  -1  13  -6  282.08    9.64
  -1 -13  -6  280.22    9.68
  -1 -13  -6  281.76    9.51
  -1 -13  -6  289.07    9.73
  -1  13  -6  291.90   10.27
  -1  13  -6  263.40    9.73
  -1  13  -6  267.20   10.66
  -1  13  -6  276.64    9.89
  -1 -13  -6  272.75    9.53
  -1  13  -6  265.13    9.83
  -1  13  -7   26.05    5.01
  -1 -13  -7   25.04    3.57
  -1 -13  -7   27.25    4.38
  -1  13  -7   27.72    3.98
  -1 -13  -7   26.04    5.04
  -1  13  -7   26.70    4.03
  -1 -13  -7   22.70    4.62
  -1  13  -7   28.10    3.92
  -1 -13  -7   33.00    4.16
  -1 -13  -7   27.13    3.73
  -1  13  -7   18.74    5.12
  -1  13  -7   26.07    4.23
  -1 -13  -7   29.32    3.81
  -1  13  -7   25.28    4.39
  -1  13  -8   13.64    4.62
  -1 -13  -8   12.28    3.32
  -1 -13  -8   10.70    3.87
  -1  13  -8   13.46    3.56
  -1 -13  -8   15.34    4.63
  -1  13  -8   10.82    3.74
  -1  13  -8   13.96    3.75
  -1  13  -8    9.64    3.51
  -1 -13  -8   16.10    4.32
  -1 -13  -8   12.04    4.12
  -1 -13  -8   11.70    3.47
  -1 -13  -8   11.58    3.64
  -1 -13  -8   12.26    3.44
  -1 -13  -8   11.84    3.84
  -1  13  -8   15.04    4.78
  -1  13  -8    6.43    3.98
  -1 -13  -8   11.07    3.44
  -1  13  -8   14.01    3.59
  -1 -13  -8   14.15    3.46
  -1  13  -8   13.56    4.04
  -1  13  -9    8.07    3.85
  -1 -13  -9    9.34    2.88
   1 -13   9   11.78    4.85
  -1 -13  -9   13.44    3.77
  -1  13  -9    9.86    3.10
  -1  13  -9   10.53    3.21
  -1  13  -9   10.88    3.19
  -1 -13  -9   10.62    3.02
  -1  13  -9   13.86    2.93
  -1 -13  -9    9.20    2.83
  -1 -13  -9   10.23    2.99
  -1 -13  -9    9.45    3.30
  -1 -13  -9   13.95    2.94
  -1 -13  -9    7.97    3.38
  -1  13  -9   12.88    4.20
  -1  13  -9    7.79    2.92
  -1 -13  -9    6.72    3.68
  -1  13 -10  100.63    3.82
  -1  13 -10   95.09    3.91
  -1  13 -10   93.29    3.76
  -1 -13 -10   90.29    4.07
  -1  13 -10   89.12    3.65
  -1 -13 -10   95.59    3.80
  -1  13 -10   98.30    4.23
  -1 -13 -10   90.47    3.65
  -1 -13 -10   91.50    3.86
  -1 -13 -10   93.64    3.82
  -1  13 -11    2.15    1.43
  -1 -13 -11    0.53    1.39
  -1  13 -11    2.51    1.69
  -1 -13 -11    0.81    1.39
  -1 -13 -11    3.31    1.44
   1 -14 -10   43.46    2.41
   1  14 -10   38.99    2.47
   1  14 -10   36.26    2.18
   1 -14 -10   34.73    2.62
   1 -14 -10   37.68    2.60
   1  14 -10   38.91    2.28
   1 -14 -10   37.63    2.47
   1  14 -10   33.46    2.59
   1 -14 -10   38.84    2.60
   1  14  -9   40.24    3.06
   1 -14  -9   41.71    3.18
   1 -14  -9   39.40    3.60
   1  14  -9   36.11    3.14
   1  14  -9   39.76    3.14
   1  14  -9   43.85    2.82
   1 -14  -9   35.70    3.08
   1 -14  -9   39.47    3.30
   1 -14  -9   39.36    3.26
   1  14  -9   36.39    3.92
   1  14  -9   39.13    3.41
   1 -14  -9   43.16    3.05
   1 -14  -9   40.04    3.46
   1 -14  -8  140.63    5.58
   1 -14  -8  142.23    5.88
   1  14  -8  131.80    5.60
   1  14  -8  124.04    5.42
   1  14  -8  145.05    5.51
   1  14  -8  134.14    5.46
   1  14  -8  134.83    5.20
   1 -14  -8  132.70    5.63
   1 -14  -8  135.31    5.78
   1 -14  -8  139.34    5.87
   1 -14  -8  137.31    5.49
   1  14  -8  132.19    6.24
   1  14  -8  139.90    5.82
   1 -14  -8  137.95    5.41
   1  14  -8  117.59    5.44
   1 -14  -8  130.92    5.86
   1  14  -7  378.82   13.29
   1 -14  -7  419.16   13.14
   1  14  -7  407.05   13.44
   1 -14  -7  419.04   13.49
   1 -14  -7  383.69   13.57
   1  14  -7  416.68   13.21
   1  14  -7  382.67   13.24
   1 -14  -7  398.12   13.25
   1  14  -7  406.41   13.15
   1  14  -7  398.26   13.01
   1  14  -7  396.90   13.16
   1 -14  -7  413.44   13.26
   1 -14  -7  419.35   13.21
   1 -14  -7  402.21   13.43
   1 -14  -7  422.54   13.30
   1 -14  -7  413.44   13.42
   1  14  -7  399.81   13.62
   1 -14  -7  436.40   13.47
   1 -14  -7  422.34   13.26
   1  14  -7  412.95   13.24
   1  14  -7  429.09   13.38
   1  14  -6    3.38    4.25
   1 -14  -6   -0.04    4.71
   1 -14  -6    3.38    3.61
   1 -14  -6   -0.47    3.61
   1  14  -6    1.47    3.57
   1  14  -6    1.84    3.98
   1 -14  -6    1.95    3.75
   1  14  -6    0.43    3.61
   1 -14  -6   -0.22    3.65
   1 -14  -6    1.81    3.68
   1 -14  -6   -4.68    4.35
   1  14  -6    3.83    4.27
   1  14  -6    1.58    3.64
   1 -14  -6    3.32    4.41
   1  14  -6   -0.88    4.04
   1 -14  -6    6.31    3.87
   1  14  -6   -1.01    4.13
   1 -14  -5    7.29    4.85
   1  14  -5    3.40    4.16
   1 -14  -5    4.53    3.48
  -1 -14   5   -2.10    4.18
   1 -14  -5    4.91    3.93
   1 -14  -5    8.52    4.60
   1  14  -5    6.14    3.49
   1  14  -5    4.32    4.64
   1  14  -5    0.95    3.95
   1 -14  -5    9.17    4.28
  -1 -14   5    6.22    3.92
   1 -14  -5   10.17    3.58
   1 -14  -5    4.47    3.64
   1  14  -5    3.49    3.37
   1 -14  -5    3.32    3.71
   1  14  -5    4.96    4.02
   1 -14  -5    7.92    4.35
   1  14  -5    4.60    3.90
   1 -14  -5    8.60    3.87
   1  14  -5    2.55    3.53
   1  14  -5    5.10    4.30
   1  14  -4    5.99    3.90
  -1 -14   4   13.30    4.36
   1 -14  -4   12.10    4.25
   1 -14  -4    9.65    3.89
   1  14  -4    8.79    3.11
  -1 -14   4   10.78    4.11
   1 -14  -4    9.20    3.38
   1 -14  -4    9.26    3.38
   1 -14  -4   12.88    3.96
   1  14  -4   11.94    3.08
   1 -14  -4    8.93    3.50
   1 -14  -4    9.89    3.46
   1  14  -4   10.75    4.81
   1  14  -4   11.37    3.81
   1  14  -4    9.80    3.71
   1  14  -4    8.49    4.39
   1 -14  -4   10.49    3.67
   1 -14  -4    8.82    4.01
   1  14  -4   13.45    3.42
  -1 -14   3  436.14   14.65
   1 -14  -3  450.11   14.53
   1 -14  -3  453.20   14.49
   1 -14  -3  441.66   14.37
   1 -14  -3  435.26   14.26
   1 -14  -3  466.93   14.34
   1 -14  -3  449.24   14.18
   1 -14  -3  487.39   14.35
  -1 -14   3  430.45   14.56
   1 -14  -3  449.55   15.69
   1  14  -3  440.74   15.46
  -1 -14   3  443.50   15.60
   1  14  -3  456.24   14.44
   1  14  -3  482.31   14.34
   1 -14  -3  437.23   14.35
   1 -14  -3  405.65   14.30
   1  14  -3  434.26   14.29
  -1  14   3  470.80   14.59
   1 -14  -2   58.12    4.08
   1 -14  -2   58.07    3.64
   1 -14  -2   57.63    3.96
  -1 -14   2   59.03    4.43
  -1 -14   2   65.24    5.85
   1  14  -2   64.24    5.49
  -1  14   2   52.97    4.98
   1 -14  -2   54.33    4.24
  -1 -14   2   59.08    4.67
   1 -14  -2   57.99    4.23
   1  14  -2   56.51    4.64
  -1  14   2   66.75    4.56
   1  14  -2   54.85    3.51
  -1 -14   1   12.95    3.99
   1 -14  -1   11.44    3.58
   1 -14  -1   11.89    3.60
  -1 -14   1   11.44    3.88
  -1  14   1   15.67    4.40
  -1  14   1   13.50    4.06
   1  14  -1   16.45    3.95
   1  14  -1   14.14    4.86
  -1  14   1   15.44    4.71
  -1 -14   1   16.91    5.11
   1 -14  -1   21.09    5.01
  -1 -14   0   75.43    4.65
   1 -14   0   74.46    4.51
   1 -14   0   68.38    5.70
   1  14   0   79.64    5.83
  -1  14   0   75.47    5.77
  -1 -14   0   70.01    5.89
  -1  14   0   77.86    5.28
   1  14   0   75.80    4.78
  -1  14   0   80.03    4.88
   1 -14   1   64.31    4.33
  -1 -14  -1   68.14    4.42
   1 -14   1   59.89    4.36
  -1 -14  -1   63.26    4.30
   1 -14   1   58.07    5.49
   1  14   1   74.08    5.62
  -1 -14  -1   62.04    5.77
  -1  14  -1   66.31    5.74
  -1 -14  -1   59.00    4.23
  -1  14  -1   66.97    5.17
  -1  14  -1   62.30    4.58
   1  14   1   61.58    4.43
   1 -14   2   24.77    3.91
  -1 -14  -2   29.33    4.01
   1 -14   2   22.60    3.97
  -1 -14  -2   29.24    3.82
   1  14   2   32.36    4.91
  -1  14  -2   25.86    3.23
  -1 -14  -2   23.32    3.63
  -1  14  -2   27.06    4.88
   1  14   2   24.80    3.77
  -1 -14  -3   14.31    3.86
  -1  14  -3   12.34    2.98
   1 -14   3   12.80    3.83
  -1 -14  -3   14.94    3.61
  -1 -14  -3   12.74    3.49
   1 -14   3   12.36    3.98
  -1 -14  -3   12.27    3.36
   1  14   3    7.44    4.59
  -1 -14  -3    9.22    5.14
  -1  14  -3   11.35    3.85
  -1  14  -3    8.92    3.28
  -1  14  -3    4.90    5.06
  -1  14  -3   14.42    4.21
  -1  14  -3   14.54    3.67
  -1 -14  -4   22.60    3.85
  -1  14  -4   27.55    3.23
   1 -14   4   26.18    3.89
  -1 -14  -4   29.84    5.40
   1 -14   4   25.88    4.20
  -1 -14  -4   25.98    3.62
  -1 -14  -4   27.45    3.74
  -1 -14  -4   30.68    3.47
  -1 -14  -4   28.55    3.77
  -1  14  -4   26.05    3.60
  -1  14  -4   23.46    4.36
  -1  14  -4   19.47    5.50
  -1 -14  -4   29.39    3.45
  -1  14  -4   18.80    4.48
  -1  14  -4   22.88    4.10
  -1  14  -5  132.63    5.46
  -1 -14  -5  146.26    5.78
  -1 -14  -5  145.04    6.52
  -1  14  -5  136.02    5.78
  -1 -14  -5  151.80    7.44
  -1 -14  -5  137.51    5.98
  -1 -14  -5  149.46    5.63
  -1 -14  -5  139.80    5.76
  -1 -14  -5  146.42    6.06
   1 -14   5  139.04    6.18
  -1  14  -5  140.04    6.67
  -1  14  -5  131.00    5.93
  -1  14  -5  134.23    6.26
  -1 -14  -5  143.12    5.76
  -1  14  -5  140.20    6.51
  -1  14  -6   46.42    5.22
   1 -14   6   42.00    4.79
  -1 -14  -6   45.98    4.83
  -1  14  -6   48.97    4.01
  -1  14  -6   47.61    4.11
  -1 -14  -6   46.93    4.32
  -1 -14  -6   42.27    3.91
  -1 -14  -6   47.62    4.31
  -1 -14  -6   42.64    4.79
  -1  14  -6   46.65    4.27
  -1  14  -6   43.19    5.30
  -1  14  -6   44.72    4.62
  -1 -14  -6   50.39    3.94
  -1  14  -6   42.78    4.50
  -1  14  -7  417.02   13.36
  -1 -14  -7  407.10   13.14
  -1  14  -7  406.08   12.85
  -1  14  -7  399.47   12.90
  -1 -14  -7  403.46   12.65
  -1 -14  -7  377.86   13.31
  -1 -14  -7  379.49   12.93
  -1 -14  -7  409.86   12.81
  -1 -14  -7  396.47   12.95
  -1 -14  -7  409.16   12.95
  -1  14  -7  392.64   13.37
  -1  14  -7  382.50   13.08
  -1  14  -7  405.70   13.08
  -1 -14  -7  403.48   12.80
  -1  14  -7  350.30   12.87
  -1  14  -8  198.69    7.52
  -1  14  -8  189.88    6.95
  -1 -14  -8  185.69    7.45
  -1 -14  -8  195.01    6.68
  -1  14  -8  188.33    6.88
  -1 -14  -8  175.36    7.11
  -1 -14  -8  191.62    6.84
  -1 -14  -8  197.96    7.24
  -1 -14  -8  183.21    7.03
  -1 -14  -8  195.45    6.94
  -1 -14  -8  194.56    6.84
  -1  14  -8  188.35    7.61
  -1 -14  -8  184.92    6.79
  -1 -14  -8  180.52    6.84
  -1  14  -8  200.57    7.19
  -1  14  -9  318.65   10.35
  -1  14  -9  307.90   10.06
  -1 -14  -9  314.04    9.89
  -1 -14  -9  307.52   10.24
  -1  14  -9  311.14   10.00
   1 -14   9  304.45   10.66
  -1 -14  -9  318.08   10.05
  -1 -14  -9  310.20   10.15
  -1 -14  -9  309.13   10.11
  -1 -14  -9  312.29   10.00
  -1  14  -9  292.47   10.45
  -1 -14  -9  306.05    9.97
  -1  14  -9  327.16   10.19
  -1  14  -9  304.74   10.05
  -1 -14 -10   11.01    2.19
  -1 -14 -10   12.69    2.12
  -1 -14 -10   13.86    2.03
  -1 -14 -10    8.89    2.32
  -1  14 -10   11.30    1.89
  -1  14 -10   11.55    2.04
  -1  14 -10   11.54    2.47
  -1 -14 -10   10.95    1.99
  -1  14 -10   12.21    1.79
   1 -15 -10   93.84    3.36
   1 -15 -10   85.36    3.29
   1  15 -10   86.80    3.20
   1  15 -10   85.59    3.27
   1 -15  -9   19.89    2.60
   1  15  -9   14.24    2.45
   1 -15  -9   17.91    2.53
   1 -15  -9   14.72    2.67
   1 -15  -9   19.34    2.70
   1  15  -9   14.21    2.50
   1  15  -9   14.77    3.24
   1 -15  -9   16.97    2.78
   1 -15  -9   13.26    2.35
   1  15  -9   13.03    2.71
   1  15  -8   10.84    3.16
   1  15  -8   12.45    2.89
   1 -15  -8    9.01    3.61
   1 -15  -8   13.04    3.16
   1  15  -8    6.38    2.95
   1 -15  -8   10.33    3.24
   1 -15  -8   12.71    3.05
   1 -15  -8   16.71    3.59
   1  15  -8    8.90    3.07
   1 -15  -8   10.41    3.49
   1  15  -8   11.08    3.89
   1 -15  -8    9.33    3.59
   1 -15  -8   14.69    2.90
   1  15  -8   10.85    3.44
   1 -15  -7   44.98    3.91
   1 -15  -7   50.59    4.42
   1  15  -7   39.86    3.69
   1  15  -7   47.94    3.78
   1 -15  -7   44.41    4.05
   1  15  -7   40.34    3.74
   1  15  -7   45.53    3.65
   1 -15  -7   46.86    4.49
   1 -15  -7   43.62    3.91
   1 -15  -7   46.32    3.77
   1 -15  -7   49.40    3.85
   1 -15  -7   50.51    4.36
   1  15  -7   38.08    4.51
   1  15  -7   45.45    4.23
   1 -15  -7   46.20    4.53
   1  15  -7   37.29    3.84
   1 -15  -7   45.29    3.60
   1 -15  -6  232.31    8.04
   1  15  -6  227.06    8.51
   1  15  -6  220.67    8.33
   1 -15  -6  244.36    8.77
   1 -15  -6  220.78    8.20
   1  15  -6  234.59    8.14
   1 -15  -6  212.75    8.39
   1  15  -6  236.11    8.11
   1 -15  -6  234.03    8.25
   1 -15  -6  229.21    8.19
   1 -15  -6  225.42    8.54
   1 -15  -6  236.66    8.31
   1  15  -6  229.74    8.62
   1  15  -6  246.09    8.43
   1 -15  -6  238.14    8.28
   1 -15  -6  242.52    8.59
   1  15  -6  229.10    8.24
   1  15  -5  221.86    8.52
   1 -15  -5  230.77    8.95
   1  15  -5  218.95    8.60
   1  15  -5  247.36    9.67
  -1 -15   5  234.58    8.71
   1 -15  -5  240.12    8.60
   1 -15  -5  234.72    8.92
   1  15  -5  230.55    8.18
   1  15  -5  243.56    8.14
   1 -15  -5  247.13    8.43
   1 -15  -5  237.62    8.34
   1 -15  -5  242.51    8.66
   1 -15  -5  230.44    8.31
  -1 -15   5  229.28    8.54
   1  15  -5  248.64    8.66
   1  15  -5  245.09    8.52
   1 -15  -5  248.43    8.67
   1  15  -5  217.50    8.85
   1  15  -5  235.97    8.36
   1 -15  -5  232.78    8.40
   1  15  -4  170.99    7.11
   1  15  -4  182.98    8.32
   1 -15  -4  182.12    7.49
   1 -15  -4  186.21    7.23
  -1 -15   4  174.11    7.51
   1 -15  -4  190.97    6.87
   1 -15  -4  195.13    7.22
   1 -15  -4  189.39    6.82
   1 -15  -4  181.23    6.85
  -1 -15   4  163.90    7.36
   1 -15  -4  195.69    6.96
   1  15  -4  175.96    7.12
   1  15  -4  190.07    7.01
   1  15  -4  181.86    6.85
   1  15  -4  162.56    7.48
   1 -15  -4  187.32    7.19
   1 -15  -4  173.64    6.96
   1  15  -3    2.07    4.92
  -1 -15   3   12.94    5.36
   1 -15  -3    4.67    4.21
   1 -15  -3    6.61    4.11
  -1 -15   3    2.87    4.54
   1 -15  -3    5.20    3.27
   1 -15  -3    4.18    3.45
   1 -15  -3    3.79    3.88
   1 -15  -3    3.86    3.80
  -1 -15   3    7.48    4.46
   1  15  -3    5.80    3.78
  -1  15   3    6.12    4.18
   1  15  -3    5.82    3.52
   1 -15  -3    9.80    3.86
   1 -15  -3    2.37    3.53
   1  15  -3    4.75    3.25
   1 -15  -2 1203.74   35.15
  -1 -15   2 1130.05   35.34
   1 -15  -2 1117.89   35.13
   1 -15  -2 1179.23   35.24
   1 -15  -2 1156.49   35.32
   1 -15  -2 1146.62   35.30
  -1 -15   2 1132.58   35.39
   1 -15  -2 1023.31   35.10
  -1  15   2 1288.21   35.52
   1  15  -2 1103.34   35.50
   1  15  -2 1165.47   35.12
  -1 -15   2 1155.61   36.57
   1  15  -2 1199.45   36.39
   1  15  -1  178.82    8.37
  -1 -15   1  179.20    8.58
   1 -15  -1  170.46    8.43
  -1 -15   1  169.18    7.17
   1 -15  -1  179.11    6.87
  -1 -15   1  170.81    7.06
   1 -15  -1  177.07    6.91
  -1  15   1  165.17    7.43
  -1  15   1  186.10    7.29
   1  15  -1  173.04    7.25
   1 -15   0  239.22   10.05
   1  15   0  245.56    9.98
  -1 -15   0  236.26   10.15
  -1  15   0  253.92   10.04
   1 -15   0  230.88    8.64
   1 -15   0  237.81    8.45
  -1 -15   0  227.97    8.71
  -1  15   0  248.48    9.19
  -1 -15   0  222.92    8.52
  -1  15   0  251.07    8.91
   1  15   0  244.93    8.88
   1  15   1    7.49    5.18
  -1 -15  -1   -3.63    5.57
  -1 -15  -1    2.07    4.18
   1 -15   1    4.27    4.07
  -1 -15  -1    2.44    4.04
   1 -15   1    2.90    4.07
  -1 -15  -1    2.73    3.21
  -1 -15  -1   -0.85    3.83
  -1  15  -1    0.62    5.07
  -1  15  -1    3.96    4.32
   1  15   1    0.48    4.12
   1  15   2  445.70   15.58
  -1 -15  -2  469.93   14.59
   1 -15   2  426.66   14.56
  -1 -15  -2  440.78   14.32
  -1 -15  -2  464.68   14.49
   1 -15   2  433.93   14.56
  -1  15  -2  430.45   15.06
  -1  15  -2  457.87   14.33
  -1 -15  -2  452.55   14.36
   1  15   2  442.44   14.58
   1  15   3   99.27    6.08
  -1 -15  -3   83.20    6.62
   1 -15   3   83.75    5.06
  -1 -15  -3   87.70    5.06
  -1  15  -3   79.91    4.30
  -1 -15  -3   93.06    4.49
   1 -15   3   76.70    5.18
  -1 -15  -3   85.17    4.65
  -1 -15  -3   91.93    4.91
  -1  15  -3   92.36    4.56
  -1  15  -3   91.01    6.32
  -1  15  -3   86.62    4.99
  -1  15  -3   92.50    5.54
  -1  15  -3   88.15    4.77
  -1 -15  -4   48.65    5.95
  -1 -15  -4   55.58    4.41
   1 -15   4   47.06    4.39
  -1  15  -4   50.05    3.66
  -1 -15  -4   53.75    4.14
   1 -15   4   50.64    4.80
  -1 -15  -4   56.88    3.84
  -1 -15  -4   55.80    4.17
  -1 -15  -4   58.01    4.31
  -1  15  -4   58.73    4.07
  -1  15  -4   52.69    4.76
  -1  15  -4   47.24    5.95
  -1  15  -4   54.64    4.44
  -1 -15  -4   57.32    3.80
  -1  15  -4   56.29    5.10
  -1  15  -5   34.30    4.88
  -1 -15  -5   32.61    4.69
  -1 -15  -5   29.88    3.84
  -1  15  -5   29.65    3.27
  -1 -15  -5   21.65    5.47
  -1 -15  -5   28.02    3.63
  -1 -15  -5   30.37    3.97
  -1 -15  -5   27.53    4.11
   1 -15   5   25.02    4.45
  -1 -15  -5   30.35    3.56
  -1  15  -5   32.69    4.84
  -1  15  -5   34.59    3.92
  -1  15  -5   26.87    4.63
  -1 -15  -5   32.99    3.67
  -1  15  -5   33.19    4.33
  -1  15  -6   79.44    5.53
  -1  15  -6   76.48    4.36
  -1 -15  -6   77.25    5.32
   1 -15   6   79.87    5.35
  -1 -15  -6   79.26    4.79
  -1 -15  -6   70.96    4.63
  -1 -15  -6   69.96    4.31
  -1 -15  -6   60.90    5.16
  -1  15  -6   79.23    5.48
  -1  15  -6   74.36    4.78
  -1  15  -6   81.36    4.94
  -1 -15  -6   81.62    4.35
  -1  15  -6   80.81    5.04
  -1  15  -7    0.93    4.41
  -1  15  -7   -1.49    3.16
  -1  15  -7   -0.34    3.36
  -1 -15  -7    1.69    4.61
  -1 -15  -7    1.88    4.12
  -1 -15  -7    2.43    3.67
  -1 -15  -7   -0.09    3.90
  -1 -15  -7   -1.23    3.22
  -1 -15  -7    1.20    3.63
  -1  15  -7    3.94    3.71
  -1  15  -7   -0.23    4.49
  -1  15  -7    7.92    3.53
  -1  15  -7    6.19    3.89
  -1 -15  -7   -2.28    3.28
  -1  15  -8   -1.03    3.87
  -1  15  -8    4.72    2.75
  -1  15  -8    2.64    2.98
  -1 -15  -8    1.45    3.88
  -1 -15  -8   -1.22    3.44
  -1 -15  -8   -1.48    3.23
  -1 -15  -8    4.09    2.85
  -1  15  -8    1.43    4.01
  -1  15  -8   -0.96    3.38
  -1 -15  -8    1.76    2.98
  -1 -15  -8   -1.86    2.89
  -1  15  -9   -0.64    2.12
  -1 -15  -9   -3.30    2.85
  -1  15  -9    1.26    2.38
   1 -15   9   -2.36    4.03
  -1 -15  -9    0.80    2.37
  -1 -15  -9    0.71    2.30
  -1 -15  -9    2.11    2.75
  -1 -15  -9    1.65    2.57
  -1  15  -9    1.82    2.29
  -1 -15  -9    4.74    2.30
  -1  15  -9    2.38    2.69
  -1  15  -9    0.98    2.97
  -1 -15 -10   13.07    1.80
  -1 -15 -10   13.01    1.62
  -1 -15 -10   12.95    1.71
  -1  15 -10   10.87    1.56
  -1 -15 -10   14.26    1.58
  -1  15 -10   12.66    1.48
  -1  15 -10   12.90    2.01
   1 -16  -9   61.86    2.98
   1 -16  -9   60.65    3.03
   1 -16  -9   59.65    3.17
   1 -16  -9   61.38    2.61
   1 -16  -9   64.79    2.93
   1  16  -9   64.42    2.88
   1  16  -9   60.28    2.83
   1 -16  -9   61.54    2.97
   1  16  -9   59.92    2.88
   1 -16  -8    3.80    2.77
   1  16  -8    9.26    2.82
   1  16  -8    7.82    2.61
   1 -16  -8   10.20    3.23
   1 -16  -8   11.05    2.82
   1 -16  -8    7.28    3.15
   1  16  -8    9.83    2.59
   1  16  -8    5.97    3.44
   1 -16  -8    8.92    3.08
   1  16  -8    3.76    2.92
   1 -16  -8   11.48    2.40
   1  16  -7  310.75   10.33
   1 -16  -7  317.51   10.33
   1  16  -7  284.57   10.30
   1  16  -7  325.29   10.23
   1 -16  -7  321.93   10.42
   1 -16  -7  316.89   10.76
   1 -16  -7  319.91   10.37
   1 -16  -7  312.09   10.60
   1 -16  -7  306.11   10.32
   1 -16  -7  331.40   10.55
   1  16  -7  308.21   10.74
   1 -16  -7  317.84   10.14
   1  16  -7  316.44   10.46
   1 -16  -7  318.69   10.53
   1 -16  -6    4.37    4.38
   1  16  -6    0.07    3.86
   1 -16  -6    6.37    4.58
   1 -16  -6    0.54    3.49
   1 -16  -6    0.03    3.93
   1  16  -6    5.72    3.11
   1 -16  -6    2.21    3.49
   1 -16  -6    1.87    3.57
   1 -16  -6    1.57    3.41
   1 -16  -6   -0.97    4.10
   1  16  -6    2.88    3.28
   1 -16  -6    3.36    3.57
   1  16  -6    2.05    3.39
   1 -16  -6    5.63    4.16
   1  16  -6    0.23    4.07
   1  16  -6    2.38    3.61
   1  16  -5   11.99    4.02
   1 -16  -5    6.68    4.80
   1  16  -5    8.55    3.91
  -1 -16   5    4.23    4.33
   1 -16  -5    7.93    4.65
   1 -16  -5   13.61    4.11
   1 -16  -5    6.70    3.56
   1 -16  -5    3.89    3.72
   1 -16  -5    1.83    4.25
   1 -16  -5    8.66    3.59
   1  16  -5    6.78    3.21
  -1 -16   5   -1.40    4.17
   1  16  -5    7.97    4.06
   1 -16  -5    9.37    4.31
   1  16  -5    5.79    4.42
   1  16  -5    5.15    3.44
   1 -16  -5    5.55    3.68
   1  16  -4    2.15    3.96
   1  16  -4   -9.09    5.12
   1  16  -4    1.00    3.90
   1 -16  -4   -1.08    4.33
  -1 -16   4   -3.98    4.70
   1 -16  -4    4.71    4.62
  -1 -16   4    2.65    4.51
   1 -16  -4   -5.53    3.73
   1 -16  -4    3.04    4.18
   1 -16  -4    1.32    3.61
   1 -16  -4    1.36    3.51
   1 -16  -4   -4.41    3.46
   1  16  -4   -2.93    4.04
   1 -16  -4   -1.45    4.14
   1  16  -4   -1.40    4.66
   1  16  -4    1.05    3.40
   1  16  -4    3.05    2.80
   1 -16  -4    1.06    3.68
  -1 -16   3  418.98   15.74
   1 -16  -3  454.73   14.48
   1 -16  -3  446.24   14.52
  -1 -16   3  430.39   14.65
   1 -16  -3  448.79   14.20
  -1 -16   3  438.77   14.58
   1 -16  -3  462.88   14.30
   1 -16  -3  451.80   14.26
   1  16  -3  464.38   14.35
   1 -16  -3  405.67   14.11
  -1  16   3  427.03   14.50
   1  16  -3  434.51   14.11
   1  16  -2  141.37    7.76
  -1 -16   2  137.10    8.16
   1 -16  -2  143.99    6.39
  -1 -16   2  135.35    6.69
   1 -16  -2  139.67    6.44
   1 -16  -2  138.12    5.72
   1 -16  -2  153.64    6.25
   1 -16  -2  146.52    5.93
  -1 -16   2  134.06    6.55
   1  16  -2  148.10    6.07
  -1  16   2  152.33    6.70
   1  16  -2  133.75    5.54
   1  16  -2  140.31    6.75
  -1 -16   1    9.43    4.60
   1 -16  -1   12.06    4.29
   1  16  -1   14.81    5.64
  -1 -16   1   14.63    6.10
   1  16  -1   11.38    4.56
  -1  16   1   13.95    4.65
   1 -16  -1    5.50    4.82
  -1 -16   1   14.56    4.64
   1 -16  -1    9.61    4.05
   1  16   0   30.99    5.77
  -1 -16   0   29.14    6.08
  -1 -16   0   25.35    4.61
   1 -16   0   34.37    4.16
   1 -16   0   38.19    4.54
  -1 -16   0   27.41    4.37
  -1  16   0   35.41    5.41
   1  16   0   26.14    4.67
  -1  16   0   36.79    4.87
   1  16   1   99.60    6.63
  -1 -16  -1   88.15    7.27
   1 -16   1   86.53    5.39
  -1 -16  -1   95.91    5.31
  -1 -16  -1   91.04    4.52
   1 -16   1   85.31    5.36
  -1 -16  -1   86.18    4.98
  -1  16  -1   90.70    6.29
  -1  16  -1   80.56    4.48
   1  16   1   89.28    5.44
  -1  16  -1   90.94    5.64
   1  16   2    0.12    5.12
  -1 -16  -2   -0.04    4.25
   1 -16   2   -4.76    4.45
   1 -16   2   -4.41    4.50
  -1 -16  -2    0.67    3.54
  -1 -16  -2    0.20    4.20
  -1  16  -2    3.86    5.50
  -1 -16  -2   -0.36    3.86
  -1  16  -2    3.25    3.52
   1  16   2    1.13    4.09
  -1  16  -2    0.47    4.64
  -1 -16  -3   49.46    6.38
   1 -16   3   52.89    4.81
  -1  16  -3   56.19    3.91
  -1 -16  -3   55.73    4.76
  -1 -16  -3   67.82    4.59
  -1 -16  -3   60.03    4.36
   1 -16   3   54.10    5.04
  -1  16  -3   57.51    4.14
  -1  16  -3   60.15    6.07
  -1  16  -3   59.57    4.14
  -1  16  -3   62.69    5.34
  -1 -16  -4   39.63    5.96
  -1 -16  -4   38.54    3.86
   1 -16   4   39.73    4.72
  -1 -16  -4   39.10    4.07
  -1 -16  -4   40.86    4.13
  -1 -16  -4   40.77    4.28
  -1  16  -4   31.48    3.43
   1 -16   4   33.84    4.36
  -1  16  -4   29.84    3.88
  -1  16  -4   31.75    5.90
  -1  16  -4   29.96    4.96
  -1  16  -4   33.42    4.09
  -1  16  -5  363.48   12.79
  -1 -16  -5  372.29   12.29
  -1 -16  -5  388.87   12.48
  -1 -16  -5  389.52   12.18
  -1 -16  -5  383.47   12.19
  -1 -16  -5  358.98   12.58
   1 -16   5  368.24   12.59
  -1 -16  -5  397.62   12.32
  -1 -16  -5  391.84   12.75
  -1  16  -5  337.39   12.08
  -1  16  -5  386.14   12.66
  -1  16  -5  375.41   12.41
  -1  16  -5  389.17   12.47
  -1  16  -5  390.83   12.82
  -1 -16  -5  372.16   12.15
   1  16   5  381.51   12.19
  -1  16  -6  267.15    9.67
   1 -16   6  265.46    9.64
  -1 -16  -6  287.35    9.60
  -1 -16  -6  280.25    9.50
  -1 -16  -6  282.52    9.28
  -1 -16  -6  268.50    8.98
  -1 -16  -6  269.74    9.13
  -1  16  -6  263.39    9.57
  -1  16  -6  246.03    9.24
  -1  16  -6  283.29    9.32
  -1  16  -6  258.23    9.42
  -1 -16  -6  258.86    8.94
   1  16   6  253.51    8.72
  -1  16  -7  349.43   11.58
  -1  16  -7  341.20   11.06
  -1 -16  -7  319.78   11.53
  -1 -16  -7  347.86   11.45
  -1 -16  -7  352.49   11.26
  -1 -16  -7  342.34   11.41
  -1 -16  -7  341.93   11.05
  -1 -16  -7  333.80   11.26
  -1 -16  -7  349.44   11.19
  -1  16  -7  341.22   11.52
  -1  16  -7  359.90   11.33
  -1 -16  -7  346.66   11.05
  -1  16  -7  334.78   11.24
  -1 -16  -8   34.83    3.58
  -1  16  -8   37.59    2.83
  -1  16  -8   36.75    3.27
  -1  16  -8   36.68    2.93
  -1 -16  -8   39.07    2.83
  -1 -16  -8   35.04    2.90
  -1 -16  -8   35.48    3.12
  -1 -16  -8   35.56    2.78
  -1  16  -8   38.46    3.64
  -1  16  -8   35.90    3.64
  -1  16  -9  219.18    7.47
  -1 -16  -9  219.03    7.63
   1 -16   9  249.06    8.07
  -1 -16  -9  234.82    7.52
  -1 -16  -9  247.16    7.60
  -1 -16  -9  249.73    7.67
  -1 -16  -9  248.10    7.63
  -1  16  -9  238.31    7.74
  -1  16  -9  234.01    7.56
  -1 -16  -9  231.46    7.51
   1 -17  -9   16.33    1.82
   1 -17  -9   16.56    2.01
   1  17  -9   18.59    1.70
   1  17  -9   18.30    1.67
   1 -17  -9   14.43    1.75
   1  17  -8   11.37    2.09
   1 -17  -8   16.86    2.81
   1 -17  -8   12.16    2.76
   1 -17  -8   10.94    2.43
   1 -17  -8   10.61    2.36
   1  17  -8    9.65    2.22
   1  17  -8   12.93    2.46
   1  17  -8    6.87    3.07
   1  17  -8   11.38    2.31
   1 -17  -8    9.20    2.52
   1 -17  -7   90.91    4.85
   1 -17  -7   89.86    4.63
   1 -17  -7   87.00    4.48
   1 -17  -7   86.07    4.07
   1  17  -7   84.77    3.97
   1 -17  -7   91.96    4.07
   1  17  -7   81.71    3.74
   1  17  -7   86.50    4.74
   1  17  -7   86.09    4.16
   1 -17  -7   87.86    4.39
   1  17  -6  427.07   13.90
   1 -17  -6  431.31   14.05
   1 -17  -6  426.65   14.25
   1 -17  -6  445.43   13.93
   1 -17  -6  440.09   13.81
   1 -17  -6  452.86   14.01
   1  17  -6  439.28   14.17
   1  17  -6  424.03   13.82
   1 -17  -6  426.70   13.80
   1  17  -5    2.60    3.76
   1 -17  -5    8.32    4.45
   1  17  -5    1.09    3.63
  -1 -17   5    0.80    4.06
   1 -17  -5    5.70    3.52
   1 -17  -5    7.24    4.06
   1 -17  -5    2.59    3.33
  -1 -17   5    3.53    4.19
   1 -17  -5    7.51    4.62
   1 -17  -5    6.38    3.99
   1  17  -5   -4.89    4.06
   1  17  -5    4.74    3.26
   1  17  -5   -0.33    4.32
   1 -17  -5   -2.05    3.50
   1  17  -4   85.80    4.95
   1 -17  -4   96.86    5.76
   1 -17  -4  102.04    5.66
  -1 -17   4   97.62    5.70
   1  17  -4   93.17    4.16
   1 -17  -4   88.84    5.40
   1  17  -4   99.11    5.17
   1 -17  -4   93.32    4.73
   1  17  -4   97.96    4.61
   1  17  -4   90.02    5.68
   1  17  -4   82.46    4.14
   1 -17  -4   96.96    5.16
  -1 -17   4   94.29    5.65
   1 -17  -4  102.75    4.94
   1 -17  -4   98.22    4.85
   1 -17  -3   65.18    5.05
   1 -17  -3   72.59    5.21
   1 -17  -3   61.58    4.71
  -1 -17   3   67.11    5.40
   1 -17  -3   63.19    4.68
   1 -17  -3   69.80    4.59
   1 -17  -3   59.42    4.20
  -1 -17   3   72.86    5.44
   1  17  -3   61.09    4.59
  -1  17   3   59.65    4.86
   1  17  -3   67.02    3.96
   1 -17  -3   63.41    4.13
  -1 -17   2  147.89    8.57
   1  17  -2  166.03    8.14
  -1 -17   2  143.93    7.03
   1 -17  -2  155.98    6.67
   1 -17  -2  141.37    6.76
   1 -17  -2  152.04    6.57
  -1 -17   2  150.61    7.00
   1 -17  -2  140.43    5.90
   1  17  -2  156.89    6.37
  -1  17   2  162.79    6.94
   1  17  -2  151.94    6.99
  -1 -17   1   56.04    6.84
   1  17  -1   53.74    6.37
   1 -17  -1   54.26    4.76
  -1 -17   1   52.67    5.18
   1 -17  -1   54.07    4.92
   1 -17  -1   57.92    5.25
   1 -17  -1   56.45    4.96
  -1 -17   1   56.09    5.21
  -1 -17   1   49.59    4.92
  -1  17   1   60.89    5.29
   1  17  -1   52.58    5.15
   1  17   0  170.18    8.45
  -1 -17   0  160.34    8.84
   1 -17   0  155.95    7.02
   1 -17   0  160.88    6.65
  -1 -17   0  160.54    7.03
  -1 -17   0  147.63    6.70
  -1  17   0  159.29    7.60
   1  17   0  156.73    7.14
  -1  17   0  170.35    7.35
   1  17   1  362.86   13.08
  -1 -17  -1  324.42   13.31
   1 -17   1  328.23   11.72
   1 -17   1  330.00   11.72
  -1 -17  -1  358.27   11.66
  -1 -17  -1  326.68   11.40
  -1  17  -1  353.97   11.31
  -1  17  -1  337.11   12.27
   1  17   1  345.23   11.80
  -1  17  -1  338.73   11.95
   1  17   2  391.70   13.61
   1 -17   2  358.17   12.56
  -1 -17  -2  369.70   12.49
  -1 -17  -2  377.09   12.19
   1 -17   2  360.15   12.60
  -1 -17  -2  380.88   12.39
  -1 -17  -2  355.57   12.15
  -1  17  -2  352.65   13.11
  -1  17  -2  395.82   12.18
  -1  17  -2  369.30   12.83
   1  17   2  361.48   12.46
  -1 -17  -3  418.88   13.43
  -1 -17  -3  435.88   13.49
   1 -17   3  393.52   13.76
  -1 -17  -3  427.76   13.78
   1 -17   3  412.88   13.66
  -1 -17  -3  421.36   13.60
  -1  17  -3  392.14   13.21
  -1  17  -3  420.40   13.36
  -1  17  -3  387.04   14.25
  -1 -17  -3  385.61   15.04
  -1 -17  -4   29.46    3.59
  -1 -17  -4   31.97    3.98
   1 -17   4   25.99    4.77
  -1 -17  -4   37.18    3.99
   1 -17   4   32.36    4.38
  -1 -17  -4   36.67    4.27
  -1  17  -4   29.71    3.37
  -1  17  -4   34.74    3.79
  -1  17  -4   38.90    4.94
  -1  17  -4   31.35    3.85
  -1  17  -5    5.11    4.47
  -1 -17  -5   -0.66    3.62
   1 -17   5   -0.50    4.21
  -1 -17  -5    1.69    3.05
  -1 -17  -5    1.84    3.42
  -1 -17  -5    5.54    4.32
  -1  17  -5    1.01    2.87
  -1 -17  -5   -0.80    3.60
   1 -17   5    3.82    5.01
  -1  17  -5    0.38    3.54
  -1  17  -5   -0.37    3.68
  -1  17  -5    2.04    4.27
   1  17   5    2.57    3.06
  -1 -17  -6   31.69    4.32
   1 -17   6   26.08    4.63
  -1 -17  -6   39.87    4.24
  -1 -17  -6   29.91    3.64
  -1 -17  -6   29.58    3.46
  -1 -17  -6   27.39    3.09
  -1  17  -6   33.53    4.33
  -1  17  -6   25.83    3.51
  -1  17  -6   28.04    3.97
  -1  17  -6   33.18    3.75
  -1 -17  -6   27.91    3.10
  -1 -17  -7   12.85    3.78
  -1 -17  -7   14.50    3.54
  -1 -17  -7   13.75    2.95
  -1 -17  -7   12.83    3.06
  -1 -17  -7   11.54    2.55
  -1 -17  -7    7.85    3.29
  -1 -17  -7    9.64    3.54
  -1  17  -7   11.59    3.65
  -1  17  -7    9.87    3.21
  -1 -17  -7   10.74    2.61
  -1  17  -7    8.81    2.92
  -1 -17  -8   67.28    3.58
  -1 -17  -8   69.40    3.00
  -1 -17  -8   71.30    3.31
  -1 -17  -8   65.53    3.25
   1 -17   8   65.71    5.00
  -1  17  -8   69.97    3.23
  -1  17  -8   67.36    3.15
  -1 -17  -8   62.31    3.00
  -1  17  -8   70.48    3.45
  -1  17  -8   72.49    3.72
  -1 -17  -9   -1.67    1.84
  -1 -17  -9    1.81    1.61
  -1  17  -9   -1.39    1.85
   1  18  -8  123.01    5.07
   1 -18  -8  137.95    4.86
   1 -18  -8  136.34    4.71
   1 -18  -8  141.51    4.88
   1  18  -8  138.90    4.70
   1 -18  -8  138.52    4.67
   1  18  -8  143.25    4.81
   1 -18  -7   11.37    2.96
   1 -18  -7    4.20    3.19
   1 -18  -7   14.54    2.46
   1 -18  -7   14.21    2.43
   1  18  -7    8.63    2.32
   1  18  -7   11.51    3.16
   1 -18  -7   16.18    2.78
   1 -18  -6   11.08    3.46
   1 -18  -6   10.84    2.78
   1 -18  -6   11.30    3.44
   1 -18  -6    7.15    3.88
   1  18  -6    8.87    3.51
   1  18  -6    5.76    2.69
   1 -18  -6    6.83    2.83
   1 -18  -5  118.41    5.62
  -1 -18   5  109.22    5.50
   1 -18  -5  118.33    5.43
   1 -18  -5  117.26    5.86
   1 -18  -5  127.61    5.10
   1 -18  -5  124.39    5.32
  -1 -18   5  114.33    5.52
   1  18  -5  116.91    5.48
   1  18  -5  114.91    4.86
   1 -18  -5  112.50    4.92
   1 -18  -4   19.15    4.59
   1  18  -4   23.11    3.71
   1  18  -4   20.79    2.73
   1 -18  -4   22.49    4.55
   1 -18  -4   27.97    4.36
  -1 -18   4   18.13    4.59
   1  18  -4   19.62    3.96
   1 -18  -4   18.07    3.29
   1  18  -4   20.29    3.15
   1  18  -4   21.36    4.50
   1  18  -4   21.14    2.71
  -1 -18   4   17.52    4.54
   1 -18  -4   23.56    3.78
   1 -18  -4   19.93    3.93
   1 -18  -4   21.13    3.50
   1 -18  -3   67.12    5.05
   1 -18  -3   67.66    5.06
   1 -18  -3   66.99    4.77
  -1 -18   3   68.34    5.43
   1  18  -3   73.42    4.61
  -1  18   3   56.56    4.76
   1  18  -3   65.71    3.79
   1  18  -3   61.55    3.82
   1 -18  -3   76.22    4.48
  -1 -18   3   71.93    5.43
   1 -18  -3   78.25    4.70
   1 -18  -3   67.79    4.14
  -1 -18   2  680.96   21.96
   1 -18  -2  668.98   21.81
   1 -18  -2  691.77   21.90
   1  18  -2  750.40   21.75
  -1  18   2  691.25   21.96
   1  18  -2  648.64   22.01
  -1 -18   2  678.04   21.94
   1 -18  -2  708.20   21.77
   1 -18  -1  140.79    6.74
   1 -18  -1  143.91    6.40
  -1 -18   1  131.68    6.81
  -1 -18   1  145.79    6.76
   1 -18  -1  157.03    6.62
  -1 -18   1  135.47    6.45
   1  18  -1  141.89    6.84
  -1  18   1  152.63    6.93
  -1 -18   0    6.60    6.24
   1  18   0   -0.55    5.71
  -1 -18   0    8.09    4.70
   1 -18   0    3.60    5.36
   1 -18   0    8.35    4.13
   1 -18   0    5.86    4.67
  -1 -18   0    9.64    4.20
  -1  18   0    9.04    3.56
  -1  18   0    9.42    5.05
   1  18   0   10.63    4.72
  -1 -18  -1   48.87    4.89
   1 -18   1   41.60    5.03
   1 -18   1   48.98    5.04
  -1  18  -1   40.64    3.99
  -1  18  -1   44.29    5.75
  -1 -18  -1   45.52    4.30
   1  18   1   48.69    4.94
  -1  18  -1   43.10    5.19
   1 -18   2    5.09    4.73
  -1 -18  -2    8.37    4.31
  -1 -18  -2    6.57    3.46
   1 -18   2    2.02    4.63
  -1  18  -2    7.50    3.41
  -1 -18  -2    3.49    4.49
  -1  18  -2    7.71    3.59
   1  18   2    4.45    4.19
  -1  18  -2    2.76    4.80
  -1  18  -3   19.47    3.64
  -1 -18  -3   23.64    4.11
   1 -18   3   20.78    4.84
  -1 -18  -3   20.41    3.71
  -1  18  -3   19.58    3.36
   1 -18   3   14.93    4.57
  -1 -18  -3   21.94    4.69
  -1 -18  -3   16.76    4.34
  -1  18  -4   11.91    4.38
  -1 -18  -4   10.95    3.69
  -1 -18  -4   19.56    3.66
   1 -18   4   14.53    4.58
  -1 -18  -4   20.65    4.24
  -1  18  -4   12.38    3.12
  -1 -18  -4   14.77    3.98
  -1 -18  -4   14.76    4.61
   1 -18   4   18.95    4.23
  -1  18  -4   21.59    3.56
  -1  18  -4   27.02    4.58
   1  18   4   15.98    3.38
  -1  18  -5   24.07    4.29
   1 -18   5   29.19    4.87
  -1 -18  -5   28.81    4.15
  -1 -18  -5   26.14    3.52
   1 -18   5   28.52    4.24
  -1 -18  -5   32.15    3.19
  -1  18  -5   26.19    3.48
  -1  18  -5   29.94    3.48
  -1  18  -5   25.35    3.44
  -1  18  -5   25.65    4.20
   1  18   5   26.18    2.97
  -1 -18  -6  214.32    8.60
   1 -18   6  246.83    8.78
  -1 -18  -6  241.02    8.61
  -1 -18  -6  252.07    8.30
  -1 -18  -6  252.95    8.51
  -1 -18  -6  242.25    8.11
  -1  18  -6  253.68    8.62
  -1  18  -6  228.74    8.47
  -1  18  -6  264.37    8.29
  -1  18  -6  238.26    8.25
  -1 -18  -7   15.82    3.20
  -1 -18  -7   22.69    3.17
  -1 -18  -7   15.98    2.46
  -1 -18  -7   15.40    2.68
  -1 -18  -7   14.38    2.84
  -1 -18  -7   14.99    3.13
   1 -18   7   18.25    4.94
  -1  18  -7   15.78    3.14
  -1  18  -7   16.40    2.53
  -1 -18  -7   14.44    2.61
  -1 -18  -7   17.38    2.10
  -1 -18  -8   56.78    2.53
  -1 -18  -8   54.51    2.65
  -1 -18  -8   57.46    2.87
   1 -18   8   59.06    4.08
  -1  18  -8   53.79    2.56
  -1  18  -8   53.74    2.52
  -1  18  -8   52.56    2.89
  -1 -19   8   13.00    2.29
   1 -19  -8   16.94    1.72
   1  19  -8   18.48    1.60
   1  19  -8   17.36    1.43
   1  19  -7    6.86    2.56
   1 -19  -7    7.43    2.36
   1 -19  -7    8.10    2.54
   1  19  -7    8.87    1.85
   1 -19  -7    9.93    1.84
   1 -19  -6  206.37    7.04
   1 -19  -6  213.63    7.12
   1 -19  -6  198.33    7.42
   1  19  -6  205.41    7.34
   1  19  -6  207.57    6.89
   1  19  -6  206.89    7.14
   1 -19  -6  210.40    6.84
   1 -19  -5   68.66    4.21
   1 -19  -5   77.01    4.05
   1 -19  -5   68.54    4.61
  -1 -19   5   69.84    4.26
   1 -19  -5   65.23    4.56
   1 -19  -5   76.29    4.15
   1  19  -5   71.37    4.23
   1 -19  -5   69.80    3.50
   1  19  -5   74.66    3.51
   1 -19  -4   53.39    4.45
   1 -19  -4   56.84    3.91
   1 -19  -4   60.25    3.90
  -1 -19   4   59.35    4.63
   1 -19  -4   56.71    4.43
  -1 -19   4   47.74    4.55
   1 -19  -4   47.73    4.59
   1  19  -4   56.76    4.08
   1  19  -4   49.27    3.25
   1  19  -3   88.08    4.54
  -1 -19   3   95.81    5.54
   1 -19  -3   98.96    4.91
   1  19  -3   89.81    4.06
   1 -19  -3   92.19    5.27
   1 -19  -3   87.69    5.24
   1 -19  -3   90.64    4.91
  -1 -19   3   84.02    5.48
   1  19  -3   93.29    4.84
   1  19  -3   84.83    4.10
   1  19  -3   88.60    5.35
  -1  19   3   76.61    4.77
   1 -19  -2  105.47    5.34
  -1 -19   2   99.58    5.84
   1 -19  -2   93.05    5.55
   1 -19  -2   93.53    5.40
   1 -19  -2   94.76    5.37
  -1 -19   2   95.59    5.78
  -1 -19   2   85.23    5.37
   1  19  -2  107.52    5.06
  -1  19   2   92.01    5.48
   1  19  -2   91.93    5.63
   1 -19  -1  465.73   15.12
  -1 -19   1  470.75   15.26
   1 -19  -1  459.38   15.01
   1 -19  -1  461.80   15.21
  -1 -19   1  459.83   15.24
   1  19  -1  441.74   15.25
  -1  19   1  468.42   15.30
  -1 -19   1  436.68   14.92
   1  19  -1  501.63   14.98
   1 -19   0   -2.25    4.60
   1 -19   0    5.02    3.99
   1 -19   0    3.80    5.07
  -1 -19   0    6.14    4.66
  -1 -19   0    8.25    3.99
  -1  19   0    1.97    3.51
   1  19   0    4.43    4.57
  -1  19   0   -0.70    4.82
  -1 -19  -1  182.98    7.04
   1 -19   1  161.58    7.23
   1 -19   1  153.85    7.20
   1 -19   1  168.78    7.71
  -1 -19  -1  164.55    6.49
  -1  19  -1  178.06    6.51
  -1  19  -1  157.89    7.41
   1  19   1  163.26    7.07
  -1 -19  -2   97.17    5.01
   1 -19   2   87.34    5.77
  -1 -19  -2   99.85    5.26
  -1 -19  -2   99.60    5.40
  -1  19  -2   90.39    4.60
   1 -19   2   96.81    5.59
  -1 -19  -2   97.14    5.54
  -1  19  -2   96.44    4.70
   1  19   2   89.17    5.06
  -1  19  -2   92.93    5.73
  -1 -19  -3  185.66    6.94
  -1 -19  -3  184.88    7.24
   1 -19   3  200.94    7.76
  -1 -19  -3  208.39    7.24
  -1 -19  -3  195.62    7.37
  -1  19  -3  176.61    6.84
   1 -19   3  189.34    7.56
  -1 -19  -3  193.12    7.61
  -1  19  -3  190.28    7.02
   1  19   3  206.10    7.02
  -1  19  -3  182.32    6.88
  -1  19  -4   62.67    4.64
  -1 -19  -4   69.16    4.53
  -1 -19  -4   68.25    4.03
  -1 -19  -4   80.34    4.19
   1 -19   4   70.37    5.03
  -1 -19  -4   76.31    4.91
  -1  19  -4   63.57    3.67
  -1 -19  -4   79.24    4.41
   1 -19   4   67.44    5.42
   1 -19   4   74.40    4.61
  -1  19  -4   71.83    4.06
  -1  19  -4   67.74    3.94
  -1  19  -4   67.69    4.92
   1  19   4   78.66    3.89
   1 -19   5   22.75    4.53
   1 -19   5   19.66    3.80
  -1 -19  -5   22.24    3.07
  -1 -19  -5   19.68    3.69
  -1  19  -5   20.76    3.79
  -1  19  -5   19.85    2.98
  -1  19  -5   21.53    3.74
   1  19   5   23.72    2.60
  -1 -19  -6   33.61    3.65
  -1 -19  -6   41.08    3.62
   1 -19   6   35.70    3.87
   1 -19   6   37.66    5.23
  -1 -19  -6   45.66    3.40
  -1 -19  -6   43.68    3.49
  -1 -19  -6   47.12    2.98
  -1  19  -6   36.52    3.46
  -1  19  -6   37.65    2.86
  -1 -19  -7   16.52    2.52
  -1 -19  -7   20.23    2.52
  -1 -19  -7   14.31    2.15
  -1 -19  -7   13.51    1.81
  -1 -19  -7   16.06    2.61
   1 -19   7   15.19    4.11
  -1  19  -7   16.51    2.08
  -1  19  -7   21.94    2.52
  -1 -19  -8   10.39    1.65
  -1  19  -8    7.82    1.31
   1 -20  -7   28.30    2.16
   1  20  -7   25.06    1.58
   1 -20  -6    4.35    2.23
   1 -20  -6    9.75    3.19
  -1 -20   6    7.47    2.97
  -1 -20   6    6.10    3.11
   1  20  -6    2.48    2.53
   1  20  -6    3.27    2.29
   1  20  -6    2.23    1.75
   1 -20  -5   16.19    2.75
   1 -20  -5   13.95    2.65
   1 -20  -5   15.10    3.37
   1 -20  -5   10.31    3.33
  -1  20   5   14.18    2.43
  -1 -20   5   15.41    3.63
   1  20  -5   10.95    3.02
   1  20  -5   14.78    2.10
  -1  20   5   12.66    2.20
  -1 -20   4  232.57    7.99
   1 -20  -4  213.04    7.96
   1 -20  -4  231.09    7.89
  -1 -20   4  218.70    7.95
   1  20  -4  234.42    7.78
  -1 -20   4  198.12    8.00
   1 -20  -4  219.82    7.69
   1 -20  -3   18.49    3.93
  -1 -20   3   28.98    4.34
   1 -20  -3   36.07    3.75
  -1 -20   3   27.74    4.32
   1 -20  -3   31.58    4.13
   1 -20  -3   24.20    4.01
   1  20  -3   24.75    2.69
  -1 -20   3   23.92    3.98
   1  20  -3   32.89    3.51
   1  20  -3   27.05    2.72
  -1 -20   2   23.19    4.59
   1 -20  -2   26.23    4.07
  -1 -20   2   24.23    3.94
   1 -20  -2   24.61    4.26
   1 -20  -2   27.51    4.04
  -1 -20   2   26.10    4.46
   1 -20  -2   27.01    4.15
   1  20  -2   28.27    3.68
  -1 -20   2   23.39    3.97
   1  20  -2   27.84    4.25
  -1  20   2   20.35    3.98
   1  20  -2   23.87    3.00
   1 -20  -1   93.47    5.23
  -1 -20   1   92.35    5.54
   1 -20  -1   78.83    5.32
  -1 -20   1   91.31    5.11
   1 -20  -1   91.14    5.31
  -1 -20   1  101.47    5.49
   1 -20  -1   91.12    5.00
   1  20  -1   95.10    5.31
  -1  20   1   87.08    5.40
   1  20  -1   88.91    4.39
   1  20  -1   99.56    4.79
  -1 -20   1   84.22    4.79
  -1  20   1   91.97    4.52
  -1 -20   0  148.82    6.55
  -1 -20   0  149.08    6.42
  -1  20   0  159.16    5.96
   1 -20   0  145.43    6.61
   1 -20   0  146.52    6.61
  -1 -20   0  136.16    5.87
  -1  20   0  151.68    5.87
  -1  20   0  140.54    6.67
   1  20   0  140.54    6.46
   1 -20   1  114.95    5.89
  -1 -20  -1  119.61    5.65
   1 -20   1  112.55    5.86
  -1 -20  -1  110.43    5.57
   1 -20   1  102.30    6.16
  -1  20  -1  115.09    4.95
   1  20   1  109.01    5.52
  -1  20  -1  112.62    5.95
  -1 -20  -2    5.98    3.47
  -1 -20  -2    1.28    3.79
   1 -20   2   -0.50    4.50
  -1 -20  -2    5.41    4.08
   1 -20   2    0.16    5.16
   1 -20   2    0.08    4.29
  -1  20  -2    0.71    3.04
  -1 -20  -2   -3.23    4.01
  -1  20  -2   -0.64    3.11
  -1  20  -2    0.26    4.23
   1  20   2   -1.00    3.20
  -1  20  -3   31.82    3.91
  -1 -20  -3   38.05    3.14
  -1 -20  -3   33.97    3.71
  -1 -20  -3   38.52    3.71
   1 -20   3   36.98    4.53
   1 -20   3   36.72    4.36
  -1 -20  -3   30.89    4.19
  -1  20  -3   36.84    3.11
   1 -20   3   32.74    4.81
   1 -20   3   39.78    5.51
  -1 -20  -3   34.18    3.91
  -1  20  -3   36.56    3.26
   1  20   3   43.18    3.35
  -1  20  -3   37.17    2.95
  -1 -20  -4  228.79    7.43
   1 -20   4  219.15    8.07
  -1  20  -4  188.38    7.09
  -1 -20  -4  211.05    7.75
   1 -20   4  204.76    8.49
  -1  20  -4  206.33    7.53
  -1  20  -4  212.88    7.80
   1  20   4  218.39    7.16
  -1  20  -4  205.72    7.17
  -1 -20  -4  212.74    7.43
  -1 -20  -4  217.74    7.20
   1 -20   4  222.30    7.84
   1 -20   5   68.02    4.50
  -1 -20  -5   61.86    3.20
  -1 -20  -5   62.29    3.61
   1 -20   5   50.77    3.75
  -1  20  -5   66.48    3.68
  -1  20  -5   61.51    3.77
  -1  20  -5   66.19    3.17
   1  20   5   58.04    2.87
  -1 -20  -6   14.70    2.67
  -1 -20  -6   21.08    2.66
  -1 -20  -6   23.98    2.57
  -1 -20  -6   20.45    2.13
  -1 -20  -6   18.87    2.81
   1 -20   6   19.31    4.20
  -1  20  -6   17.95    2.51
  -1  20  -6   15.41    2.08
  -1 -20  -7   19.01    1.88
  -1  20  -7   21.40    1.54
  -1  20  -7   19.93    1.71
   1 -20   7   18.85    3.16
   1  21  -6   -2.04    1.88
  -1 -21   6   -2.98    2.25
   1  21  -6    0.92    1.70
   1 -21  -5  221.67    6.97
  -1 -21   5  224.94    7.19
  -1  21   5  230.09    6.62
   1  21  -5  210.08    6.91
   1  21  -5  222.99    6.79
   1  21  -4   13.64    2.79
  -1 -21   4   18.09    3.18
   1 -21  -4   16.03    3.24
  -1 -21   4   11.69    3.20
  -1 -21   4   16.11    3.18
   1 -21  -4   15.17    3.11
   1 -21  -4   14.90    2.99
  -1  21   4   13.61    2.44
  -1 -21   3   40.95    3.63
   1  21  -3   46.77    3.38
   1 -21  -3   47.18    3.47
  -1 -21   3   42.29    4.07
  -1 -21   3   43.77    4.06
   1 -21  -3   38.44    3.68
  -1  21   3   52.22    3.22
   1 -21  -3   43.67    3.82
   1 -21  -2    1.46    3.33
  -1 -21   2   10.88    4.03
   1 -21  -2   12.64    3.53
  -1 -21   2   10.53    3.91
   1  21  -2    9.43    2.48
  -1  21   2   10.80    3.08
   1 -21  -2   10.44    3.74
   1 -21  -2   10.56    3.47
  -1 -21   2   13.12    3.26
   1  21  -2    9.44    3.06
  -1  21   2   11.01    2.93
  -1  21   2    8.27    3.26
   1  21  -2    7.61    2.49
  -1 -21   1   19.24    4.14
   1 -21  -1   16.83    3.84
   1 -21  -1   18.09    4.00
  -1 -21   1   20.62    3.68
  -1 -21   1   17.90    4.05
  -1  21   1   19.51    3.23
   1 -21  -1   22.60    3.93
   1 -21  -1   15.99    3.54
  -1  21   1   23.48    3.82
   1  21  -1   20.71    2.83
  -1  21   1   19.71    3.09
   1  21  -1   22.04    3.25
  -1 -21   0   23.68    3.80
  -1 -21   0   23.73    4.05
   1 -21   0   23.80    4.11
   1 -21   0   29.71    4.24
  -1  21   0   28.44    3.27
   1  21   0   28.17    3.37
  -1  21   0   31.95    3.21
  -1  21   0   26.08    4.10
   1  21   0   29.43    3.06
  -1 -21  -1  138.20    5.60
   1 -21   1  124.08    5.86
  -1  21  -1  122.61    5.08
  -1 -21  -1  116.91    5.55
   1 -21   1  125.52    5.98
   1 -21   1  120.68    5.83
  -1  21  -1  133.98    5.03
  -1  21  -1  126.28    5.82
  -1 -21  -2   22.95    3.65
  -1 -21  -2   17.69    3.73
  -1  21  -2   18.51    2.84
   1 -21   2   26.18    4.53
   1 -21   2   22.96    3.93
  -1  21  -2   17.79    3.38
  -1  21  -2   16.90    3.91
   1  21   2   24.10    2.95
  -1 -21  -2   20.40    3.46
   1 -21   2   12.60    4.09
   1 -21   3    9.01    3.58
  -1 -21  -3    8.76    3.48
  -1 -21  -3   13.01    3.23
   1 -21   3   10.91    4.49
  -1  21  -3    8.85    2.45
   1 -21   3    4.74    4.18
  -1  21  -3   14.91    3.08
   1  21   3    7.12    2.60
  -1 -21  -3   12.62    3.01
  -1 -21  -3    4.69    2.84
   1 -21   3    6.40    3.77
   1 -21   4   44.33    4.65
   1 -21   4   52.82    4.15
  -1 -21  -4   44.81    3.54
  -1 -21  -4   42.38    2.60
  -1 -21  -4   50.26    3.04
   1 -21   4   48.49    3.74
  -1  21  -4   47.14    3.23
   1  21   4   48.11    2.68
  -1  21  -4   45.59    2.49
  -1  21  -4   47.66    3.54
  -1 -21  -5   65.82    3.28
  -1 -21  -5   68.19    3.37
  -1 -21  -5   72.68    3.12
   1 -21   5   65.77    3.90
   1 -21   5   70.58    4.45
   1  21   5   56.87    2.55
  -1  21  -5   64.79    2.71
  -1  21  -5   62.89    3.10
  -1 -21  -6    3.18    1.98
  -1  21  -6    3.65    1.63
   1  22  -5   41.56    2.09
   1 -22  -5   44.24    2.40
   1 -22  -5   37.35    2.67
  -1 -22   4  141.50    5.26
  -1  22   4  147.99    4.66
  -1 -22   4  139.41    5.40
  -1 -22   4  127.79    4.86
   1  22  -4  141.15    4.87
  -1  22   4  118.60    4.69
   1  22  -4  144.38    4.71
  -1  22   4  122.51    4.57
   1 -22  -4  147.28    4.95
   1 -22  -3    5.21    2.63
   1 -22  -3    2.44    2.77
  -1  22   3    3.38    2.19
  -1 -22   3    4.00    3.01
   1  22  -3    1.31    2.39
  -1  22   3    3.58    2.25
   1  22  -3    3.94    2.15
  -1 -22   3    1.69    3.01
   1 -22  -3   -0.79    2.80
   1 -22  -2    3.87    2.78
  -1  22   2    1.21    2.48
   1  22  -2    5.55    1.99
  -1 -22   2   -0.82    3.30
   1 -22  -2    1.71    3.12
   1  22  -2    3.91    2.57
  -1  22   2    0.74    2.49
   1  22  -2    0.97    1.99
   1 -22  -2    0.68    2.88
  -1 -22   2    3.25    3.36
   1 -22  -1   22.82    3.42
  -1 -22   1   25.14    3.54
   1  22  -1   22.22    2.45
  -1  22   1   21.88    2.81
   1 -22  -1   22.50    3.47
  -1 -22   1   20.81    3.03
   1  22  -1   26.89    2.83
  -1  22   1   22.72    2.68
   1  22  -1   23.21    2.42
  -1  22   1   18.28    3.09
  -1 -22   1   19.31    3.55
   1 -22  -1   26.20    3.37
   1 -22   0  357.33   11.87
  -1 -22   0  370.13   11.81
  -1 -22   0  359.45   11.69
   1 -22   0  353.50   11.80
   1  22   0  388.34   11.65
  -1  22   0  342.07   11.84
   1  22   0  366.91   11.50
   1 -22   1   10.10    3.64
  -1 -22  -1    8.74    3.13
   1 -22   1    5.03    3.45
  -1  22  -1    5.58    2.46
   1  22   1    1.45    2.75
  -1  22  -1    4.70    3.34
   1 -22   1    5.02    3.53
  -1 -22  -1    3.85    3.14
  -1  22  -2   12.40    2.35
   1 -22   2   22.16    3.40
  -1 -22  -2   13.46    3.08
  -1 -22  -2   14.62    3.03
   1  22   2   17.58    2.41
  -1  22  -2   16.60    3.28
  -1 -22  -2   20.66    2.88
   1 -22   2   14.78    3.46
  -1 -22  -3    6.43    2.80
  -1  22  -3    8.77    1.96
   1 -22   3    6.14    3.48
  -1 -22  -3    5.68    2.60
   1 -22   3    7.46    2.80
   1 -22   3    5.44    3.46
   1  22   3    4.13    2.04
   1 -22   3    4.15    3.17
  -1 -22  -4  120.04    4.51
   1 -22   4  120.04    4.98
   1 -22   4  123.44    4.88
   1  22   4  115.85    4.02
   1 -22   4  110.69    4.50
   1  22   5    6.67    1.61
   1 -22   5   11.03    2.75
  -1 -22  -5    8.30    1.89
  -1 -22  -5   10.15    1.80
  -1 -23   3   19.80    2.69
  -1  23   3   22.27    1.75
   1  23  -3   21.61    1.98
  -1  23   3   16.20    1.65
  -1 -23   3   23.24    2.33
   1 -23  -3   21.77    2.21
   1 -23  -2   18.32    2.53
  -1 -23   2   24.06    2.69
  -1  23   2   24.17    2.05
   1  23  -2   24.86    2.22
  -1  23   2   19.84    1.94
  -1 -23   2   20.21    2.74
   1 -23  -2   22.84    2.33
   1 -23  -2   16.00    2.37
  -1 -23   1   28.07    2.97
   1 -23  -1   22.92    2.78
   1  23  -1   23.50    1.98
  -1  23   1   27.91    2.26
  -1 -23   1   25.62    2.89
   1  23  -1   24.66    2.33
   1  23  -1   22.44    1.93
  -1 -23   1   26.43    2.92
   1 -23  -1   22.52    2.53
   1 -23  -1   28.06    2.71
   1 -23   0    2.73    2.77
   1 -23   0    1.56    2.76
  -1 -23   0    2.66    2.66
  -1 -23   0    2.80    2.70
   1  23   0    0.47    1.92
   1  23   0    5.21    2.18
  -1  23   0   -0.05    2.44
  -1  23   0    0.70    1.99
   1  23   0    2.70    1.84
   1 -23   1   23.34    2.98
  -1  23  -1   21.24    2.16
   1 -23   1   23.22    2.89
  -1 -23  -1   24.10    2.56
   1  23   1   27.64    2.33
  -1  23  -1   19.39    1.99
  -1  23  -1   20.96    2.73
  -1 -23  -1   29.16    2.62
   1 -23   1   22.83    2.95
  -1 -23  -2    5.63    2.28
   1 -23   2    7.65    2.50
  -1  23  -2    5.06    1.79
  -1 -23  -2    8.30    2.27
   1  23   2    8.54    2.07
  -1 -23  -2    8.53    2.16
   1 -23   2    2.94    2.65
   1  23   2    6.60    1.71
  -1  23  -2    8.88    2.41
   1 -23   3   14.74    2.35
   1  23   3   16.88    1.65
  -1 -23  -3   15.28    2.10
   1 -23   3   15.49    2.61
   1  23   3   13.37    1.53
   2   0 -12  147.63    5.48
   2   0 -12  149.89    5.29
   2   0 -12  132.34    5.09
   2   0 -12  124.89    5.01
   2   0 -12  141.72    4.99
   2   0 -11   -5.00    3.47
   2   0 -11   -2.44    3.48
   2   0 -11    2.83    3.48
   2   0 -11   -2.63    3.20
   2   0 -11   -4.93    3.82
   2   0 -11   -0.52    3.35
   2   0 -11   -0.57    3.56
   2   0 -11    0.16    3.23
   2   0 -11   -4.34    3.89
   2   0 -11   -5.65    4.04
   2   0 -11    2.13    3.49
   2   0 -11    3.64    2.67
   2   0 -11   -1.37    3.79
   2   0 -11    7.48    3.63
   2   0 -11   -5.56    4.10
   2   0 -11  -10.09    4.53
   2   0 -11    3.63    3.86
   2   0 -10  227.79    8.37
   2   0 -10  232.02    8.07
   2   0 -10  221.08    8.48
   2   0 -10  230.25    7.68
   2   0 -10  231.62   10.18
   2   0 -10  221.23    8.30
   2   0 -10  225.48    8.12
   2   0 -10  225.94    8.70
   2   0 -10  229.18    8.35
   2   0 -10  240.96    8.51
   2   0 -10  247.73    8.43
   2   0 -10  227.08    8.05
   2   0 -10  217.96    7.56
   2   0 -10  249.00    8.08
   2   0 -10  241.84    8.03
   2   0 -10  207.85    7.66
   2   0 -10  204.12    8.02
   2   0 -10  225.06    8.06
   2   0 -10  224.29    8.17
   2   0 -10  230.07    7.95
   2   0 -10  214.36    7.87
   2   0 -10  223.24    8.25
   2   0 -10  209.93    7.51
   2   0 -10  205.54    7.60
   2   0 -10  204.33    8.97
   2   0 -10  206.37    7.74
   2   0  -9   -0.48    3.84
   2   0  -9    2.49    3.85
   2   0  -9    3.70    4.27
   2   0  -9   -0.37    3.16
   2   0  -9   -0.98    4.42
   2   0  -9    2.01    6.03
   2   0  -9   -0.55    4.16
   2   0  -9    2.95    4.34
   2   0  -9    0.04    4.80
   2   0  -9   -2.79    4.16
   2   0  -9   -5.14    4.40
   2   0  -9   -1.65    3.87
   2   0  -9   -0.56    2.97
   2   0  -9    3.77    3.73
   2   0  -9    3.38    5.94
   2   0  -9    1.82    3.65
   2   0  -9    0.52    3.72
   2   0  -9   -2.08    3.80
   2   0  -9   -2.74    3.62
   2   0  -9   -0.89    3.49
   2   0  -9   -2.86    3.93
   2   0  -9    4.12    4.21
   2   0  -9   -3.85    3.26
   2   0  -9    1.38    4.19
   2   0  -9   -0.84    3.17
  -2   0   9    3.68    7.03
   2   0  -9    2.79    2.97
   2   0  -9    1.08    5.24
   2   0  -9   -0.38    3.64
   2   0  -8   42.72    3.35
   2   0  -8   46.53    4.14
   2   0  -8   40.07    3.85
   2   0  -8   50.01    4.17
   2   0  -8   41.80    3.84
   2   0  -8   45.51    5.87
   2   0  -8   40.52    4.33
   2   0  -8   38.58    4.29
   2   0  -8   38.65    4.68
   2   0  -8   39.50    4.12
   2   0  -8   43.10    4.20
   2   0  -8   36.13    3.78
   2   0  -8   42.62    3.67
   2   0  -8   47.53    5.62
   2   0  -8   42.84    3.56
   2   0  -8   49.34    3.17
   2   0  -8   39.56    3.68
   2   0  -8   41.21    3.55
   2   0  -8   36.38    3.69
   2   0  -8   46.07    4.19
   2   0  -8   28.83    4.11
   2   0  -8   33.18    3.39
   2   0  -8   49.02    3.83
   2   0  -8   45.61    3.14
   2   0  -8   38.21    3.33
   2   0  -8   44.95    2.91
   2   0  -8   38.25    5.03
   2   0  -8   46.07    3.06
   2   0  -7    2.14    3.21
   2   0  -7   -1.21    2.90
   2   0  -7    3.13    3.25
   2   0  -7    2.57    2.97
   2   0  -7   -0.75    2.58
   2   0  -7   -1.36    4.60
   2   0  -7    0.96    3.29
   2   0  -7   -2.16    3.29
   2   0  -7    3.05    3.56
   2   0  -7    4.01    3.19
   2   0  -7   -1.91    3.15
   2   0  -7   -1.33    2.86
   2   0  -7    0.22    2.34
   2   0  -7    1.87    2.75
   2   0  -7    1.41    4.38
   2   0  -7   -1.71    2.77
   2   0  -7    3.21    2.87
   2   0  -7   -0.85    2.65
   2   0  -7   -0.80    2.67
   2   0  -7    2.03    3.22
   2   0  -7    2.83    3.24
   2   0  -7    3.81    2.97
   2   0  -7   -0.49    2.64
   2   0  -7    3.56    2.84
   2   0  -7    0.32    3.37
   2   0  -7    1.40    2.14
   2   0  -7   -0.96    2.97
   2   0  -7    0.07    2.34
   2   0  -7   -2.05    2.57
   2   0  -7   -4.38    3.94
   2   0  -7    0.67    2.42
   2   0  -7   -2.56    3.18
   2   0  -7    3.91    2.08
   2   0  -6   23.77    2.84
   2   0  -6   22.83    2.80
   2   0  -6   16.67    3.15
   2   0  -6   26.21    2.49
   2   0  -6   27.03    2.81
   2   0  -6   18.11    3.35
   2   0  -6   25.53    2.90
   2   0  -6   21.43    2.80
   2   0  -6   23.79    2.89
   2   0  -6   26.09    4.07
   2   0  -6   29.95    2.40
   2   0  -6   27.53    2.49
   2   0  -6   28.45    2.47
   2   0  -6   27.05    3.88
   2   0  -3    2.40    2.02
   2   0  -3    5.98    2.29
   2   0  -3    2.89    2.12
  -2   0   2  427.36   13.35
   2   0  -2  416.01   13.24
  -2   0   2  430.38   13.12
   2   0  -2  428.04   13.35
   2   0  -2  420.05   13.27
  -2   0   1    1.29    1.43
  -2   0   1    2.12    1.68
  -2   0   0  746.67   22.48
   2   0   0  715.14   22.56
   2   0   1    2.23    2.15
  -2   0  -1    1.98    1.57
  -2   0  -1    1.23    1.63
  -2   0  -2  518.57   17.00
   2   0   2  526.74   16.98
  -2   0  -3    0.05    1.99
  -2   0  -3    1.23    2.23
  -2   0  -3    0.85    2.29
   2   0   3    1.98    2.37
  -2   0  -3   -0.42    2.00
  -2   0  -4 3246.64   96.24
  -2   0  -4 3309.40   96.08
   2   0   4 3052.52   95.88
  -2   0  -4 3129.77   96.34
  -2   0  -4 3176.85   96.22
  -2   0  -5    1.78    3.51
  -2   0  -5   -0.31    2.17
  -2   0  -5    3.92    3.97
  -2   0  -5    0.07    3.17
  -2   0  -6   25.60    4.79
  -2   0  -6   19.16    4.17
  -2   0  -8   86.27    4.91
  -2   0  -8   84.79    4.52
  -2   0  -8   84.80    4.81
  -2   0  -8   96.38    5.48
  -2   0  -8   90.47    5.31
  -2   0  -8   87.33    5.52
  -2   0  -8   85.85    7.36
  -2   0  -8   86.32    4.66
  -2   0  -8   97.99    7.00
  -2   0  -8   88.14    4.52
  -2   0  -8   91.92    4.70
  -2   0  -8   83.89    5.10
  -2   0  -8   92.86    4.69
  -2   0  -8   72.41    4.98
  -2   0  -8   87.02    5.68
  -2   0  -8   85.81    4.96
  -2   0  -8   95.11    4.49
  -2   0  -8   85.12    6.01
  -2   0  -8   91.88    4.40
  -2   0  -8   87.24    4.79
  -2   0  -9   -1.01    3.98
  -2   0  -9   -4.25    4.93
  -2   0  -9   -6.33    5.00
  -2   0  -9    5.43    4.43
  -2   0  -9   -5.19    7.12
  -2   0  -9   -3.14    3.99
  -2   0  -9   -3.81    6.32
  -2   0  -9   -5.63    3.73
  -2   0  -9   -5.68    3.95
  -2   0  -9    5.91    4.00
  -2   0  -9   -3.74    5.06
  -2   0  -9   -1.24    4.46
  -2   0  -9    3.51    4.12
  -2   0  -9   -2.74    3.49
  -2   0  -9    4.47    5.43
  -2   0  -9    0.99    3.72
  -2   0  -9   -4.73    4.07
  -2   0  -9    1.34    3.32
  -2   0 -10    6.72    4.74
  -2   0 -10    6.43    4.70
  -2   0 -10   -2.39    4.21
  -2   0 -10    3.96    3.93
  -2   0 -10    7.79    3.81
  -2   0 -10    6.74    3.61
  -2   0 -10    2.86    3.84
  -2   0 -10    9.49    4.36
  -2   0 -10    1.71    3.59
  -2   0 -10    3.07    3.83
  -2   0 -10    1.25    4.92
  -2   0 -10    1.54    3.11
  -2   0 -10    7.67    3.84
  -2   0 -10    4.65    3.75
  -2   0 -10    0.67    3.09
  -2   0 -11    5.41    3.54
  -2   0 -11    0.62    2.83
  -2   0 -11   -0.12    3.69
  -2   0 -11   -4.48    4.09
  -2   0 -11   -4.93    3.37
  -2   0 -11    1.80    3.28
  -2   0 -11    1.74    3.10
  -2   0 -11   -1.81    4.08
  -2   0 -11   -5.22    4.09
  -2   0 -11   -0.20    3.53
  -2   0 -11   -2.43    3.24
  -2   0 -12   19.92    2.85
  -2   0 -12   21.25    2.99
  -2   0 -12   23.69    2.52
  -2   0 -12   24.86    2.64
  -2   0 -12   18.87    2.41
  -2   0 -12   25.29    3.12
  -2   0 -12   30.89    3.05
  -2   0 -12   18.04    2.67
  -2   0 -12   25.83    2.82
   2   1 -12   25.94    3.32
   2  -1 -12   33.12    2.89
   2  -1 -12   28.92    3.17
   2  -1 -12   30.00    2.99
   2  -1 -12   30.80    3.08
   2   1 -12   29.12    2.63
   2  -1 -12   25.35    2.58
   2   1 -12   30.66    3.06
   2  -1 -12   27.25    2.89
   2   1 -11  303.90    9.66
   2  -1 -11  288.66    9.65
   2  -1 -11  288.45    9.63
   2   1 -11  309.02    9.66
   2  -1 -11  285.84    9.69
   2  -1 -11  274.88    9.65
   2  -1 -11  260.61    9.56
   2   1 -11  267.09    9.55
   2   1 -11  267.45    9.59
   2   1 -11  266.01    9.52
   2   1 -11  301.86    9.79
   2  -1 -11  262.15    9.41
   2   1 -11  291.69    9.59
   2   1 -11  269.35    9.46
   2  -1 -11  278.03    9.57
   2  -1 -11  281.92    9.48
   2  -1 -11  297.90    9.64
   2  -1 -11  287.47    9.94
   2   1 -11  289.00    9.95
   2  -1 -11  284.23    9.85
   2  -1 -11  315.44    9.68
   2  -1 -11  287.59    9.34
   2   1 -11  323.08    9.66
   2   1 -11  310.07    9.72
   2  -1 -11  300.78    9.79
   2   1 -11  271.11   10.04
   2  -1 -11  272.13   10.08
   2   1 -11  318.24    9.93
   2   1 -11  303.43    9.92
   2  -1 -10   58.68    4.86
   2  -1 -10   60.14    3.87
   2   1 -10   71.41    3.61
   2   1 -10   63.66    4.38
   2  -1 -10   59.34    4.42
   2   1 -10   59.38    4.42
   2   1 -10   62.62    5.01
   2  -1 -10   53.72    4.98
   2  -1 -10   66.51    6.85
   2  -1 -10   61.33    4.56
   2  -1 -10   55.26    4.75
   2   1 -10   64.67    4.79
   2  -1 -10   47.39    5.35
   2   1 -10   66.82    5.35
   2  -1 -10   61.09    4.79
   2   1 -10   70.44    5.05
   2   1 -10   79.43    4.95
   2  -1 -10   58.61    4.35
   2   1 -10   55.20    4.22
   2   1 -10   65.44    3.70
   2   1 -10   61.72    4.36
   2  -1 -10   59.35    3.37
   2  -1 -10   55.66    4.26
   2   1 -10   64.89    4.28
   2   1 -10   55.18    4.23
   2   1 -10   66.96    3.92
   2  -1 -10   57.75    4.31
   2   1 -10   58.22    4.85
   2   1 -10   57.50    4.52
   2  -1 -10   64.64    4.39
   2   1 -10   53.42    4.35
   2  -1 -10   56.37    4.10
   2   1 -10   59.67    4.18
   2  -1 -10   54.28    4.56
   2   1 -10   69.80    4.37
   2  -1 -10   52.86    4.05
   2  -1 -10   54.95    4.65
   2  -1 -10   51.20    3.69
   2  -1 -10   54.30    3.58
   2   1 -10   53.50    3.58
   2  -1 -10   47.24    5.78
   2  -1 -10   53.42    4.12
   2  -1  -9  231.49    8.51
   2   1  -9  243.90    7.86
   2  -1  -9  229.24    8.24
   2  -1  -9  207.05    8.56
   2   1  -9  213.54    8.59
   2   1  -9  241.22    8.25
   2  -1  -9  229.91   10.15
   2   1  -9  239.03    8.63
   2   1  -9  227.99    8.26
   2  -1  -9  220.99    8.40
   2  -1  -9  218.77    8.25
   2  -1  -9  229.01    7.96
   2   1  -9  263.79    8.92
   2  -1  -9  215.88    8.43
   2  -1  -9  219.11    8.79
   2   1  -9  232.33    8.50
   2   1  -9  259.31    8.66
   2  -1  -9  199.96    8.26
   2   1  -9  279.55    8.68
   2   1  -9  238.37    8.13
   2   1  -9  233.70    7.89
   2  -1  -9  223.11    7.71
   2  -1  -9  222.00    8.16
   2   1  -9  267.30    8.31
   2   1  -9  231.23    8.18
   2  -1  -9  218.93    8.16
   2   1  -9  269.77   10.41
   2  -1  -9  219.86    8.12
   2  -1  -9  217.90    7.80
   2   1  -9  265.21    8.61
   2   1  -9  218.57    8.09
   2  -1  -9  231.28    8.22
   2   1  -9  221.65    8.29
   2   1  -9  233.82    8.32
   2  -1  -9  227.56    8.39
   2   1  -9  237.53    8.43
   2  -1  -9  224.29    8.31
   2   1  -9  269.87    8.13
   2  -1  -9  214.57    8.34
   2  -1  -9  215.05    8.01
   2   1  -9  239.38    8.32
   2  -1  -9  218.67    7.87
   2  -1  -9  218.00    7.83
   2   1  -9  235.09    7.78
   2   1  -9  225.41    7.88
   2  -1  -9  219.94    7.70
   2  -1  -9  216.35    9.03
   2  -1  -9  223.72    8.16
   2   1  -9  210.64    7.74
   2   1  -9  215.19    8.00
   2   1  -8   26.69    4.03
   2   1  -8   17.65    3.58
   2   1  -8   23.71    3.55
   2  -1  -8   28.96    3.69
   2   1  -8   30.18    3.00
   2  -1  -8   25.44    3.64
   2  -1  -8   26.07    3.25
   2  -1  -8   25.21    3.94
   2  -1  -8   23.88    4.02
   2  -1  -8   26.77    5.60
   2   1  -8   25.93    4.06
   2  -1  -8   22.90    3.90
   2   1  -8   25.58    4.04
   2  -1  -8   16.17    4.45
   2   1  -8   23.00    4.49
   2  -1  -8   22.93    3.87
   2   1  -8   21.68    3.82
   2  -1  -8   19.95    3.54
   2   1  -8   21.58    3.93
   2  -1  -8   23.38    3.40
   2  -1  -8   23.51    2.80
   2  -1  -8   22.45    3.38
   2  -1  -8   25.18    3.49
   2   1  -8   21.29    3.39
   2   1  -8   25.50    3.32
   2   1  -8   31.77    5.41
   2   1  -8   26.92    3.40
   2   1  -8   21.08    2.94
   2  -1  -8   28.04    3.89
   2  -1  -8   28.72    3.64
   2  -1  -8   25.56    3.32
   2   1  -8   26.40    3.82
   2   1  -8   25.55    3.48
   2  -1  -8   22.18    3.42
   2  -1  -8   27.59    3.02
   2   1  -8   29.44    4.03
   2   1  -8   26.12    3.63
   2   1  -8   29.20    4.00
   2  -1  -8   29.32    4.06
   2  -1  -8   20.96    3.86
   2   1  -8   23.36    3.25
   2   1  -8   26.11    3.38
   2  -1  -8   25.12    2.47
   2  -1  -8   24.31    3.05
   2   1  -8   25.20    3.12
   2  -1  -8   26.34    3.15
   2  -1  -8   27.20    2.78
   2   1  -8   21.72    2.87
   2  -1  -8   23.64    4.81
  -2   1   8   15.48    6.43
   2   1  -8   26.15    2.91
   2   1  -8   22.07    3.53
   2  -1  -8   25.16    2.69
   2  -1  -8   26.72    3.74
   2   1  -8   26.07    2.63
   2  -1  -7   10.67    3.23
   2   1  -7    4.81    2.92
   2  -1  -7    9.50    2.76
   2   1  -7    5.99    3.32
   2   1  -7   12.71    2.95
   2  -1  -7    6.94    3.08
   2   1  -7    7.05    2.47
   2  -1  -7    7.75    3.21
   2  -1  -7   11.61    3.35
   2  -1  -7    5.61    4.61
   2   1  -7   10.88    3.32
   2  -1  -7    5.69    3.00
   2   1  -7    7.90    3.29
   2   1  -7    7.94    3.64
   2  -1  -7    9.66    3.23
   2   1  -7    8.30    3.17
   2  -1  -7    7.15    2.90
   2   1  -7    5.96    3.22
   2  -1  -7   10.20    2.33
   2   1  -7    9.95    4.36
   2   1  -7    8.17    2.43
   2  -1  -7   -4.39    3.06
   2   1  -7    5.79    2.95
   2  -1  -7    5.74    2.73
   2   1  -7    7.88    2.77
   2  -1  -7    8.92    2.74
   2   1  -7    6.22    2.76
   2  -1  -7   10.00    2.86
   2   1  -7    7.37    2.71
   2   1  -7    7.95    2.75
   2  -1  -7    7.87    2.83
   2   1  -7   12.60    2.93
   2  -1  -7    4.85    3.22
   2   1  -7    5.81    2.69
   2   1  -7    7.53    3.06
   2   1  -7    7.36    3.29
   2  -1  -7    8.21    2.52
   2  -1  -7    7.79    3.00
   2  -1  -7    3.53    3.23
   2   1  -7    7.89    3.33
   2  -1  -7    6.94    2.72
   2  -1  -7    5.29    3.39
   2   1  -7    7.84    3.33
   2  -1  -7    9.39    2.33
   2  -1  -7    9.96    2.65
   2  -1  -7    6.11    3.07
   2   1  -7    5.95    2.39
   2  -1  -7    9.93    2.03
   2   1  -7   11.06    2.62
   2  -1  -7    7.83    2.48
   2  -1  -7   10.18    3.95
   2  -1  -7    7.72    2.28
   2   1  -7    7.10    2.21
   2   1  -7    8.95    3.12
   2   1  -7    7.29    2.50
   2  -1  -7    7.61    3.27
   2  -1  -7    7.56    2.32
   2   1  -6   55.44    3.70
   2   1  -6   63.08    3.38
   2  -1  -6   62.35    3.47
   2   1  -6   62.31    3.44
   2   1  -6   71.52    3.39
   2  -1  -6   63.99    3.22
   2  -1  -6   56.79    3.07
   2  -1  -6   69.13    3.19
   2  -1  -6   63.61    3.09
   2   1  -6   66.59    3.12
   2   1  -6   67.68    4.43
   2   1  -6   61.47    3.22
   2   1  -6   63.35    3.38
   2  -1  -6   50.91    3.53
   2  -1  -6   66.02    3.09
   2   1  -6   65.72    3.53
   2  -1  -6   66.36    3.45
   2  -1  -6   57.55    3.46
   2  -1  -6   63.30    4.66
   2  -1  -6   61.45    3.52
   2  -1  -6   64.53    3.38
   2   1  -6   67.31    3.85
   2  -1  -6   56.36    3.89
   2   1  -5  581.60   18.29
   2  -1  -5  569.98   18.35
   2   1  -4  382.48   12.00
   2   1  -4  391.35   12.48
   2  -1  -4  375.10   12.48
   2  -1  -4  415.09   12.58
  -2   1   3  640.04   20.29
   2  -1  -3  663.93   20.56
   2   1  -3  691.95   20.57
   2   1  -3  668.71   20.61
   2  -1  -3  672.24   20.60
  -2   1   3  679.50   20.72
   2  -1  -3  674.31   20.64
   2  -1  -2  130.25    4.49
  -2   1   2  124.47    4.63
   2   1  -2  122.10    4.51
  -2   1   2  125.98    4.34
   2  -1  -2  137.61    4.85
  -2  -1   2  130.09    4.34
   2   1  -2  134.39    4.77
  -2   1   1 5851.22  175.03
  -2   1   1 5489.54  174.98
  -2  -1   1 6055.75  175.00
  -2   1   0  568.24   17.42
  -2  -1   0  555.15   17.39
  -2   1   0  559.74   17.41
   2  -1   0  533.20   17.52
  -2  -1   0  593.55   17.43
   2   1   0  573.70   17.51
  -2  -1  -1   47.41    2.28
  -2  -1  -1   50.85    2.34
   2   1   1   50.73    2.69
  -2   1  -2  917.78   33.10
   2   1   2  973.41   33.12
  -2  -1  -3  307.32    9.81
  -2  -1  -3  301.53    9.64
  -2   1  -3  297.63    9.73
  -2  -1  -3  303.70    9.73
  -2   1  -3  291.20    9.62
   2  -1   3  295.83    9.71
  -2  -1  -3  297.79    9.66
   2   1   3  296.68    9.61
  -2   1  -4  335.40   10.61
   2  -1   4  314.51   10.52
  -2  -1  -4  329.97   10.60
   2   1   4  333.81   10.39
  -2   1  -4  307.55   10.97
  -2  -1  -4  318.82   10.74
  -2  -1  -4  333.37   10.85
  -2   1  -5 1151.33   34.00
  -2  -1  -5 1121.88   34.02
  -2  -1  -5 1077.59   33.92
  -2   1  -5 1095.46   34.40
  -2  -1  -5 1102.74   34.29
  -2  -1  -5 1068.36   34.24
  -2   1  -6  261.11    8.94
  -2  -1  -6  273.13    8.94
  -2   1  -6  259.86    9.13
  -2   1  -6  270.69    9.28
  -2   1  -6  269.78    9.15
  -2   1  -6  266.95    9.04
  -2  -1  -6  285.75    9.11
  -2  -1  -6  275.57    9.08
  -2   1  -6  266.87   10.27
  -2  -1  -6  273.81    9.83
  -2  -1  -6  285.18    8.84
  -2  -1  -6  267.31    8.81
  -2   1  -6  258.87    8.73
  -2  -1  -6  274.50    8.86
  -2  -1  -6  274.51   10.00
  -2   1  -6  276.45    8.86
  -2   1  -6  270.98    8.99
  -2  -1  -6  268.73    9.01
  -2   1  -6  284.24    9.32
  -2   1  -6  271.33    9.24
  -2   1  -6  254.85    8.88
  -2  -1  -6  268.75    8.79
  -2   1  -6  269.19    8.78
  -2  -1  -6  272.20    8.83
  -2   1  -6  282.34    8.83
  -2  -1  -6  251.91    8.85
  -2  -1  -7  406.55   13.09
  -2  -1  -7  429.93   13.02
  -2   1  -7  421.85   12.96
  -2  -1  -7  392.22   12.98
  -2   1  -7  408.66   13.11
  -2   1  -7  404.86   13.12
  -2  -1  -7  398.32   13.07
  -2   1  -7  391.96   13.29
  -2   1  -7  407.16   13.23
  -2   1  -7  419.45   14.53
  -2  -1  -7  415.93   13.29
  -2  -1  -7  411.54   13.21
  -2   1  -7  415.70   13.33
  -2  -1  -7  410.65   13.03
  -2  -1  -7  416.32   12.98
  -2   1  -7  405.71   12.93
  -2  -1  -7  415.64   14.34
  -2  -1  -7  411.64   13.04
  -2   1  -7  400.87   13.22
  -2  -1  -7  430.75   13.04
  -2  -1  -7  393.07   13.11
  -2  -1  -7  394.74   13.16
  -2   1  -7  400.16   13.13
  -2   1  -7  433.44   13.03
  -2  -1  -7  390.24   12.83
  -2   1  -7  413.30   12.97
  -2  -1  -7  413.25   13.01
  -2   1  -7  388.99   13.45
  -2  -1  -7  398.59   13.45
  -2   1  -7  399.84   13.50
  -2   1  -7  396.07   12.98
  -2   1  -7  407.05   13.05
  -2  -1  -7  415.78   12.97
  -2   1  -7  412.59   12.93
  -2  -1  -7  388.93   12.96
  -2   1  -8   69.08    4.06
  -2  -1  -8   64.69    4.38
  -2   1  -8   71.69    4.59
  -2   1  -8   70.66    4.63
  -2   1  -8   71.21    5.16
  -2   1  -8   72.74    5.09
  -2  -1  -8   63.69    5.31
  -2   1  -8   66.88    4.99
  -2  -1  -8   71.45    4.83
  -2   1  -8   64.61    6.91
  -2  -1  -8   65.08    4.34
  -2  -1  -8   61.28    4.24
  -2   1  -8   63.41    4.06
  -2  -1  -8   62.26    6.58
  -2  -1  -8   68.50    4.40
  -2  -1  -8   71.16    4.47
  -2   1  -8   66.08    4.70
  -2   1  -8   71.80    4.24
  -2   1  -8   68.21    4.72
  -2  -1  -8   52.56    4.52
  -2   1  -8   68.45    4.66
  -2  -1  -8   73.64    4.86
  -2  -1  -8   75.05    4.37
  -2  -1  -8   63.91    3.76
  -2   1  -8   68.52    4.01
  -2  -1  -8   66.54    5.66
  -2   1  -8   65.73    5.61
  -2   1  -8   68.60    4.38
  -2   1  -8   66.78    3.93
  -2   1  -8   62.45    4.45
  -2   1  -8   68.69    4.17
  -2  -1  -8   73.96    4.07
  -2   1  -9  545.68   17.32
  -2  -1  -9  524.81   17.22
  -2  -1  -9  514.62   17.26
  -2   1  -9  587.23   17.50
  -2  -1  -9  546.18   17.56
  -2  -1  -9  538.69   17.39
  -2   1  -9  538.42   17.50
  -2   1  -9  560.63   17.56
  -2   1  -9  572.15   19.11
  -2  -1  -9  547.15   17.31
  -2   1  -9  569.70   17.17
  -2  -1  -9  564.58   17.27
  -2  -1  -9  561.12   17.22
  -2  -1  -9  550.42   18.86
  -2  -1  -9  520.34   17.20
  -2   1  -9  534.26   17.36
  -2   1  -9  539.68   17.40
  -2   1  -9  558.09   17.63
  -2   1  -9  542.60   17.38
  -2  -1  -9  547.87   17.20
  -2  -1  -9  564.76   17.30
  -2  -1  -9  525.78   17.59
  -2  -1  -9  529.56   17.41
  -2  -1  -9  543.16   17.14
  -2   1  -9  535.25   17.06
  -2   1  -9  533.56   17.95
  -2   1  -9  513.25   17.14
  -2   1  -9  548.78   17.06
  -2  -1  -9  537.49   17.09
  -2   1  -9  546.50   17.18
  -2   1  -9  550.60   17.27
  -2  -1  -9  540.03   17.24
  -2   1 -10  272.70    9.73
  -2  -1 -10  266.91    9.45
  -2   1 -10  295.64    9.66
  -2  -1 -10  261.78    9.82
  -2   1 -10  273.24    9.57
  -2  -1 -10  265.60    9.41
  -2  -1 -10  271.63    9.27
  -2  -1 -10  239.94    9.22
  -2   1 -10  275.51    9.15
  -2  -1 -10  270.09    9.34
  -2   1 -10  268.71    9.26
  -2   1 -10  275.31    9.87
  -2  -1 -10  270.03    9.17
  -2   1 -10  276.92    9.36
  -2  -1 -10  262.57    9.82
  -2   1 -10  281.12    9.52
  -2  -1 -10  267.77    9.57
  -2  -1 -10  281.71    9.09
  -2   1 -10  252.35    8.86
  -2  -1 -10  266.79    9.02
  -2  -1 -10  270.52    9.25
  -2   1 -10  273.75    9.37
  -2  -1 -10  247.38    8.98
  -2  -1 -10  265.28    9.21
  -2   1 -10  271.67    9.25
  -2   1 -11  258.68    8.70
  -2   1 -11  252.11    8.67
  -2  -1 -11  245.96    8.69
  -2  -1 -11  244.37    8.36
  -2   1 -11  233.57    8.49
  -2   1 -11  249.13    8.20
  -2  -1 -11  249.97    8.24
  -2   1 -11  225.56    8.29
  -2  -1 -11  235.71    8.31
  -2  -1 -11  234.74    8.22
  -2  -1 -11  239.29    8.44
  -2  -1 -11  239.99    8.47
  -2  -1 -11  249.73    8.64
  -2   1 -11  253.29    8.31
  -2   1 -11  244.39    8.49
  -2   1 -11  260.77    8.88
  -2   1 -11  223.88    8.18
  -2   1 -11  234.69    8.28
  -2  -1 -11  231.59    8.13
  -2  -1 -12   33.47    3.01
  -2   1 -12   40.86    3.22
  -2  -1 -12   29.84    2.98
  -2   1 -12   26.66    2.99
  -2   1 -12   34.73    2.47
  -2  -1 -12   37.21    2.79
  -2  -1 -12   33.62    2.66
  -2  -1 -12   31.04    2.61
  -2   1 -12   34.04    2.70
  -2   1 -12   39.32    3.01
  -2  -1 -12   32.61    2.71
  -2   1 -12   36.91    2.89
  -2  -1 -12   36.22    3.23
  -2   1 -12   44.45    3.18
  -2  -1 -12   32.57    2.91
   2   2 -12  167.26    5.92
   2  -2 -12  166.43    5.75
   2  -2 -12  162.72    5.71
   2  -2 -12  150.79    5.60
   2  -2 -12  141.23    5.53
   2   2 -12  158.13    5.56
   2  -2 -12  156.52    5.68
   2   2 -12  165.62    5.79
   2  -2 -11  118.47    5.02
   2  -2 -11  108.92    5.00
   2  -2 -11  107.17    5.00
   2   2 -11  108.33    4.88
   2   2 -11  114.80    4.98
   2   2 -11  110.66    4.46
   2  -2 -11  105.72    4.88
   2   2 -11   99.78    4.84
   2  -2 -11  116.54    5.15
   2   2 -11  102.81    4.88
   2  -2 -11  113.80    4.98
   2   2 -11  101.50    4.75
   2   2 -11  108.31    4.60
   2  -2 -11  108.33    4.94
   2   2 -11  110.46    5.31
   2  -2 -11  115.62    4.66
   2   2 -11  110.97    4.95
   2   2 -11  113.70    4.88
   2  -2 -11  108.51    5.50
   2   2 -11  109.97    5.41
   2  -2 -11  110.22    5.30
   2  -2 -11  113.50    4.63
   2  -2 -11  117.11    5.23
   2  -2 -11  119.20    5.13
   2   2 -11  114.62    5.24
   2  -2 -11  113.91    5.84
   2   2 -11  114.64    5.36
   2   2 -10   17.74    3.98
   2  -2 -10   28.94    4.20
   2  -2 -10   34.65    4.41
   2  -2 -10   27.71    4.63
   2   2 -10   26.56    3.91
   2  -2 -10   32.79    3.56
   2   2 -10   30.36    4.58
   2  -2 -10   37.13    4.40
   2   2 -10   36.45    4.61
   2   2 -10   37.76    4.32
   2   2 -10   24.54    4.92
   2  -2 -10   33.43    5.08
   2   2 -10   28.80    4.50
   2  -2 -10   29.69    3.92
   2   2 -10   26.23    3.72
   2  -2 -10   31.64    3.96
   2  -2 -10   29.66    3.92
   2   2 -10   27.48    3.90
   2   2 -10   37.01    3.82
   2  -2 -10   32.47    3.88
   2  -2 -10   29.02    3.57
   2  -2 -10   30.11    3.57
   2  -2 -10   27.87    4.10
   2   2 -10   17.68    3.86
   2   2 -10   10.33    3.89
   2  -2 -10   31.91    4.30
   2   2 -10   43.94    3.63
   2  -2 -10   29.45    4.12
   2   2 -10   16.05    4.07
   2   2 -10   34.60    4.54
   2   2 -10   37.53    4.01
   2   2 -10   20.64    3.79
   2  -2 -10   30.43    3.30
   2   2 -10   26.51    3.40
   2  -2 -10   28.41    3.01
   2   2 -10   18.62    3.05
   2  -2 -10   28.45    3.23
   2  -2 -10   27.37    5.38
   2  -2 -10   27.77    3.86
   2  -2  -9    4.55    3.43
   2   2  -9    4.94    3.78
   2  -2  -9    4.71    3.98
   2   2  -9    0.67    4.39
   2  -2  -9    7.43    4.44
   2  -2  -9    4.01    4.16
   2   2  -9    5.66    3.67
   2   2  -9    1.25    2.83
   2  -2  -9    2.34    6.08
   2  -2  -9    5.68    4.13
   2   2  -9    1.17    5.94
   2   2  -9    3.87    4.35
   2   2  -9    8.59    4.72
   2   2  -9   -0.34    4.07
   2  -2  -9    1.10    3.86
   2   2  -9    4.08    4.31
   2  -2  -9    1.31    3.66
   2  -2  -9    1.50    3.73
   2   2  -9    4.18    3.51
   2   2  -9    1.64    3.71
   2   2  -9    1.57    3.61
   2   2  -9    0.83    3.16
   2  -2  -9    0.84    3.65
   2   2  -9    1.42    3.63
   2  -2  -9    5.94    5.87
   2   2  -9    2.60    5.85
   2  -2  -9   -0.64    3.45
   2  -2  -9    3.92    3.39
   2   2  -9    3.57    3.71
   2   2  -9    1.13    3.78
   2  -2  -9    3.57    3.78
   2   2  -9   -1.32    3.50
   2  -2  -9    3.58    4.03
   2  -2  -9    1.52    3.99
   2   2  -9    0.42    4.34
   2  -2  -9    1.67    4.22
   2   2  -9    4.15    4.08
   2   2  -9   -1.97    3.79
   2   2  -9    2.12    3.60
   2   2  -9    4.12    3.04
   2  -2  -9    2.65    3.16
   2  -2  -9    1.10    2.95
   2  -2  -9   -1.48    2.65
   2  -2  -9    4.22    3.28
   2  -2  -9    3.70    5.27
   2  -2  -9    3.07    3.92
   2   2  -9    1.32    2.93
   2  -2  -9   -0.59    2.86
   2   2  -8  188.26    6.53
   2  -2  -8  185.69    7.30
   2   2  -8  178.50    7.31
   2   2  -8  195.35    6.96
   2  -2  -8  195.64    6.87
   2   2  -8  176.86    7.28
   2   2  -8  190.30    6.90
   2  -2  -8  187.95    7.19
   2  -2  -8  185.97    8.63
   2   2  -8  191.92    8.64
   2  -2  -8  197.01    7.22
   2  -2  -8  186.56    7.03
   2   2  -8  177.94    7.44
   2   2  -8  185.49    7.14
   2   2  -8  186.71    7.26
   2  -2  -8  185.87    7.29
   2   2  -8  177.55    6.97
   2   2  -8  188.02    7.22
   2  -2  -8  192.03    7.23
   2  -2  -8  181.67    7.01
   2   2  -8  193.22    6.87
   2  -2  -8  197.79    6.90
   2  -2  -8  196.61    6.91
   2   2  -8  184.27    6.84
   2   2  -8  185.71    6.88
   2  -2  -8  190.86    6.49
   2   2  -8  191.07    6.87
   2  -2  -8  192.86    6.90
   2  -2  -8  196.52    8.63
   2   2  -8  184.14    6.69
   2   2  -8  192.03    8.52
   2   2  -8  192.50    7.24
   2  -2  -8  202.58    7.05
   2   2  -8  188.96    7.11
   2   2  -8  188.98    6.88
   2  -2  -8  199.31    7.24
   2   2  -8  185.64    7.17
   2  -2  -8  189.41    6.77
   2  -2  -8  192.61    7.09
   2   2  -8  184.46    6.84
   2   2  -8  196.37    7.17
   2  -2  -8  206.24    7.18
   2  -2  -8  200.85    6.85
   2   2  -8  183.56    7.01
   2  -2  -8  187.26    6.63
   2  -2  -8  195.28    6.76
   2  -2  -8  196.14    6.71
   2  -2  -8  185.51    6.91
   2   2  -8  187.10    6.54
   2   2  -8  190.46    6.70
   2  -2  -8  187.32    6.46
  -2   2   8  177.03    9.00
   2   2  -8  166.76    7.68
   2  -2  -8  174.86    7.71
   2   2  -8  185.93    6.69
   2   2  -8  183.29    6.87
   2   2  -8  193.74    6.57
   2  -2  -8  189.50    6.59
   2  -2  -8  193.77    7.08
   2  -2  -7    4.53    3.33
   2  -2  -7   10.24    3.27
   2   2  -7    7.67    2.98
   2   2  -7    5.88    3.22
[truncated: 1,004,667 more chars]
