# Supplementary material for: Synthesis and crystal structures of two related Co and Mn complexes: a celebration of collaboration between the universities of Dakar and Southampton
Source: Acta Crystallogr E Crystallogr Commun. 2023 Nov 16;79(Pt 12):1109–14. doi: 10.1107/S2056989023009805 (PMC10833403; doi:10.1107/S2056989023009805)
Supplement: Supplementary file 2 [file e-79-01109-Struct-1sup2.hkl]

data_Struct-1                                                                   
_shelx_title ' 2023ncs0244_a.res in P2(1)/c'                                    
_shelx_refln_list_code          4                                               
_shelx_F_calc_maximum      207.60                                               
_exptl_crystal_F_000       764.00                                               
_reflns_d_resolution_high  0.8001                                               
                                                                                
loop_                                                                           
 _space_group_symop_operation_xyz                                               
 'x, y, z'                                                                      
 '-x, y+1/2, -z+1/2'                                                            
 '-x, -y, -z'                                                                   
 'x, -y-1/2, z-1/2'                                                             
                                                                                
_cell_length_a     7.7484                                                       
_cell_length_b    19.2895                                                       
_cell_length_c    10.6975                                                       
_cell_angle_alpha  90.000                                                       
_cell_angle_beta   93.378                                                       
_cell_angle_gamma  90.000                                                       
                                                                                
_shelx_F_squared_multiplier     1.000                                           
                                                                                
loop_                                                                           
 _refln_index_h                                                                 
 _refln_index_k                                                                 
 _refln_index_l                                                                 
 _refln_F_squared_calc                                                          
 _refln_F_squared_meas                                                          
 _refln_F_squared_sigma                                                         
 _refln_observed_status                                                         
   1   0   0      19415.27      18262.70       395.56 o                         
   2   0   0       2925.37       3294.14        71.73 o                         
   3   0   0        425.90        675.59        34.84 o                         
   4   0   0      11015.99      10287.96       181.36 o                         
   5   0   0        447.05        420.15        10.75 o                         
   6   0   0       2651.30       2571.80        37.60 o                         
   7   0   0        245.08        279.07        18.38 o                         
   8   0   0        696.28        765.67        16.22 o                         
   9   0   0         80.30         85.61         5.25 o                         
   1   1   0        540.62        627.22        13.26 o                         
   2   1   0       2473.04       2543.05        32.08 o                         
   3   1   0       1070.95       1174.99        17.68 o                         
   4   1   0          2.24          8.78         7.56 o                         
   5   1   0        198.18        194.40         7.24 o                         
   6   1   0        318.27        298.71        13.68 o                         
   7   1   0        244.71        281.95        12.29 o                         
   8   1   0         63.52         79.96        17.48 o                         
   9   1   0         42.58         60.60         4.69 o                         
   0   2   0      35024.18      35375.76       615.80 o                         
   1   2   0      12194.37      12268.92       219.94 o                         
   2   2   0       2398.01       2252.62        34.91 o                         
   3   2   0        251.03        184.93         5.68 o                         
   4   2   0       3446.88       3279.02        51.85 o                         
   5   2   0       2375.72       2405.72        23.31 o                         
   6   2   0        407.21        382.78         9.86 o                         
   7   2   0        107.01        105.75         7.59 o                         
   8   2   0        613.26        630.90         9.89 o                         
   9   2   0        402.06        405.18         5.43 o                         
   1   3   0       1227.68       1119.12        24.84 o                         
   2   3   0         44.07         55.48         5.09 o                         
   3   3   0         66.94         71.23         7.20 o                         
   4   3   0        228.38        250.75         8.31 o                         
   5   3   0        143.24        143.50         5.77 o                         
   6   3   0        141.97        115.28         8.10 o                         
   7   3   0        218.63        216.60         6.55 o                         
   8   3   0        683.73        709.50         9.31 o                         
   9   3   0         76.67         87.57         3.51 o                         
   0   4   0      15081.94      16443.65       287.11 o                         
   1   4   0       5385.43       5314.12        80.64 o                         
   2   4   0        331.18        315.82         9.61 o                         
   3   4   0       7427.02       7348.23       158.72 o                         
   4   4   0         36.68         15.92         8.13 o                         
   5   4   0        832.05        806.87        10.93 o                         
   6   4   0        790.32        807.32        13.69 o                         
   7   4   0       1128.55       1053.82        18.57 o                         
   8   4   0         69.55         59.97         6.38 o                         
   9   4   0        577.70        595.68         8.93 o                         
   1   5   0       2054.49       2079.56        37.30 o                         
   2   5   0        256.15        300.88         8.03 o                         
   3   5   0       1323.01       1213.06        28.96 o                         
   4   5   0         44.50         39.39         9.29 o                         
   5   5   0        157.50        171.80         6.56 o                         
   6   5   0        168.84        190.16         8.27 o                         
   7   5   0        146.89        131.10         5.93 o                         
   8   5   0        308.93        308.50         7.44 o                         
   9   5   0        818.75        798.33        12.16 o                         
   0   6   0       3142.14       3396.78        60.33 o                         
   1   6   0       1092.11       1177.47        15.05 o                         
   2   6   0        335.29        282.21         8.20 o                         
   3   6   0         18.58         27.40         7.71 o                         
   4   6   0        647.62        664.38        18.66 o                         
   5   6   0        259.28        270.46         7.03 o                         
   6   6   0        133.86        132.85         6.57 o                         
   7   6   0         85.69         74.14         6.90 o                         
   8   6   0        389.98        371.47         6.99 o                         
   9   6   0         66.26         73.87         3.28 o                         
   1   7   0        135.84        180.92         2.93 o                         
   2   7   0        244.50        256.59         9.84 o                         
   3   7   0        759.50        760.61        17.13 o                         
   4   7   0        222.37        197.60         6.98 o                         
   5   7   0         49.78         58.15         6.97 o                         
   6   7   0         92.36        109.60         5.54 o                         
   7   7   0        175.94        176.24         6.10 o                         
   8   7   0        106.48        113.85         4.35 o                         
   9   7   0        606.57        528.14        14.69 o                         
   0   8   0       1179.21       1439.14        33.22 o                         
   1   8   0       9715.79       9506.59       129.74 o                         
   2   8   0        949.31        822.31        11.50 o                         
   3   8   0       5037.96       4493.13        80.25 o                         
   4   8   0         55.94         63.67         5.39 o                         
   5   8   0       1821.41       1757.60        26.86 o                         
   6   8   0         85.62         89.62         5.47 o                         
   7   8   0        863.85        849.26        19.38 o                         
   8   8   0         68.04         71.08         5.17 o                         
   9   8   0        816.40        697.69        17.06 o                         
   1   9   0       1042.24       1105.86        17.86 o                         
   2   9   0       1139.55       1144.30        20.83 o                         
   3   9   0         84.53         77.31         3.80 o                         
   4   9   0          3.79          1.55         5.14 o                         
   5   9   0          4.70         19.32         7.08 o                         
   6   9   0        425.88        426.58        10.88 o                         
   7   9   0        475.45        452.81         7.26 o                         
   8   9   0         60.00         60.78         9.09 o                         
   0  10   0       4382.01       4682.59       102.91 o                         
   1  10   0      12991.63      13165.86       179.54 o                         
   2  10   0       2002.23       1903.92        31.56 o                         
   3  10   0       4938.28       4620.84        71.21 o                         
   4  10   0       1286.34       1254.62        15.73 o                         
   5  10   0       1739.92       1759.32        33.66 o                         
   6  10   0        127.95        147.56        11.43 o                         
   7  10   0        852.65        866.07        26.40 o                         
   8  10   0         92.56         92.80         7.02 o                         
   1  11   0        504.39        625.66        12.73 o                         
   2  11   0        168.21        148.08         5.56 o                         
   3  11   0         26.77         35.37         5.20 o                         
   4  11   0         53.19         45.94         5.83 o                         
   5  11   0        236.61        234.69        10.28 o                         
   6  11   0        199.37        211.90        13.01 o                         
   7  11   0          2.20          3.76         8.97 o                         
   8  11   0          0.90         17.98         6.16 o                         
   0  12   0       5473.64       5654.68        98.98 o                         
   1  12   0       1378.82       1398.69        19.37 o                         
   2  12   0       4278.22       4105.19        61.08 o                         
   3  12   0       1125.27       1112.01        15.09 o                         
   4  12   0       4286.32       4253.50        43.96 o                         
   5  12   0        182.86        194.56         8.88 o                         
   6  12   0       1378.41       1370.19        31.46 o                         
   7  12   0         56.66         81.49         8.50 o                         
   8  12   0        227.32        256.08        11.33 o                         
   1  13   0       1237.71       1386.11        16.15 o                         
   2  13   0        462.20        462.72         8.71 o                         
   3  13   0        696.08        721.05        10.89 o                         
   4  13   0        474.99        499.62         7.98 o                         
   5  13   0         41.95         47.33         7.97 o                         
   6  13   0        433.46        419.27        10.79 o                         
   7  13   0        600.57        568.13        10.11 o                         
   8  13   0         91.09         81.18         4.52 o                         
   0  14   0       1616.31       1684.48        25.75 o                         
   1  14   0        344.09        340.50         7.77 o                         
   2  14   0       3166.13       3206.37        44.88 o                         
   3  14   0        368.26        384.84         8.08 o                         
   4  14   0        460.87        460.06         8.39 o                         
   5  14   0        117.32        123.42         8.17 o                         
   6  14   0        898.38        899.25        13.58 o                         
   7  14   0         81.77         88.69         5.24 o                         
   1  15   0        974.04       1079.57        12.44 o                         
   2  15   0          4.55          6.25         7.05 o                         
   3  15   0       1200.10       1232.58        15.02 o                         
   4  15   0         16.78         16.09         7.01 o                         
   5  15   0         19.00         20.20         7.58 o                         
   6  15   0        469.14        491.10        10.37 o                         
   7  15   0        182.38        179.24         5.94 o                         
   0  16   0       1473.43       1588.21        35.80 o                         
   1  16   0        137.11        145.25         7.26 o                         
   2  16   0       1659.26       1621.11        19.60 o                         
   3  16   0         65.70         69.72         6.33 o                         
   4  16   0         60.60         80.13         6.70 o                         
   5  16   0         79.43         92.48         7.12 o                         
   6  16   0         12.97         10.09         6.18 o                         
   7  16   0         78.66         81.43         3.68 o                         
   1  17   0        691.23        720.22        11.00 o                         
   2  17   0         80.51         82.80         6.60 o                         
   3  17   0          9.40         10.35         6.58 o                         
   4  17   0         10.54         10.19         6.37 o                         
   5  17   0        176.18        179.47         6.86 o                         
   6  17   0        397.94        391.06         6.52 o                         
   0  18   0        176.30        187.71         9.32 o                         
   1  18   0         23.27         33.11         6.64 o                         
   2  18   0       2612.16       2583.85        35.09 o                         
   3  18   0         30.44         28.63         5.87 o                         
   4  18   0        676.75        681.29         8.37 o                         
   5  18   0         48.82         60.72         5.06 o                         
   6  18   0        805.82        782.08        14.58 o                         
   1  19   0          9.99         15.38         6.87 o                         
   2  19   0         12.26         12.37         5.74 o                         
   3  19   0         11.23         21.60         5.68 o                         
   4  19   0          6.16          6.54         5.22 o                         
   5  19   0        335.53        347.45         7.24 o                         
   0  20   0        311.31        335.79        10.90 o                         
   1  20   0        629.34        661.76         9.48 o                         
   2  20   0        885.55        947.74        14.68 o                         
   3  20   0       1972.43       2047.44        37.02 o                         
   4  20   0        214.01        218.78         5.55 o                         
   5  20   0        358.83        364.89         7.49 o                         
   1  21   0        140.34        125.89         5.42 o                         
   2  21   0         12.33          5.53         5.55 o                         
   3  21   0        177.26        180.27         5.81 o                         
   4  21   0         31.20         29.48         4.87 o                         
   0  22   0        293.44        292.11         7.65 o                         
   1  22   0       1613.06       1635.95        20.02 o                         
   2  22   0        219.98        239.81         5.95 o                         
   3  22   0       1513.69       1485.57        45.52 o                         
   1  23   0          6.81          9.25         3.42 o                         
   2  23   0         15.73         12.67         3.26 o                         
   0  24   0        269.15        258.93         7.81 o                         
  -9   1   1         91.29        104.25         5.09 o                         
  -8   1   1        303.92        327.76        10.34 o                         
  -7   1   1       1230.18       1289.54        25.36 o                         
  -6   1   1       1779.85       1822.52        18.76 o                         
  -5   1   1       3326.39       3145.92        29.71 o                         
  -4   1   1       1274.56       1139.15        23.33 o                         
  -3   1   1       9964.14       9610.72       168.76 o                         
  -2   1   1      26593.31      26163.27       646.77 o                         
  -1   1   1      13392.01      13039.97       227.66 o                         
   0   1   1        761.18        660.39         7.20 o                         
   1   1   1        117.09        123.83         3.54 o                         
   2   1   1         99.84        223.34         6.29 o                         
   3   1   1       1793.62       1800.08        46.43 o                         
   4   1   1         54.15         71.19         7.21 o                         
   5   1   1       2488.82       2429.39        22.87 o                         
   6   1   1        190.08        214.81         8.21 o                         
   7   1   1        561.97        610.83        13.86 o                         
   8   1   1        381.85        407.03        11.01 o                         
   9   1   1          2.15         10.26         5.32 o                         
  -9   2   1          9.12          2.92         3.65 o                         
  -8   2   1        220.72        223.73        11.99 o                         
  -7   2   1        831.77        832.79        17.27 o                         
  -6   2   1       1069.49       1012.17        14.17 o                         
  -5   2   1        563.42        621.59        15.58 o                         
  -4   2   1       2188.33       1965.04        36.60 o                         
  -3   2   1        297.40        256.47         7.53 o                         
  -2   2   1      43098.59      44528.79       951.44 o                         
  -1   2   1        314.80        314.08         6.31 o                         
   0   2   1       1586.03       1552.57        15.78 o                         
   1   2   1        801.59       1085.35        27.34 o                         
   2   2   1        185.44        231.74        10.74 o                         
   3   2   1       1044.35       1139.53        38.89 o                         
   4   2   1       1967.91       1808.40        39.74 o                         
   5   2   1         28.83         41.45         5.91 o                         
   6   2   1       1446.40       1401.19        24.40 o                         
   7   2   1         34.43         27.87         7.15 o                         
   8   2   1       1231.21       1238.65        15.90 o                         
   9   2   1         51.60         62.34         4.15 o                         
  -9   3   1        265.35        266.85         5.49 o                         
  -8   3   1         48.86         53.66         6.41 o                         
  -7   3   1         44.21         29.72         6.15 o                         
  -6   3   1        531.33        510.50         8.40 o                         
  -5   3   1        132.59        118.61         5.69 o                         
  -4   3   1         79.27         74.91         7.70 o                         
  -3   3   1       6943.20       7015.14       123.64 o                         
  -2   3   1      30071.20      30159.43       644.55 o                         
  -1   3   1       1668.09       1535.39        22.39 o                         
   0   3   1         60.07         66.05         1.17 o                         
   1   3   1       3610.76       3705.48        71.40 o                         
   2   3   1       8870.49      10636.18       175.81 o                         
   3   3   1        457.54        467.34        20.25 o                         
   4   3   1        383.70        373.64        10.31 o                         
   5   3   1        312.08        360.82         7.57 o                         
   6   3   1        157.41        141.70         6.83 o                         
   7   3   1         41.75         44.90         6.83 o                         
   8   3   1         71.91         77.03         9.12 o                         
   9   3   1         32.11         34.71         3.60 o                         
  -9   4   1        118.84        122.34         4.18 o                         
  -8   4   1          9.33          1.86         5.75 o                         
  -7   4   1         35.75         45.55         5.89 o                         
  -6   4   1        713.82        682.31         9.24 o                         
  -5   4   1         39.54         58.49         5.12 o                         
  -4   4   1        855.75        741.98        17.75 o                         
  -3   4   1        359.24        334.55        12.37 o                         
  -2   4   1       1347.84       1280.94        30.23 o                         
  -1   4   1       1351.34       1322.68        15.82 o                         
   0   4   1      11224.98      11671.59       145.76 o                         
   1   4   1        968.11        795.52        12.29 o                         
   2   4   1        702.69        621.45        15.53 o                         
   3   4   1       2999.28       3449.39        89.62 o                         
   4   4   1        727.50        647.96        15.91 o                         
   5   4   1        279.22        229.63         6.86 o                         
   6   4   1       2847.88       2866.34        25.67 o                         
   7   4   1        829.87        842.06        11.29 o                         
   8   4   1       1053.16       1090.10        11.49 o                         
   9   4   1        649.77        672.12         7.28 o                         
  -9   5   1          1.55          6.77         3.03 o                         
  -8   5   1          0.95         -0.52         4.90 o                         
  -7   5   1         51.12         49.64         5.63 o                         
  -6   5   1         38.44         34.35         5.91 o                         
  -5   5   1        128.25        119.73         5.24 o                         
  -4   5   1       1000.27       1016.26        23.80 o                         
  -3   5   1          0.66         -2.32         5.52 o                         
  -2   5   1          6.51          4.18         3.89 o                         
  -1   5   1        991.81       1099.09        11.49 o                         
   0   5   1       1033.59       1005.05        13.91 o                         
   1   5   1       3546.91       3961.39        45.79 o                         
   2   5   1       5240.53       5311.16        81.34 o                         
   3   5   1         73.05         92.67         9.95 o                         
   4   5   1         40.85         37.16         9.49 o                         
   5   5   1        747.52        741.42        10.39 o                         
   6   5   1        545.04        539.73         8.28 o                         
   7   5   1        139.90        155.27         7.12 o                         
   8   5   1        444.70        448.26         7.83 o                         
   9   5   1        108.32        104.22         2.64 o                         
  -9   6   1        184.34        178.45         3.84 o                         
  -8   6   1         83.87         91.63         4.43 o                         
  -7   6   1       1195.92       1223.20        13.42 o                         
  -6   6   1        100.70        105.71         5.63 o                         
  -5   6   1       2337.46       2295.73        22.41 o                         
  -4   6   1        409.47        437.21         7.69 o                         
  -3   6   1       1593.87       1430.80        21.24 o                         
  -2   6   1       1365.92       1391.28        24.99 o                         
  -1   6   1      16904.86      17140.89       172.38 o                         
   0   6   1        539.79        634.15        12.70 o                         
   1   6   1       3608.58       3419.72        36.56 o                         
   2   6   1        701.69        647.98        13.10 o                         
   3   6   1       3363.57       2919.51        41.20 o                         
   4   6   1         99.08        123.41         4.97 o                         
   5   6   1       1974.79       1796.08        22.67 o                         
   6   6   1        361.83        371.34         7.38 o                         
   7   6   1       3576.78       3697.87        44.12 o                         
   8   6   1        958.76        976.33        11.81 o                         
   9   6   1       1470.02       1373.13        23.90 o                         
  -9   7   1        126.62        106.63         8.04 o                         
  -8   7   1         66.23         68.11         4.16 o                         
  -7   7   1         23.35         25.28         5.62 o                         
  -6   7   1         35.30         35.11         5.40 o                         
  -5   7   1        291.04        256.96         5.33 o                         
  -4   7   1        694.74        688.91        10.25 o                         
  -3   7   1       1824.71       1819.32        30.62 o                         
  -2   7   1       3107.29       3086.53        62.52 o                         
  -1   7   1         76.75         85.25         2.64 o                         
   0   7   1       3057.36       3204.48        49.61 o                         
   1   7   1       1247.97       1278.78        12.62 o                         
   2   7   1       1768.62       1705.01        29.67 o                         
   3   7   1        214.57        241.78         7.70 o                         
   4   7   1        309.77        339.25         7.04 o                         
   5   7   1         96.76         91.94         5.01 o                         
   6   7   1         23.12         17.62         5.78 o                         
   7   7   1         92.69         93.98         5.67 o                         
   8   7   1          1.05          9.69         4.68 o                         
   9   7   1        264.32        236.28         7.95 o                         
  -9   8   1          8.00         17.31         6.26 o                         
  -8   8   1          4.31          9.55         4.62 o                         
  -7   8   1        699.22        676.94        14.49 o                         
  -6   8   1          2.11          7.09         5.40 o                         
  -5   8   1        129.64        122.39         4.64 o                         
  -4   8   1        227.48        219.38         5.63 o                         
  -3   8   1       6631.86       6513.08        75.05 o                         
  -2   8   1       2338.87       2421.23        40.38 o                         
  -1   8   1       1549.55       1565.57        20.15 o                         
   0   8   1        141.09        142.91         5.68 o                         
   1   8   1       5398.91       5206.15        81.52 o                         
   2   8   1        299.60        238.14         4.77 o                         
   3   8   1         70.81         75.39         6.14 o                         
   4   8   1        448.49        440.14         6.36 o                         
   5   8   1       1059.04       1017.51        11.44 o                         
   6   8   1        440.26        445.79        10.48 o                         
   7   8   1        719.35        717.14        13.66 o                         
   8   8   1       1328.62       1249.43        16.75 o                         
   9   8   1        999.90        860.04        25.86 o                         
  -8   9   1        307.03        301.64        10.34 o                         
  -7   9   1        834.23        838.20        19.92 o                         
  -6   9   1       1003.51       1038.49        16.05 o                         
  -5   9   1        634.32        627.49        13.03 o                         
  -4   9   1       3581.30       3569.90        33.90 o                         
  -3   9   1       5207.43       5316.15        51.56 o                         
  -2   9   1       5727.76       5730.40       145.07 o                         
  -1   9   1        123.64         98.22         5.53 o                         
   0   9   1       1207.59       1106.97        19.06 o                         
   1   9   1       2122.45       2137.81        30.79 o                         
   2   9   1       5989.62       5710.18        87.00 o                         
   3   9   1         31.76         35.54         3.80 o                         
   4   9   1        550.10        536.86        10.59 o                         
   5   9   1         17.20         13.96         6.67 o                         
   6   9   1        982.73        956.09        13.02 o                         
   7   9   1        215.37        216.54         7.49 o                         
   8   9   1         47.26         57.73         8.76 o                         
  -8  10   1        436.28        424.35         9.15 o                         
  -7  10   1        136.63        136.86         8.72 o                         
  -6  10   1        302.31        288.00         8.86 o                         
  -5  10   1        292.89        291.35         7.70 o                         
  -4  10   1        619.80        623.33         7.86 o                         
  -3  10   1         48.73         51.48         4.14 o                         
  -2  10   1        361.07        353.86        13.71 o                         
  -1  10   1       2448.71       2605.19        37.27 o                         
   0  10   1        770.86        723.57        14.18 o                         
   1  10   1       1375.67       1547.19        23.33 o                         
   2  10   1       4694.20       4593.47        83.21 o                         
   3  10   1       1551.63       1551.75        26.46 o                         
   4  10   1         74.88         60.12         5.76 o                         
   5  10   1        109.25        122.98         9.23 o                         
   6  10   1         35.53         31.02         7.77 o                         
   7  10   1         34.71         41.80         8.03 o                         
   8  10   1        180.74        173.87         7.45 o                         
  -8  11   1        512.36        458.88        13.35 o                         
  -7  11   1       1130.31       1088.02        14.53 o                         
  -6  11   1        467.83        477.70        10.59 o                         
  -5  11   1        540.75        543.29        10.26 o                         
  -4  11   1       4374.69       4390.32        40.16 o                         
  -3  11   1       3131.91       3126.32        27.27 o                         
  -2  11   1       1650.96       1595.57        17.60 o                         
  -1  11   1       6945.18       6919.48        95.47 o                         
   0  11   1       1250.48       1172.85        21.03 o                         
   1  11   1        644.74        614.52        10.72 o                         
   2  11   1       2249.62       2249.11        23.04 o                         
   3  11   1       1354.40       1325.32        14.71 o                         
   4  11   1         45.29         43.93         6.56 o                         
   5  11   1        203.63        219.35         9.07 o                         
   6  11   1         20.55         22.81         8.27 o                         
   7  11   1         57.78         61.38         7.17 o                         
   8  11   1        126.78        121.12         6.65 o                         
  -8  12   1        115.56         98.77         4.97 o                         
  -7  12   1         81.42         93.06         5.69 o                         
  -6  12   1         18.24         17.85         8.07 o                         
  -5  12   1       2566.38       2509.12        24.21 o                         
  -4  12   1        326.00        317.52         6.38 o                         
  -3  12   1         20.42         19.07         4.60 o                         
  -2  12   1        135.59        144.33         4.50 o                         
  -1  12   1       3301.60       3572.82        37.16 o                         
   0  12   1        360.06        381.39        10.10 o                         
   1  12   1        463.88        430.69         6.88 o                         
   2  12   1         39.04         63.32         5.15 o                         
   3  12   1        317.33        287.98         5.95 o                         
   4  12   1         62.51         65.59         6.54 o                         
   5  12   1        501.88        502.80        10.84 o                         
   6  12   1        366.03        357.96        10.06 o                         
   7  12   1        254.08        262.68         8.78 o                         
   8  12   1         45.63         50.52         5.17 o                         
  -8  13   1         75.63         62.56         3.73 o                         
  -7  13   1        309.79        293.88         6.72 o                         
  -6  13   1       1012.21       1003.62        13.71 o                         
  -5  13   1        483.73        487.67         8.42 o                         
  -4  13   1         57.60         71.83         5.48 o                         
  -3  13   1       1225.48       1215.06        11.69 o                         
  -2  13   1       2251.42       2238.57        20.93 o                         
  -1  13   1       5157.15       5467.36        59.13 o                         
   0  13   1        370.44        416.91         6.63 o                         
   1  13   1       1171.86       1164.40        11.96 o                         
   2  13   1         41.45         36.72         5.63 o                         
   3  13   1       1851.79       1909.58        22.15 o                         
   4  13   1         87.95         92.92         7.43 o                         
   5  13   1        164.60        172.61         7.96 o                         
   6  13   1        370.03        369.89        11.53 o                         
   7  13   1        253.11        242.94         6.93 o                         
   8  13   1         22.16         26.48         7.85 o                         
  -7  14   1        108.74        107.63         5.13 o                         
  -6  14   1        452.83        436.03        10.51 o                         
  -5  14   1        724.42        713.90        12.89 o                         
  -4  14   1       2084.30       2065.24        19.88 o                         
  -3  14   1        135.06        168.26         5.58 o                         
  -2  14   1         57.24         64.06         5.83 o                         
  -1  14   1         55.38         65.80         5.69 o                         
   0  14   1       2385.67       2425.63        28.22 o                         
   1  14   1        279.57        287.15         6.20 o                         
   2  14   1       1427.14       1438.92        13.86 o                         
   3  14   1         77.59         94.42         6.26 o                         
   4  14   1       1202.81       1183.59        12.88 o                         
   5  14   1        233.06        226.63         9.90 o                         
   6  14   1        567.89        573.42        11.93 o                         
   7  14   1        407.01        398.66        11.46 o                         
  -7  15   1         46.96         44.43         3.69 o                         
  -6  15   1        272.45        280.62         7.32 o                         
  -5  15   1        112.81        120.36         7.05 o                         
  -4  15   1        577.79        589.59         8.95 o                         
  -3  15   1          9.47         15.13         5.62 o                         
  -2  15   1       1489.12       1534.59        14.78 o                         
  -1  15   1        770.90        788.55        10.63 o                         
   0  15   1         60.58         64.29         6.02 o                         
   1  15   1          5.99          9.44         5.70 o                         
   2  15   1        105.15        121.76         5.79 o                         
   3  15   1        199.03        216.83         6.38 o                         
   4  15   1         97.18         97.90         5.92 o                         
   5  15   1         10.83          3.32         8.00 o                         
   6  15   1         10.57         19.57         6.82 o                         
   7  15   1        227.33        233.44         7.41 o                         
  -7  16   1         51.99         52.18         3.58 o                         
  -6  16   1        485.49        476.09         7.67 o                         
  -5  16   1          9.09         16.31         6.11 o                         
  -4  16   1       1893.49       1854.79        20.54 o                         
  -3  16   1        171.26        174.43         5.92 o                         
  -2  16   1        637.49        700.62         8.88 o                         
  -1  16   1         35.05         52.41         7.08 o                         
   0  16   1       1854.48       1992.93        28.49 o                         
   1  16   1        366.79        401.37         7.35 o                         
   2  16   1       1042.15       1028.30        10.47 o                         
   3  16   1        554.88        565.49         8.47 o                         
   4  16   1       1797.59       1833.54        25.43 o                         
   5  16   1        210.34        200.30         9.70 o                         
   6  16   1       1556.72       1573.18        23.84 o                         
   7  16   1        221.24        220.60         8.37 o                         
  -6  17   1        207.89        214.21         4.52 o                         
  -5  17   1        319.44        322.84         7.78 o                         
  -4  17   1         23.82         34.79         5.92 o                         
  -3  17   1         36.06         49.44         5.86 o                         
  -2  17   1        124.36        122.79         5.57 o                         
  -1  17   1        244.09        247.71         7.15 o                         
   0  17   1        169.69        173.42         7.34 o                         
   1  17   1       1508.16       1536.19        17.60 o                         
   2  17   1         60.79         71.21         5.47 o                         
   3  17   1        114.60        125.14         6.24 o                         
   4  17   1         80.71         83.08         6.08 o                         
   5  17   1        342.09        353.54         8.70 o                         
   6  17   1        217.63        211.36         6.79 o                         
  -6  18   1         47.27         41.33         3.37 o                         
  -5  18   1        141.32        147.58         6.62 o                         
  -4  18   1         29.11         39.22         5.28 o                         
  -3  18   1        491.65        534.89         7.95 o                         
  -2  18   1        816.59        884.90        10.37 o                         
  -1  18   1        639.41        648.72        10.65 o                         
   0  18   1        184.27        199.95         6.70 o                         
   1  18   1        199.46        203.72         7.66 o                         
   2  18   1        335.05        341.32         8.95 o                         
   3  18   1       1702.52       1699.36        17.55 o                         
   4  18   1        567.08        581.73         9.66 o                         
   5  18   1        248.65        256.80         7.21 o                         
   6  18   1         62.30         80.53         5.60 o                         
  -5  19   1        207.16        209.33         5.73 o                         
  -4  19   1        328.46        352.12         6.20 o                         
  -3  19   1         69.18         93.04         5.70 o                         
  -2  19   1         70.81         80.09         5.31 o                         
  -1  19   1       2098.90       2088.15        22.74 o                         
   0  19   1       1496.08       1417.23        18.61 o                         
   1  19   1        771.29        753.38        13.45 o                         
   2  19   1        138.54        148.27         6.40 o                         
   3  19   1        306.08        313.10         6.35 o                         
   4  19   1         10.43         13.64         5.17 o                         
   5  19   1         10.17         14.82         6.09 o                         
  -5  20   1        110.10        114.29         5.13 o                         
  -4  20   1        156.98        156.20         5.16 o                         
  -3  20   1        743.08        810.84        13.12 o                         
  -2  20   1          7.77         11.89         5.37 o                         
  -1  20   1        429.65        412.33         6.31 o                         
   0  20   1          3.62          8.79         5.99 o                         
   1  20   1        461.33        506.77         9.01 o                         
   2  20   1        206.12        217.17         7.58 o                         
   3  20   1        834.59        826.43        14.71 o                         
   4  20   1         48.33         46.31         5.14 o                         
   5  20   1         14.64         13.74         4.87 o                         
  -4  21   1        384.18        440.03         6.99 o                         
  -3  21   1        616.51        631.84        11.04 o                         
  -2  21   1        928.16        922.85        15.50 o                         
  -1  21   1         85.13         90.30         4.61 o                         
   0  21   1        993.34       1016.31        13.84 o                         
   1  21   1        567.43        570.18         9.03 o                         
   2  21   1        550.10        586.54        13.36 o                         
   3  21   1        102.88        106.99         5.24 o                         
   4  21   1        159.66        162.44         7.74 o                         
  -3  22   1        418.77        422.88        12.56 o                         
  -2  22   1          2.85          3.08         4.09 o                         
  -1  22   1        109.46        103.27         3.87 o                         
   0  22   1         12.33         14.41         4.06 o                         
   1  22   1         30.27         24.46         4.94 o                         
   2  22   1          2.06          2.01         4.67 o                         
   3  22   1         59.97         67.20         4.46 o                         
  -2  23   1        177.67        188.49         7.18 o                         
  -1  23   1         92.74        112.92         3.48 o                         
   0  23   1        766.41        840.46        13.19 o                         
   1  23   1        107.43        106.78         3.77 o                         
   2  23   1        178.77        186.78         4.98 o                         
   0  24   1        136.08        173.65        10.90 o                         
  -9   0   2        357.94        357.67        12.56 o                         
  -8   0   2        211.66        207.67         8.30 o                         
  -7   0   2       2682.52       2746.76        50.08 o                         
  -6   0   2        403.83        416.33         9.94 o                         
  -5   0   2       3109.87       3406.13        75.08 o                         
  -4   0   2        223.37        282.19        10.34 o                         
  -3   0   2        198.59        224.18        10.15 o                         
  -2   0   2       2017.05       1911.90        26.72 o                         
  -1   0   2       9948.21      10039.49       114.48 o                         
   0   0   2         95.31         71.11         3.36 o                         
   1   0   2       1687.52       1716.39        23.69 o                         
   2   0   2       2222.10       2354.46        54.12 o                         
   3   0   2        643.01        795.57       116.35 o                         
   4   0   2         28.39         23.17         8.56 o                         
   5   0   2        147.41        166.65         7.49 o                         
   6   0   2       3941.12       4078.98        61.60 o                         
   7   0   2        278.85        291.59        10.73 o                         
   8   0   2        492.23        493.63        18.48 o                         
   9   0   2       1389.62       1470.81        21.16 o                         
  -9   1   2        761.09        730.88        11.60 o                         
  -8   1   2          3.23         15.05         7.36 o                         
  -7   1   2          9.78         20.41         8.89 o                         
  -6   1   2         74.08        147.63        16.85 o                         
  -5   1   2       1602.43       1673.94        42.55 o                         
  -4   1   2          8.18         13.37        10.47 o                         
  -3   1   2       1675.69       1623.81        19.87 o                         
  -2   1   2        486.43        582.10         8.03 o                         
  -1   1   2       3226.71       3527.80        40.61 o                         
   0   1   2         66.32         85.07         1.74 o                         
   1   1   2      13324.19      13504.58       166.54 o                         
   2   1   2       4077.37       4263.04       125.29 o                         
   3   1   2        962.10       1558.51        40.68 o                         
   4   1   2        706.13        964.76        60.73 o                         
   5   1   2       2126.56       2289.64        37.57 o                         
   6   1   2          8.42         13.42         7.12 o                         
   7   1   2        206.31        222.31        11.83 o                         
   8   1   2        552.49        559.01        14.36 o                         
   9   1   2        313.88        324.85         8.29 o                         
  -9   2   2        130.76        125.24         8.41 o                         
  -8   2   2        265.51        258.00         8.38 o                         
  -7   2   2        719.69        726.01        12.77 o                         
  -6   2   2        178.74        175.01         5.80 o                         
  -5   2   2       1010.44       1077.60        17.38 o                         
  -4   2   2       3717.31       3741.35        58.02 o                         
  -3   2   2       4897.73       4778.79        70.28 o                         
  -2   2   2        516.07        605.64         8.14 o                         
  -1   2   2       5114.00       5389.83        49.39 o                         
   0   2   2        174.66        166.36         2.04 o                         
   1   2   2        731.85        719.75         9.57 o                         
   2   2   2          2.73         31.04         4.58 o                         
   3   2   2          4.45         12.59         5.54 o                         
   4   2   2        366.93        403.06        23.49 o                         
   5   2   2        224.69        248.78         5.34 o                         
   6   2   2        599.10        604.93         8.74 o                         
   7   2   2        515.95        532.45         9.45 o                         
   8   2   2        252.70        262.81         9.17 o                         
   9   2   2        283.83        292.67         4.92 o                         
  -9   3   2        928.08        958.41        16.10 o                         
  -8   3   2        104.32        103.08         4.96 o                         
  -7   3   2        187.81        170.80         8.06 o                         
  -6   3   2         49.36         64.52         5.29 o                         
  -5   3   2       5656.37       5578.46        40.63 o                         
  -4   3   2      12651.81      12583.81       156.46 o                         
  -3   3   2       8613.96       8343.49       103.89 o                         
  -2   3   2       3844.67       4359.36        59.66 o                         
  -1   3   2        303.23        237.85         2.97 o                         
   0   3   2       2716.43       2510.01        22.16 o                         
   1   3   2      16030.05      15705.29       212.31 o                         
   2   3   2       4932.19       5539.47        99.40 o                         
   3   3   2       1715.33       1517.08        30.65 o                         
   4   3   2       1673.83       1814.79        64.68 o                         
   5   3   2       6716.71       6971.46        63.35 o                         
   6   3   2        542.58        555.66         7.96 o                         
   7   3   2       1038.18       1010.42        12.04 o                         
   8   3   2        146.65        161.91         7.69 o                         
   9   3   2        591.32        574.68         7.18 o                         
  -9   4   2          3.25         -3.99         5.96 o                         
  -8   4   2        579.92        599.90         7.85 o                         
  -7   4   2        709.80        687.15         9.60 o                         
  -6   4   2        521.94        507.05         7.76 o                         
  -5   4   2        139.37        170.69         4.10 o                         
  -4   4   2      10972.69      10932.49       136.36 o                         
  -3   4   2         93.89         88.01         5.25 o                         
  -2   4   2        986.60       1021.52        11.85 o                         
  -1   4   2       5054.15       5296.21        50.93 o                         
   0   4   2        582.96        614.13         6.49 o                         
   1   4   2          2.14          5.88         2.45 o                         
   2   4   2       1682.19       1578.91        22.56 o                         
   3   4   2       1338.88       1398.65        33.94 o                         
   4   4   2        153.38        209.12         8.93 o                         
   5   4   2        799.39        791.02         9.94 o                         
   6   4   2         71.30         72.97         6.11 o                         
   7   4   2        151.26        145.40         6.46 o                         
   8   4   2         21.41         23.13         6.17 o                         
   9   4   2          8.43          3.35         2.91 o                         
  -9   5   2         79.23         91.43         2.78 o                         
  -8   5   2        811.92        827.50        13.64 o                         
  -7   5   2        141.38        133.17         5.66 o                         
  -6   5   2        459.32        467.73         6.64 o                         
  -5   5   2       3835.75       3779.12        25.83 o                         
  -4   5   2      14794.18      14356.32       144.75 o                         
  -3   5   2       4157.72       4078.69        47.76 o                         
  -2   5   2       7681.61       7309.16        78.43 o                         
  -1   5   2       3447.19       3125.47        28.86 o                         
   0   5   2       4220.15       3963.57        33.50 o                         
   1   5   2       1727.31       1576.81        18.71 o                         
   2   5   2       5635.07       4913.88        67.24 o                         
   3   5   2        866.86        686.94        14.99 o                         
   4   5   2       1537.91       1461.36        44.02 o                         
   5   5   2       1043.29       1123.60        11.01 o                         
   6   5   2       4395.02       4445.07        38.84 o                         
   7   5   2        553.63        559.06         8.94 o                         
   8   5   2        574.59        593.32         9.12 o                         
   9   5   2         57.89         60.67         2.39 o                         
  -9   6   2         83.97         78.31         3.33 o                         
  -8   6   2         42.74         44.75         4.18 o                         
  -7   6   2        320.76        301.58         6.46 o                         
  -6   6   2        164.54        160.98         5.56 o                         
  -5   6   2        875.90        887.19         8.24 o                         
  -4   6   2         85.68        107.92         4.47 o                         
  -3   6   2         44.29         57.75         4.54 o                         
  -2   6   2        861.65        855.72        10.26 o                         
  -1   6   2         97.19         96.09         3.15 o                         
   0   6   2       3420.65       3811.11        38.85 o                         
   1   6   2        137.14        129.87         3.06 o                         
   2   6   2       1213.14       1416.99        18.52 o                         
   3   6   2        531.80        630.57        13.76 o                         
   4   6   2       2113.61       2433.47        72.50 o                         
   5   6   2        247.33        301.74         7.28 o                         
   6   6   2          1.49          2.52         5.61 o                         
   7   6   2         87.59         85.11         7.87 o                         
   8   6   2         25.00         24.31         4.58 o                         
   9   6   2        181.05        179.57         8.47 o                         
  -9   7   2         59.57         62.55        13.60 o                         
  -8   7   2       1113.29       1117.97        13.18 o                         
  -7   7   2        517.95        490.87         7.46 o                         
  -6   7   2       1706.45       1712.54        16.06 o                         
  -5   7   2        353.52        375.63         5.70 o                         
  -4   7   2       3742.24       3667.43        34.11 o                         
  -3   7   2       1126.60       1064.03        12.70 o                         
  -2   7   2       6508.85       6322.86        70.04 o                         
  -1   7   2       2213.44       2194.35        21.70 o                         
   0   7   2       6816.33       6836.96        73.64 o                         
   1   7   2        904.61       1161.30        14.14 o                         
   2   7   2       6161.20       5305.81        81.22 o                         
   3   7   2        549.58        486.92        10.70 o                         
   4   7   2       3953.87       4097.94        93.60 o                         
   5   7   2         97.41        124.00         5.74 o                         
   6   7   2       2602.23       2655.78        19.71 o                         
   7   7   2        338.21        338.64         7.53 o                         
   8   7   2       1598.04       1546.19        20.39 o                         
   9   7   2         79.43         79.02         6.76 o                         
  -9   8   2         17.65         18.02         6.15 o                         
  -8   8   2        935.53        904.98        15.84 o                         
  -7   8   2         66.62         64.44         4.30 o                         
  -6   8   2        557.94        550.76         6.88 o                         
  -5   8   2         62.39         85.99         3.94 o                         
  -4   8   2       2472.45       2474.51        19.01 o                         
  -3   8   2          3.27         13.14         4.44 o                         
  -2   8   2       1620.71       1530.48        18.18 o                         
  -1   8   2        165.96        140.65         3.15 o                         
   0   8   2       1456.24       1570.00        29.39 o                         
   1   8   2         24.00         30.74         3.18 o                         
   2   8   2       1698.10       1737.06        22.61 o                         
   3   8   2       1527.02       1482.85        14.73 o                         
   4   8   2       2198.19       2330.24        29.63 o                         
   5   8   2       1703.36       1814.01        30.88 o                         
   6   8   2         24.51         28.61         5.47 o                         
   7   8   2        195.53        190.54         5.30 o                         
   8   8   2        103.85        107.26         4.93 o                         
  -8   9   2         28.56         33.41         6.58 o                         
  -7   9   2        131.02        135.75         5.87 o                         
  -6   9   2        614.11        610.83        10.66 o                         
  -5   9   2        841.51        821.57         9.33 o                         
  -4   9   2        144.68        153.99         3.79 o                         
  -3   9   2        585.15        549.81         6.40 o                         
  -2   9   2         60.82         57.54         5.20 o                         
  -1   9   2       3066.08       3149.56        49.42 o                         
   0   9   2       1746.39       1869.39        34.98 o                         
   1   9   2        139.24        237.97         7.74 o                         
   2   9   2         62.59         88.64         5.54 o                         
   3   9   2         46.58         54.46         3.61 o                         
   4   9   2         69.64         75.45         5.06 o                         
   5   9   2       1465.95       1504.95        26.84 o                         
   6   9   2        629.50        654.62        11.16 o                         
   7   9   2       1407.59       1395.09        25.03 o                         
   8   9   2        209.78        198.32         7.68 o                         
  -8  10   2        126.58        121.12         6.88 o                         
  -7  10   2         43.81         48.78         7.00 o                         
  -6  10   2       2047.04       2071.63        24.38 o                         
  -5  10   2         87.66        106.45         6.01 o                         
  -4  10   2        985.45        940.39        10.73 o                         
  -3  10   2        100.24         92.25         3.64 o                         
  -2  10   2         43.37         37.14         5.02 o                         
  -1  10   2         26.02         34.95         7.50 o                         
   0  10   2       4229.29       4889.53        87.57 o                         
   1  10   2         18.02         39.20         6.99 o                         
   2  10   2        344.15        375.68        10.92 o                         
   3  10   2        358.62        390.73         7.65 o                         
   4  10   2        115.88         94.84         6.35 o                         
   5  10   2        577.55        561.81         9.89 o                         
   6  10   2        338.47        339.89         9.32 o                         
   7  10   2        965.65        974.22        12.32 o                         
   8  10   2        315.18        308.48         8.58 o                         
  -8  11   2        200.00        191.54         6.15 o                         
  -7  11   2        297.57        285.24         7.30 o                         
  -6  11   2        377.69        391.02         8.96 o                         
  -5  11   2       1118.76       1147.17        12.47 o                         
  -4  11   2        267.06        270.59         5.16 o                         
  -3  11   2         36.17         40.57         3.56 o                         
  -2  11   2        261.73        196.29         4.09 o                         
  -1  11   2       1430.43       1483.43        27.85 o                         
   0  11   2        486.67        558.52        17.65 o                         
   1  11   2        570.54        608.40         8.71 o                         
   2  11   2       1176.79       1200.38        13.61 o                         
   3  11   2         70.93         65.92         5.10 o                         
   4  11   2       1427.48       1333.07        14.73 o                         
   5  11   2        322.24        300.39         9.39 o                         
   6  11   2         14.38         23.93         7.37 o                         
   7  11   2        757.43        754.17        13.54 o                         
   8  11   2        738.89        672.74        30.28 o                         
  -8  12   2        108.53        100.10         4.66 o                         
  -7  12   2        113.21        122.68         6.07 o                         
  -6  12   2        102.25         97.02         7.44 o                         
  -5  12   2       2291.18       2278.45        25.06 o                         
  -4  12   2        475.63        490.32         7.82 o                         
  -3  12   2        596.19        619.46         8.46 o                         
  -2  12   2        285.44        312.82         4.89 o                         
  -1  12   2       1616.18       1589.65        22.49 o                         
   0  12   2          6.04          7.12         4.26 o                         
   1  12   2          4.02          3.99         3.70 o                         
   2  12   2        943.19        933.12        10.69 o                         
   3  12   2          2.31          2.35         5.11 o                         
   4  12   2         64.42         69.31         5.57 o                         
   5  12   2          9.63         13.81         6.80 o                         
   6  12   2        719.96        704.05        11.70 o                         
   7  12   2        377.00        392.28         8.28 o                         
   8  12   2        279.84        249.63         8.05 o                         
  -8  13   2         19.64         15.65         4.30 o                         
  -7  13   2        495.01        490.06         8.47 o                         
  -6  13   2       1879.68       1834.83        27.76 o                         
  -5  13   2        583.38        573.62         9.47 o                         
  -4  13   2         44.80         46.29         4.76 o                         
  -3  13   2        530.62        562.97         7.06 o                         
  -2  13   2        690.99        687.67         8.83 o                         
  -1  13   2        318.25        297.52         4.89 o                         
   0  13   2        961.90        938.48        13.11 o                         
   1  13   2        829.46        856.73         9.72 o                         
   2  13   2        547.12        592.09         9.37 o                         
   3  13   2         62.02         82.05         5.82 o                         
   4  13   2        241.02        264.24         6.43 o                         
   5  13   2        764.74        813.11        12.85 o                         
   6  13   2        486.72        472.85         9.56 o                         
   7  13   2        375.37        360.81         6.63 o                         
  -7  14   2        251.02        230.06         8.49 o                         
  -6  14   2         99.94         98.32         6.36 o                         
  -5  14   2        227.57        231.07         6.94 o                         
  -4  14   2         79.68         78.62         4.94 o                         
  -3  14   2       1865.89       1844.76        17.78 o                         
  -2  14   2         45.34         56.82         5.36 o                         
  -1  14   2        254.28        263.60         5.44 o                         
   0  14   2         24.97         32.21         4.98 o                         
   1  14   2        124.46        119.54         5.89 o                         
   2  14   2        860.46        901.14        10.56 o                         
   3  14   2        206.01        211.62         6.21 o                         
   4  14   2        317.59        310.81         6.75 o                         
   5  14   2        125.28        134.50         8.25 o                         
   6  14   2         46.16         42.04         5.58 o                         
   7  14   2        225.09        220.05         7.79 o                         
  -7  15   2       1404.94       1260.18        28.63 o                         
  -6  15   2        147.17        146.90         5.45 o                         
  -5  15   2       1227.77       1262.62        14.95 o                         
  -4  15   2        332.83        364.38         7.90 o                         
  -3  15   2       1692.27       1757.81        17.05 o                         
  -2  15   2        283.25        307.67         7.59 o                         
  -1  15   2       5195.07       5210.16        54.03 o                         
   0  15   2        362.91        373.99         6.73 o                         
   1  15   2       1992.28       2013.90        20.84 o                         
   2  15   2       1332.24       1358.01        16.76 o                         
   3  15   2       2354.68       2376.32        22.49 o                         
   4  15   2        200.23        204.12         6.16 o                         
   5  15   2       1593.59       1617.23        18.48 o                         
   6  15   2         53.65         63.23         5.64 o                         
   7  15   2        727.85        745.86        18.07 o                         
  -7  16   2         17.16         15.27         5.20 o                         
  -6  16   2        121.74        121.44         4.26 o                         
  -5  16   2         20.40         25.75         5.27 o                         
  -4  16   2        185.29        181.22         5.59 o                         
  -3  16   2         38.48         42.53         5.92 o                         
  -2  16   2        246.39        277.06         7.37 o                         
  -1  16   2        640.42        640.58         8.03 o                         
   0  16   2        191.12        222.77         6.25 o                         
   1  16   2          0.13          0.19         5.73 o                         
   2  16   2        140.52        147.43         6.02 o                         
   3  16   2         85.85         93.12         6.51 o                         
   4  16   2        120.16        126.71         6.15 o                         
   5  16   2        131.82        143.64         6.70 o                         
   6  16   2         22.61         29.53         6.00 o                         
   7  16   2         33.57         34.77        11.67 o                         
  -6  17   2        287.87        304.56         6.41 o                         
  -5  17   2        256.45        281.63         6.70 o                         
  -4  17   2        166.45        174.57         7.94 o                         
  -3  17   2       2756.95       2712.86        24.83 o                         
  -2  17   2       2705.23       2723.57        34.04 o                         
  -1  17   2        662.24        683.25         9.36 o                         
   0  17   2        105.71        118.51         5.53 o                         
   1  17   2       1630.25       1669.83        17.08 o                         
   2  17   2       1346.16       1328.85        16.04 o                         
   3  17   2       1122.98       1157.78        14.96 o                         
   4  17   2        163.04        179.84         6.01 o                         
   5  17   2        343.29        360.58         7.04 o                         
   6  17   2        265.00        271.10         8.72 o                         
  -6  18   2         14.22         14.33         3.52 o                         
  -5  18   2        636.74        684.55         9.27 o                         
  -4  18   2        139.08        160.46         8.33 o                         
  -3  18   2        104.81         95.08         4.92 o                         
  -2  18   2         78.35         72.85         6.50 o                         
  -1  18   2       2982.62       3113.10        35.11 o                         
   0  18   2          0.87          1.73         6.02 o                         
   1  18   2         15.77         24.92         6.12 o                         
   2  18   2        632.11        630.52         8.45 o                         
   3  18   2        153.14        146.53         5.97 o                         
   4  18   2        414.55        426.49         6.71 o                         
   5  18   2          3.55          2.21         4.37 o                         
   6  18   2         53.98         56.21         3.87 o                         
  -5  19   2         33.87         27.38         3.57 o                         
  -4  19   2        851.09        844.99        15.90 o                         
  -3  19   2        377.93        351.32         6.74 o                         
  -2  19   2        736.86        763.73        10.10 o                         
  -1  19   2        441.14        434.66         7.88 o                         
   0  19   2        945.61        951.16        12.95 o                         
   1  19   2        440.41        427.19         7.44 o                         
   2  19   2        215.44        235.32         5.88 o                         
   3  19   2        200.19        213.87         5.59 o                         
   4  19   2        731.40        742.91         9.31 o                         
   5  19   2         30.04         30.35         4.01 o                         
  -5  20   2         22.37         20.15         5.24 o                         
  -4  20   2         53.47         58.20         4.60 o                         
  -3  20   2        124.94        128.32         5.49 o                         
  -2  20   2       1010.38        972.84        14.96 o                         
  -1  20   2        113.39        114.23         5.15 o                         
   0  20   2          1.76          7.93         5.40 o                         
   1  20   2          0.12          3.57         5.10 o                         
   2  20   2         95.87         99.18         5.19 o                         
   3  20   2        487.82        478.08        11.55 o                         
   4  20   2         14.19         25.65         4.26 o                         
   5  20   2         26.46         19.50         4.37 o                         
  -4  21   2        266.60        270.08         5.38 o                         
  -3  21   2        123.76        113.09         4.21 o                         
  -2  21   2         20.75         17.82         4.22 o                         
  -1  21   2         49.05         44.03         3.96 o                         
   0  21   2        221.25        223.89         4.95 o                         
   1  21   2         95.51         93.09         5.05 o                         
   2  21   2        136.82        138.88         4.41 o                         
   3  21   2        264.55        270.78         5.89 o                         
   4  21   2         10.67          1.84         4.55 o                         
  -3  22   2          8.01         14.10         4.32 o                         
  -2  22   2        954.59        940.06        17.64 o                         
  -1  22   2         11.73          9.98         3.66 o                         
   0  22   2        218.92        218.96         4.41 o                         
   1  22   2         72.55         76.07         4.75 o                         
   2  22   2         38.28         42.41         3.78 o                         
   3  22   2         97.97        105.07         4.74 o                         
  -2  23   2        323.16        350.42        10.40 o                         
  -1  23   2         76.71         98.18         4.59 o                         
   0  23   2         92.19         92.57         3.56 o                         
   1  23   2         24.57         31.86         3.22 o                         
   2  23   2        447.55        462.64        11.03 o                         
  -9   1   3        137.53        146.12         4.30 o                         
  -8   1   3         92.99         93.29         5.70 o                         
  -7   1   3         18.14          9.57         5.61 o                         
  -6   1   3        242.88        248.65         6.49 o                         
  -5   1   3       1815.27       1855.50        19.29 o                         
  -4   1   3         30.06         49.28         6.20 o                         
  -3   1   3        911.14        802.68        10.35 o                         
  -2   1   3       2755.47       3019.29        35.02 o                         
  -1   1   3       2827.19       2791.61        32.53 o                         
   0   1   3         72.84        110.69         2.27 o                         
   1   1   3      13787.62      13028.73       161.22 o                         
   2   1   3       1448.89       1346.80        15.43 o                         
   3   1   3       5854.96       5805.50        97.17 o                         
   4   1   3       2840.37       4419.23       104.22 o                         
   5   1   3       6234.24       8346.35       158.85 o                         
   6   1   3        387.08        405.17        16.48 o                         
   7   1   3       2731.14       2937.44       133.87 o                         
   8   1   3        291.54        302.03         9.41 o                         
   9   1   3       1412.61       1381.98        16.61 o                         
  -9   2   3        491.16        524.88         5.81 o                         
  -8   2   3        135.06        140.30         5.75 o                         
  -7   2   3        865.69        839.13        10.74 o                         
  -6   2   3        177.32        183.97         5.06 o                         
  -5   2   3       1700.74       1713.52        12.82 o                         
  -4   2   3        975.35        908.36        12.46 o                         
  -3   2   3       2593.27       2556.90        26.82 o                         
  -2   2   3        830.08        694.88         9.34 o                         
  -1   2   3        676.86        591.91         6.22 o                         
   0   2   3        272.74        335.05         3.89 o                         
   1   2   3       6720.24       6565.50        66.68 o                         
   2   2   3        820.27        783.93         9.52 o                         
   3   2   3         45.05         48.08         5.74 o                         
   4   2   3        353.00        549.46        28.09 o                         
   5   2   3        180.78        170.06        10.20 o                         
   6   2   3         54.25         52.32         6.28 o                         
   7   2   3        289.11        319.61         9.74 o                         
   8   2   3        186.39        178.42         7.29 o                         
   9   2   3        213.72        189.40         4.88 o                         
  -9   3   3        173.90        189.67         3.43 o                         
  -8   3   3         36.04         32.19         4.46 o                         
  -7   3   3          0.00         -5.52         5.52 o                         
  -6   3   3        518.78        533.93         6.49 o                         
  -5   3   3        170.82        163.44         3.53 o                         
  -4   3   3       1609.32       1639.36        17.55 o                         
  -3   3   3        849.70        883.98        10.59 o                         
  -2   3   3        981.49        925.75        11.11 o                         
  -1   3   3        701.32        822.46         8.17 o                         
   0   3   3       4986.92       4924.88        45.27 o                         
   1   3   3        528.20        607.84         8.27 o                         
   2   3   3         88.89         70.41         3.95 o                         
   3   3   3       1038.70       1045.72        15.34 o                         
   4   3   3       7720.47       8603.06       268.48 o                         
   5   3   3        510.26        548.81        15.23 o                         
   6   3   3       1430.78       1398.79        13.61 o                         
   7   3   3         86.23         96.00         6.89 o                         
   8   3   3        383.56        386.14         6.98 o                         
   9   3   3         25.66         29.66         2.58 o                         
  -9   4   3        521.09        531.43         6.17 o                         
  -8   4   3        743.31        765.67         7.59 o                         
  -7   4   3       2453.77       2427.54        20.54 o                         
  -6   4   3       3225.22       3257.95        26.47 o                         
  -5   4   3       4419.97       4412.22        27.15 o                         
  -4   4   3        906.97        798.27         7.65 o                         
  -3   4   3        220.12        310.48         6.26 o                         
  -2   4   3       1211.05       1061.69        12.47 o                         
  -1   4   3       1944.19       1793.02        16.19 o                         
   0   4   3        144.73        122.93         2.23 o                         
   1   4   3       7432.46       7096.29        81.72 o                         
   2   4   3       1787.07       1699.92        24.46 o                         
   3   4   3        183.89        152.11         5.75 o                         
   4   4   3       1311.94       1358.81        18.22 o                         
   5   4   3        475.31        479.86         7.34 o                         
   6   4   3         64.22         59.22         5.46 o                         
   7   4   3         17.62         20.06         6.55 o                         
   8   4   3        122.19        125.88         5.02 o                         
   9   4   3         65.06         61.05         2.25 o                         
  -9   5   3        308.56        312.35         4.45 o                         
  -8   5   3        182.50        181.84         4.56 o                         
  -7   5   3          1.87          1.95         5.43 o                         
  -6   5   3        143.37        152.05         4.20 o                         
  -5   5   3       3250.84       3211.84        22.04 o                         
  -4   5   3       3728.26       3834.25        24.87 o                         
  -3   5   3        312.71        394.07         6.61 o                         
  -2   5   3       3102.15       3044.41        33.35 o                         
  -1   5   3       1325.80       1452.77        13.31 o                         
   0   5   3       1497.60       1516.25        13.25 o                         
   1   5   3       3297.57       3226.45        35.24 o                         
   2   5   3        679.65        584.14         8.68 o                         
   3   5   3        875.79        921.10        12.76 o                         
   4   5   3        780.48        756.09         6.88 o                         
   5   5   3         17.38         13.11         4.40 o                         
   6   5   3        221.74        213.70         6.07 o                         
   7   5   3        735.77        748.61        10.66 o                         
   8   5   3       1366.28       1354.72        11.92 o                         
   9   5   3        138.77        131.27         7.04 o                         
  -9   6   3         96.39        103.77         9.01 o                         
  -8   6   3       1310.07       1375.84        14.87 o                         
  -7   6   3       1956.65       1985.10        20.51 o                         
  -6   6   3       7248.07       7314.72        45.37 o                         
  -5   6   3        575.03        543.51         4.83 o                         
  -4   6   3        812.31        680.77         5.47 o                         
  -3   6   3       3075.30       2949.02        32.76 o                         
  -2   6   3       6418.30       6230.39        63.42 o                         
  -1   6   3        106.78        124.25         3.15 o                         
   0   6   3        353.87        289.58         3.60 o                         
   1   6   3         84.66        109.36         3.63 o                         
   2   6   3        861.75        650.77        10.10 o                         
   3   6   3       1334.59       1341.09        19.01 o                         
   4   6   3        422.90        402.44         6.06 o                         
   5   6   3        663.70        715.98        11.18 o                         
   6   6   3        488.33        487.48         8.39 o                         
   7   6   3        177.52        183.90         5.80 o                         
   8   6   3         26.79         21.97         4.12 o                         
  -9   7   3         80.39         63.72         6.60 o                         
  -8   7   3         21.86         22.33         3.61 o                         
  -7   7   3          0.03          2.93         4.70 o                         
  -6   7   3        887.62        940.09         6.79 o                         
  -5   7   3          6.41          5.12         3.19 o                         
  -4   7   3        360.37        369.53         3.40 o                         
  -3   7   3        195.69        230.08         5.29 o                         
  -2   7   3        529.59        688.78         9.35 o                         
  -1   7   3        963.60       1060.36        11.01 o                         
   0   7   3       5296.08       5564.87        56.70 o                         
   1   7   3         18.85         26.27         4.13 o                         
   2   7   3        353.09        265.88         5.98 o                         
   3   7   3        437.88        474.36         7.67 o                         
   4   7   3       2207.16       2109.59        22.57 o                         
   5   7   3         20.71         32.97         4.99 o                         
   6   7   3        218.70        233.95         5.66 o                         
   7   7   3         55.67         63.10         5.42 o                         
   8   7   3         82.94         90.75         4.68 o                         
  -8   8   3        471.79        454.68         8.36 o                         
  -7   8   3        643.86        671.84         9.40 o                         
  -6   8   3       1398.01       1373.85        11.22 o                         
  -5   8   3        311.20        304.82         3.98 o                         
  -4   8   3        619.69        590.35         4.56 o                         
  -3   8   3       1884.24       1851.06        16.46 o                         
  -2   8   3       4209.61       4442.61        48.56 o                         
  -1   8   3       1247.65       1274.60        14.98 o                         
   0   8   3        103.95         73.35         3.46 o                         
   1   8   3        869.65       1208.69        14.35 o                         
   2   8   3       1217.87       1154.89        14.01 o                         
   3   8   3       2688.62       2864.22        26.26 o                         
   4   8   3       1105.09       1111.34        12.47 o                         
   5   8   3        262.29        275.30         5.52 o                         
   6   8   3         28.68         36.01         4.26 o                         
   7   8   3         76.39         86.18         4.91 o                         
   8   8   3         25.57         17.85         5.13 o                         
  -8   9   3         96.68         90.75         6.20 o                         
  -7   9   3        832.43        841.55        17.78 o                         
  -6   9   3        239.25        250.95         5.61 o                         
  -5   9   3         82.14         76.73         3.71 o                         
  -4   9   3        435.56        424.83         4.68 o                         
  -3   9   3       1171.45       1191.11         8.74 o                         
  -2   9   3       3796.65       3641.57        46.08 o                         
  -1   9   3         23.13         31.56         4.30 o                         
   0   9   3       1478.20       1423.26        23.69 o                         
   1   9   3         46.62         51.74         4.81 o                         
   2   9   3       8445.05       8015.99        93.18 o                         
   3   9   3        827.82        787.60         8.50 o                         
   4   9   3       3908.02       3716.77        39.61 o                         
   5   9   3        183.85        184.53         5.55 o                         
   6   9   3       2525.70       2685.60        60.58 o                         
   7   9   3         53.20         52.95         7.51 o                         
   8   9   3       1252.16       1258.17        20.39 o                         
  -8  10   3        496.67        469.60        10.25 o                         
  -7  10   3        358.57        345.87         7.54 o                         
  -6  10   3        715.09        666.87         9.17 o                         
  -5  10   3        627.88        622.55         7.10 o                         
  -4  10   3        601.34        580.01         6.06 o                         
  -3  10   3         51.25         60.86         3.38 o                         
  -2  10   3         80.41         88.30         3.09 o                         
  -1  10   3        270.90        239.85         6.27 o                         
   0  10   3        219.10        184.35         7.73 o                         
   1  10   3          9.37          7.85         7.13 o                         
   2  10   3         13.82         29.74         4.22 o                         
   3  10   3        458.92        491.00         6.68 o                         
   4  10   3        791.02        848.22        10.84 o                         
   5  10   3        362.94        334.91         8.15 o                         
   6  10   3         58.85         67.24         6.40 o                         
   7  10   3        504.83        511.05        24.80 o                         
   8  10   3         32.12         24.24         5.85 o                         
  -8  11   3         67.44         55.71         5.62 o                         
  -7  11   3         64.82         60.47         5.88 o                         
  -6  11   3        475.75        471.29         7.51 o                         
  -5  11   3         16.23         24.04         5.06 o                         
  -4  11   3        385.45        393.17         5.02 o                         
  -3  11   3        175.05        180.62         3.86 o                         
  -2  11   3        215.49        211.39         3.43 o                         
  -1  11   3        211.35        212.55         3.91 o                         
   0  11   3        156.68        159.04         3.82 o                         
   1  11   3        982.44        911.75         9.05 o                         
   2  11   3       2541.21       2556.46        28.51 o                         
   3  11   3       2551.57       2558.81        26.77 o                         
   4  11   3       2018.49       1923.63        32.54 o                         
   5  11   3       5363.71       5056.78        85.23 o                         
   6  11   3       1380.82       1395.17        15.07 o                         
   7  11   3        205.20        252.35         7.16 o                         
   8  11   3        686.67        658.97        21.95 o                         
  -8  12   3        524.00        416.71        10.23 o                         
  -7  12   3         83.12         87.86         4.98 o                         
  -6  12   3         92.16         90.17         5.53 o                         
  -5  12   3        541.58        539.33         7.45 o                         
  -4  12   3        210.27        201.98         4.58 o                         
  -3  12   3        744.36        752.49         7.09 o                         
  -2  12   3        594.74        616.03         6.61 o                         
  -1  12   3         34.90         38.39         3.31 o                         
   0  12   3        913.48        970.72         8.11 o                         
   1  12   3        324.85        306.81         4.66 o                         
   2  12   3        605.16        572.74         7.14 o                         
   3  12   3         26.24         26.37         5.01 o                         
   4  12   3        359.15        356.85         8.38 o                         
   5  12   3         20.54         15.56         7.20 o                         
   6  12   3        139.73        129.05         6.60 o                         
   7  12   3        187.46        170.37         7.03 o                         
  -7  13   3        353.57        352.32         9.47 o                         
  -6  13   3        598.31        574.97        11.30 o                         
  -5  13   3         98.81        107.84         5.52 o                         
  -4  13   3          2.96          6.57         4.92 o                         
  -3  13   3       2804.84       2741.52        20.52 o                         
  -2  13   3        182.84        192.50         4.32 o                         
  -1  13   3        909.63        941.69         8.61 o                         
   0  13   3        194.15        181.78         4.04 o                         
   1  13   3       3174.93       3172.20        27.54 o                         
   2  13   3        343.28        333.16         5.77 o                         
   3  13   3       1573.54       1509.96        17.32 o                         
   4  13   3         34.15         36.08         5.68 o                         
   5  13   3       2485.25       2496.02        28.88 o                         
   6  13   3        178.90        189.94         6.33 o                         
   7  13   3       1605.70       1523.49        31.25 o                         
  -7  14   3        471.67        469.71        13.97 o                         
  -6  14   3        694.20        663.82        14.58 o                         
  -5  14   3       1497.92       1460.96        19.95 o                         
  -4  14   3        132.54        133.01         5.20 o                         
  -3  14   3        527.63        503.30         6.37 o                         
  -2  14   3        205.84        211.34         4.68 o                         
  -1  14   3       2020.58       2023.73        15.84 o                         
   0  14   3       2383.10       2454.10        22.61 o                         
   1  14   3         51.04         54.30         4.56 o                         
   2  14   3         87.80        106.12         5.20 o                         
   3  14   3        262.96        287.18         5.50 o                         
   4  14   3        216.50        221.29         6.79 o                         
   5  14   3        122.64        120.75         6.19 o                         
   6  14   3        209.23        202.99         6.74 o                         
   7  14   3        250.72        224.12         5.50 o                         
  -7  15   3          3.64         -2.42         3.62 o                         
  -6  15   3          0.81          6.81         4.37 o                         
  -5  15   3         15.47         15.60         5.12 o                         
  -4  15   3          6.99         12.99         5.23 o                         
  -3  15   3        664.08        660.30        10.28 o                         
  -2  15   3         41.46         39.95         4.83 o                         
  -1  15   3         14.85         24.33         4.39 o                         
   0  15   3        211.78        210.14         5.76 o                         
   1  15   3        363.39        396.56         6.09 o                         
   2  15   3        251.73        280.12         5.50 o                         
   3  15   3          9.47          9.82         5.05 o                         
   4  15   3         53.07         55.74         5.67 o                         
   5  15   3         23.79         23.43         5.22 o                         
   6  15   3          6.06          1.52         4.59 o                         
   7  15   3        506.34        426.71         9.94 o                         
  -7  16   3        447.83        402.28        10.77 o                         
  -6  16   3        311.19        306.27         8.32 o                         
  -5  16   3       3350.10       3241.69        77.59 o                         
  -4  16   3        992.24        923.03        18.99 o                         
  -3  16   3        646.68        641.04         7.73 o                         
  -2  16   3        444.04        460.22         6.53 o                         
  -1  16   3       1887.59       1987.70        19.63 o                         
   0  16   3        204.45        227.38         6.85 o                         
   1  16   3        237.36        263.30         6.40 o                         
   2  16   3        153.51        165.42         5.47 o                         
   3  16   3        505.18        515.39         7.64 o                         
   4  16   3       1308.83       1311.14        14.47 o                         
   5  16   3        139.49        137.24         5.94 o                         
   6  16   3         13.69         22.88         4.69 o                         
  -6  17   3        337.47        326.77        10.95 o                         
  -5  17   3        153.72        168.42         5.84 o                         
  -4  17   3         91.55         87.55         4.88 o                         
  -3  17   3        353.64        335.86         8.53 o                         
  -2  17   3        474.86        504.54         7.53 o                         
  -1  17   3        271.31        293.45         6.07 o                         
   0  17   3         64.34         56.02         6.02 o                         
   1  17   3       1856.90       1850.91        23.58 o                         
   2  17   3        144.23        145.46         5.78 o                         
   3  17   3        462.26        482.43         9.17 o                         
   4  17   3        808.97        802.69        11.64 o                         
   5  17   3        154.52        168.66         5.32 o                         
   6  17   3          3.76          6.63         3.66 o                         
  -6  18   3        347.49        327.58        11.38 o                         
  -5  18   3        456.69        418.03        12.30 o                         
  -4  18   3       1012.61       1001.86        21.18 o                         
  -3  18   3        264.46        286.72         6.04 o                         
  -2  18   3        266.85        264.31         6.51 o                         
  -1  18   3        302.25        309.00         5.95 o                         
   0  18   3        168.71        180.38         5.97 o                         
   1  18   3         74.82         90.24         6.47 o                         
   2  18   3        347.51        372.44         7.75 o                         
   3  18   3        972.55       1000.96        10.69 o                         
   4  18   3        502.45        508.47         7.99 o                         
   5  18   3         13.79         18.25         3.67 o                         
  -5  19   3         53.32         48.22         4.05 o                         
  -4  19   3         51.77         62.20         5.08 o                         
  -3  19   3         12.20         18.80         4.23 o                         
  -2  19   3         40.44         42.65         6.85 o                         
  -1  19   3        396.74        402.32         6.30 o                         
   0  19   3        181.69        181.31         5.52 o                         
   1  19   3        859.76        866.01        11.31 o                         
   2  19   3        258.13        247.02         5.91 o                         
   3  19   3        524.93        563.90         7.49 o                         
   4  19   3         38.15         52.77         4.36 o                         
   5  19   3        570.05        553.67        11.17 o                         
  -5  20   3         54.98         41.16         4.86 o                         
  -4  20   3        310.94        340.88         6.74 o                         
  -3  20   3        112.11        100.95         4.44 o                         
  -2  20   3        237.60        220.82         4.68 o                         
  -1  20   3        129.50        126.89         5.96 o                         
   0  20   3         77.20         70.90         4.96 o                         
   1  20   3        155.43        165.74         4.47 o                         
   2  20   3         60.93         80.79         4.37 o                         
   3  20   3         18.48         22.99         4.36 o                         
   4  20   3        158.82        165.33         4.89 o                         
  -4  21   3        363.52        345.20         7.50 o                         
  -3  21   3        791.12        805.43        10.09 o                         
  -2  21   3       1200.78       1207.52        20.34 o                         
  -1  21   3        180.63        203.83         5.86 o                         
   0  21   3        522.31        532.97         8.59 o                         
   1  21   3         35.51         43.73         4.32 o                         
   2  21   3       1013.42       1017.78        16.07 o                         
   3  21   3        203.04        198.92         4.84 o                         
   4  21   3       1652.18       1522.20        32.95 o                         
  -3  22   3          2.97         -0.14         4.19 o                         
  -2  22   3         10.87         15.56         4.28 o                         
  -1  22   3          8.96         12.68         3.78 o                         
   0  22   3          6.97         13.31         4.31 o                         
   1  22   3         19.03         28.47         4.17 o                         
   2  22   3         92.36        111.09         4.35 o                         
   3  22   3         16.40         18.01         4.89 o                         
  -2  23   3         47.35         42.27         5.12 o                         
  -1  23   3         95.78         93.67         3.79 o                         
   0  23   3       1142.80       1139.14        24.70 o                         
   1  23   3         67.85         68.40         3.88 o                         
  -9   0   4        368.31        397.95         8.69 o                         
  -8   0   4        797.06        858.54        20.38 o                         
  -7   0   4        180.97        186.72         5.87 o                         
  -6   0   4        384.76        408.46         9.62 o                         
  -5   0   4       4434.34       4419.38        36.64 o                         
  -4   0   4       3343.32       3233.33        26.00 o                         
  -1   0   4       3061.92       2810.40        43.70 o                         
   0   0   4      11137.83      10568.44       160.56 o                         
   1   0   4      22785.70      23058.09       310.95 o                         
   2   0   4      15405.82      14348.89       193.69 o                         
   3   0   4        154.33        217.47         8.86 o                         
   4   0   4       4429.12       4204.51        49.89 o                         
   5   0   4       1982.62       2195.15        54.65 o                         
   6   0   4       3779.01       4314.40       107.49 o                         
   7   0   4       1487.01       1543.90        39.29 o                         
   8   0   4        349.96        343.17         8.89 o                         
   9   0   4        814.48        675.38        11.99 o                         
  -9   1   4         38.36         44.77         3.71 o                         
  -8   1   4        277.79        271.58         6.29 o                         
  -7   1   4         43.41         38.51         5.01 o                         
  -6   1   4       1168.28       1165.40        13.25 o                         
  -5   1   4        425.03        423.28         6.87 o                         
  -4   1   4        527.87        529.01         7.80 o                         
  -3   1   4        879.79        931.51        13.18 o                         
  -2   1   4       1683.66       1762.64        31.77 o                         
  -1   1   4        146.39        143.51        11.13 o                         
   0   1   4        169.40        218.82         6.28 o                         
   1   1   4       1171.54       1168.32        15.61 o                         
   2   1   4       1471.11       1465.09        18.16 o                         
   3   1   4        704.58        665.35        12.39 o                         
   4   1   4        593.48        588.55         8.12 o                         
   5   1   4        244.92        264.93         8.75 o                         
   6   1   4         91.31        141.16         7.32 o                         
   7   1   4        637.11        687.06        15.72 o                         
   8   1   4        886.04        853.91        12.02 o                         
   9   1   4          4.90          2.50         3.20 o                         
  -9   2   4        283.83        276.51         4.04 o                         
  -8   2   4        439.15        422.40         8.19 o                         
  -7   2   4        349.54        348.30         6.86 o                         
  -6   2   4        423.93        440.33         6.40 o                         
  -5   2   4        273.96        246.34         3.55 o                         
  -4   2   4        432.72        369.97         3.56 o                         
  -3   2   4       1622.05       1577.28        20.01 o                         
  -2   2   4       1421.53       1277.45        15.77 o                         
  -1   2   4       3777.87       3521.42        38.62 o                         
   0   2   4       3613.73       3347.57        32.75 o                         
   1   2   4       4955.71       4706.91        51.26 o                         
   2   2   4      11856.21      11336.61       109.02 o                         
   3   2   4       3799.48       3602.56        39.97 o                         
   4   2   4        760.64        659.83         7.72 o                         
   5   2   4       1079.25       1121.51        25.71 o                         
   6   2   4       2375.76       2495.34        62.94 o                         
   7   2   4        792.20        877.51        37.03 o                         
   8   2   4         88.60         88.77         5.23 o                         
   9   2   4         66.95         64.18         3.12 o                         
  -9   3   4         24.11         27.80         2.61 o                         
  -8   3   4        915.18        946.37        11.06 o                         
  -7   3   4         17.59         15.28         4.62 o                         
  -6   3   4       2211.75       2188.86        14.20 o                         
  -5   3   4         11.86         15.09         3.07 o                         
  -4   3   4       2019.61       1943.08        11.34 o                         
  -3   3   4       1838.79       1878.27        21.74 o                         
  -2   3   4       2632.86       2631.11        26.00 o                         
  -1   3   4          4.11          1.15         2.23 o                         
   0   3   4         93.68        137.62         3.15 o                         
   1   3   4       5868.55       6183.87        62.95 o                         
   2   3   4        452.12        382.03         6.65 o                         
   3   3   4        239.16        236.49         6.65 o                         
   4   3   4        311.34        320.03         4.85 o                         
   5   3   4       2431.19       2622.68        51.98 o                         
   6   3   4         97.29        116.84         9.13 o                         
   7   3   4         57.98         66.01         6.19 o                         
   8   3   4        421.11        431.70         7.25 o                         
  -9   4   4          3.25          2.73         2.28 o                         
  -8   4   4        134.44        131.00         4.12 o                         
  -7   4   4        253.67        240.11         5.47 o                         
  -6   4   4         68.35         64.06         3.81 o                         
  -5   4   4         20.40         37.23         3.10 o                         
  -4   4   4        195.57        186.10         2.85 o                         
  -3   4   4         74.72         58.00         4.52 o                         
  -2   4   4        222.54        192.10         4.12 o                         
  -1   4   4        524.95        455.32         5.43 o                         
   0   4   4        523.06        626.69         6.59 o                         
   1   4   4         38.99         67.33         3.65 o                         
   2   4   4       1104.76       1134.84        13.91 o                         
   3   4   4      11248.89      11507.87       126.16 o                         
   4   4   4        472.72        470.39         6.54 o                         
   5   4   4        192.72        191.76         5.32 o                         
   6   4   4         51.88         58.72         5.35 o                         
   7   4   4        477.39        568.03        25.99 o                         
   8   4   4          6.89          9.22         4.20 o                         
  -9   5   4        723.52        668.01        19.44 o                         
  -8   5   4        500.75        517.58         6.19 o                         
  -7   5   4       1047.85       1063.90        12.78 o                         
  -6   5   4        314.14        348.16         4.41 o                         
  -5   5   4        143.09        137.50         3.29 o                         
  -4   5   4       1486.27       1521.09         9.26 o                         
  -3   5   4       1486.71       1480.59        15.77 o                         
  -2   5   4       1811.25       1977.68        22.28 o                         
  -1   5   4        343.99        316.60         4.48 o                         
   0   5   4        171.95        191.22         3.51 o                         
   1   5   4        317.09        312.69         5.95 o                         
   2   5   4         15.36         10.42         4.64 o                         
   3   5   4        158.06        170.56         4.86 o                         
   4   5   4       1626.90       1537.46        16.06 o                         
   5   5   4        147.06        144.43         5.08 o                         
   6   5   4         68.66         71.20         4.87 o                         
   7   5   4        383.96        385.67         6.47 o                         
   8   5   4        413.23        398.91         8.06 o                         
  -9   6   4          1.44         -5.58         6.96 o                         
  -8   6   4        877.12        874.89        10.35 o                         
  -7   6   4        312.55        309.64         5.79 o                         
  -6   6   4        856.52        810.92         6.43 o                         
  -5   6   4       1337.12       1401.14         9.75 o                         
  -4   6   4         12.33         11.01         2.37 o                         
  -3   6   4        693.94        714.98         6.00 o                         
  -2   6   4        108.36        119.84         4.71 o                         
  -1   6   4        773.75        798.80         8.09 o                         
   0   6   4       1128.00       1140.34        11.41 o                         
   1   6   4        517.02        519.94         8.70 o                         
   2   6   4         44.63         37.98         5.28 o                         
   3   6   4        865.44        928.05         8.87 o                         
   4   6   4        254.39        248.35         4.04 o                         
   5   6   4         62.69         60.70         4.15 o                         
   6   6   4        113.55        116.95         4.88 o                         
   7   6   4        247.75        251.78         5.30 o                         
   8   6   4        306.83        291.29         5.67 o                         
  -8   7   4       1128.13       1045.06        13.73 o                         
  -7   7   4       1181.26       1160.66        15.57 o                         
  -6   7   4       1251.77       1258.77         8.74 o                         
  -5   7   4        794.65        723.09         6.04 o                         
  -4   7   4         41.19         35.74         2.52 o                         
  -3   7   4       3503.15       3534.21        24.46 o                         
  -2   7   4       1374.66       1462.50        17.03 o                         
  -1   7   4         45.66         98.71         4.35 o                         
   0   7   4        561.65        576.35         7.70 o                         
   1   7   4       3480.03       3618.06        44.45 o                         
   2   7   4        193.58        134.85         4.93 o                         
   3   7   4        538.49        541.27         5.30 o                         
   4   7   4       1888.91       1843.71        12.88 o                         
   5   7   4         21.34         26.67         4.26 o                         
   6   7   4        735.94        700.13         8.25 o                         
   7   7   4        239.95        234.62         4.99 o                         
   8   7   4        533.93        524.00         6.96 o                         
  -8   8   4        689.88        636.07        17.66 o                         
  -7   8   4        559.20        557.46         6.19 o                         
  -6   8   4         55.64         58.92         3.68 o                         
  -5   8   4         81.80         92.79         3.34 o                         
  -4   8   4        493.19        452.27         4.05 o                         
  -3   8   4       1995.88       1957.06        13.33 o                         
  -2   8   4        619.67        599.65         5.92 o                         
  -1   8   4       1065.09        985.23        12.90 o                         
   0   8   4        294.48        257.89         5.12 o                         
   1   8   4       2812.03       2657.85        34.35 o                         
   2   8   4       2219.32       2115.35        18.62 o                         
   3   8   4       3848.91       3732.62        27.72 o                         
   4   8   4       1315.18       1310.72         9.43 o                         
   5   8   4       1484.92       1450.85        10.38 o                         
   6   8   4        128.50        127.87         4.77 o                         
   7   8   4       1575.44       1579.83        20.71 o                         
   8   8   4        198.66        206.36         6.25 o                         
  -8   9   4        992.96        949.61        23.34 o                         
  -7   9   4         29.18         33.51         5.24 o                         
  -6   9   4        148.92        155.87         4.29 o                         
  -5   9   4        183.67        172.93         4.07 o                         
  -4   9   4         11.00          6.29         3.35 o                         
  -3   9   4         10.66         13.57         3.02 o                         
  -2   9   4        154.48        157.25         2.91 o                         
  -1   9   4        614.83        741.06         7.45 o                         
   0   9   4        605.48        609.08        11.83 o                         
   1   9   4         92.62        146.97         4.25 o                         
   2   9   4        383.63        390.80         4.75 o                         
   3   9   4        996.71       1029.50         9.11 o                         
   4   9   4         63.80         66.51         4.77 o                         
   5   9   4          6.83         10.55         4.97 o                         
   6   9   4        251.95        232.16         4.83 o                         
   7   9   4         61.40         64.55         6.58 o                         
   8   9   4         29.17         36.21         5.41 o                         
  -8  10   4         60.19         63.07         4.41 o                         
  -7  10   4         49.41         52.19         5.12 o                         
  -6  10   4       1179.14       1181.98        11.15 o                         
  -5  10   4        917.34        921.20         8.71 o                         
  -4  10   4        737.06        703.76         8.01 o                         
  -3  10   4       1945.60       1971.97        14.46 o                         
  -2  10   4       1858.13       1800.38        13.52 o                         
  -1  10   4       1885.07       1647.84        12.49 o                         
   0  10   4       3901.45       3822.64        30.39 o                         
   1  10   4       4632.68       4504.95        34.60 o                         
   2  10   4       2529.75       2424.15        20.77 o                         
   3  10   4       5492.78       5394.69        50.68 o                         
   4  10   4        969.00        926.99        15.90 o                         
   5  10   4       1663.26       1586.96        19.65 o                         
   6  10   4        616.24        622.59        11.00 o                         
   7  10   4        315.95        338.30         9.60 o                         
   8  10   4        109.63        120.22         7.88 o                         
  -8  11   4        167.98        165.58         8.18 o                         
  -7  11   4         48.78         48.43         5.36 o                         
  -6  11   4        248.84        240.40         5.43 o                         
  -5  11   4        841.75        837.54        13.25 o                         
  -4  11   4        670.19        677.19         7.22 o                         
  -3  11   4       1915.88       1845.81        14.97 o                         
  -2  11   4         57.40         72.98         3.22 o                         
  -1  11   4        168.95        171.39         3.35 o                         
   0  11   4       5017.51       5241.21        37.72 o                         
   1  11   4        228.32        194.37         3.52 o                         
   2  11   4        792.76        797.59         9.43 o                         
   3  11   4        664.28        681.28         7.17 o                         
   4  11   4        200.85        185.63         5.67 o                         
   5  11   4        441.97        422.96         7.93 o                         
   6  11   4         56.72         73.26         6.00 o                         
   7  11   4        317.76        332.32         8.03 o                         
  -8  12   4         30.64         27.95         5.36 o                         
  -7  12   4        172.97        173.47         7.15 o                         
  -6  12   4        228.49        244.92         7.73 o                         
  -5  12   4       1069.27       1036.07        11.21 o                         
  -4  12   4        909.20        901.73         8.78 o                         
  -3  12   4        176.34        170.98         4.98 o                         
  -2  12   4       1588.52       1514.56        13.05 o                         
  -1  12   4       2024.52       2018.14        14.75 o                         
   0  12   4       2736.60       2747.26        20.84 o                         
   1  12   4       1285.66       1256.51        10.60 o                         
   2  12   4       2843.64       2865.29        22.11 o                         
   3  12   4       2388.62       2266.95        19.18 o                         
   4  12   4       2280.91       2204.68        26.31 o                         
   5  12   4        652.71        704.31         9.33 o                         
   6  12   4        803.23        832.84        11.76 o                         
   7  12   4         54.88         62.42         4.68 o                         
  -7  13   4        178.30        181.07         6.51 o                         
  -6  13   4        402.93        383.54         8.10 o                         
  -5  13   4        382.27        333.41         6.34 o                         
  -4  13   4         16.10         26.78         4.17 o                         
  -3  13   4        422.72        429.85         7.08 o                         
  -2  13   4        277.56        292.41         4.48 o                         
  -1  13   4         43.65         46.79         3.49 o                         
   0  13   4        126.31        129.97         3.92 o                         
   1  13   4        296.65        330.79         5.43 o                         
   2  13   4       1194.30       1202.84        12.37 o                         
   3  13   4        977.50        923.34         9.89 o                         
   4  13   4         33.16         31.34         5.59 o                         
   5  13   4       1282.76       1232.50        13.32 o                         
   6  13   4         25.37         23.56         5.32 o                         
   7  13   4        151.92        134.42         4.30 o                         
  -7  14   4        545.43        457.72        15.78 o                         
  -6  14   4        554.30        509.24         7.11 o                         
  -5  14   4        259.11        247.51         6.45 o                         
  -4  14   4         96.13        102.82         5.11 o                         
  -3  14   4         52.23         54.98         4.05 o                         
  -2  14   4        174.75        173.97         4.18 o                         
  -1  14   4         36.75         46.78         3.85 o                         
   0  14   4         50.96         56.18         3.85 o                         
   1  14   4        114.92        119.40         4.56 o                         
   2  14   4       3099.99       3072.87        26.84 o                         
   3  14   4       1592.44       1549.20        16.66 o                         
   4  14   4        515.49        560.56         8.23 o                         
   5  14   4         77.44         93.85         5.11 o                         
   6  14   4       1260.76       1233.87        14.96 o                         
   7  14   4         71.50         76.93         7.44 o                         
  -7  15   4         37.83         41.82         3.67 o                         
  -6  15   4       1021.97        986.67        13.75 o                         
  -5  15   4         31.48         39.24         4.83 o                         
  -4  15   4        500.93        487.92         8.91 o                         
  -3  15   4        427.37        430.16         7.06 o                         
  -2  15   4        176.12        197.93         4.96 o                         
  -1  15   4        823.69        820.72         8.85 o                         
   0  15   4       1428.27       1408.26        14.48 o                         
   1  15   4        231.39        244.45         5.11 o                         
   2  15   4        243.40        268.07         5.72 o                         
   3  15   4        472.09        489.79         7.15 o                         
   4  15   4        133.09        112.83         5.81 o                         
   5  15   4        189.27        198.51         4.86 o                         
   6  15   4        319.00        310.64         7.31 o                         
  -6  16   4         26.19         23.39         3.69 o                         
  -5  16   4         80.37         86.69         4.71 o                         
  -4  16   4         11.28          6.43         4.88 o                         
  -3  16   4         13.01         13.07         4.19 o                         
  -2  16   4          0.34         -5.00         5.00 o                         
  -1  16   4          2.15         -1.41         4.14 o                         
   0  16   4        279.16        296.29         5.07 o                         
   1  16   4        186.46        162.61         5.60 o                         
   2  16   4        207.94        202.05         5.37 o                         
   3  16   4          4.23         -0.22         5.49 o                         
   4  16   4         66.41         63.95         5.71 o                         
   5  16   4         49.92         59.83         4.26 o                         
   6  16   4         81.93         73.28         4.53 o                         
  -6  17   4        203.20        184.55         6.49 o                         
  -5  17   4         17.84         20.96         3.78 o                         
  -4  17   4        531.36        531.28        11.21 o                         
  -3  17   4         44.34         36.81         4.55 o                         
  -2  17   4         28.51         30.89         5.27 o                         
  -1  17   4        448.33        425.81         5.84 o                         
   0  17   4         10.11         21.46         4.52 o                         
   1  17   4        154.24        148.52         5.72 o                         
   2  17   4        766.66        725.07         8.35 o                         
   3  17   4        231.91        249.40         5.42 o                         
   4  17   4        152.61        146.18         4.86 o                         
   5  17   4         17.30         26.83         4.08 o                         
   6  17   4         11.58         18.38         6.16 o                         
  -5  18   4         20.89         22.63         4.21 o                         
  -4  18   4        114.00        134.15         5.11 o                         
  -3  18   4         54.28         62.61         5.42 o                         
  -2  18   4        127.55        130.80         5.22 o                         
  -1  18   4        106.80         95.27         4.28 o                         
   0  18   4        588.74        560.01         8.16 o                         
   1  18   4         58.85         79.89         5.43 o                         
   2  18   4        271.76        301.91         8.16 o                         
   3  18   4        476.57        485.90         8.13 o                         
   4  18   4       1010.20       1006.32        15.71 o                         
   5  18   4         99.37         90.07         4.05 o                         
  -5  19   4        389.98        330.18         7.14 o                         
  -4  19   4         60.15         64.53         3.88 o                         
  -3  19   4        276.87        289.79         6.91 o                         
  -2  19   4         43.21         47.47         5.18 o                         
  -1  19   4        239.21        245.60         6.59 o                         
   0  19   4       1019.22        986.27        14.40 o                         
   1  19   4        281.37        323.09         6.01 o                         
   2  19   4         63.33         79.17         5.30 o                         
   3  19   4          1.40          5.17         5.01 o                         
   4  19   4        585.14        593.11         9.56 o                         
   5  19   4         64.78         50.95         8.24 o                         
  -4  20   4         91.94         96.77         5.62 o                         
  -3  20   4        486.59        508.32         7.46 o                         
  -2  20   4       2264.15       2228.58        26.56 o                         
  -1  20   4        979.49        999.41        18.46 o                         
   0  20   4        223.85        222.33         4.96 o                         
   1  20   4        979.80        957.97        10.23 o                         
   2  20   4        765.79        793.84        11.45 o                         
   3  20   4        385.75        406.24         7.05 o                         
   4  20   4        409.66        383.07         8.32 o                         
  -3  21   4        115.72        108.14         4.70 o                         
  -2  21   4         13.96         29.54         4.35 o                         
  -1  21   4         62.35         67.44         4.74 o                         
   0  21   4         44.99         40.01         4.36 o                         
   1  21   4        189.27        211.58         4.53 o                         
   2  21   4         40.13         38.83         3.43 o                         
   3  21   4        128.84        130.50         3.88 o                         
  -2  22   4        740.32        710.41        11.65 o                         
  -1  22   4        624.77        617.98        14.38 o                         
   0  22   4        132.36        129.54         4.13 o                         
   1  22   4        547.35        530.70         9.14 o                         
   2  22   4        613.66        572.53        21.66 o                         
   0  23   4        115.38        122.21         8.96 o                         
  -9   1   5         78.51         90.59         3.13 o                         
  -8   1   5       1306.12       1454.92        27.46 o                         
  -7   1   5        139.68        133.36         4.97 o                         
  -6   1   5       1718.41       1706.40        17.04 o                         
  -5   1   5         91.80        100.56         3.58 o                         
  -4   1   5       3187.79       3096.53        18.22 o                         
  -3   1   5        856.86        786.90         9.43 o                         
  -2   1   5       2778.05       2593.99        58.35 o                         
  -1   1   5       1870.07       1760.38        29.82 o                         
   0   1   5      11757.06      12011.67       182.61 o                         
   1   1   5       3073.28       3039.27        46.91 o                         
   2   1   5       5382.18       4971.51        62.79 o                         
   3   1   5        205.18        259.05         4.32 o                         
   4   1   5       1331.43       1284.30        13.65 o                         
   5   1   5       1690.51       1789.95        21.55 o                         
   6   1   5       1306.31       1375.65        32.88 o                         
   7   1   5        102.57        126.02         6.49 o                         
   8   1   5         14.81         13.16         6.22 o                         
  -9   2   5          2.22         -0.83         2.29 o                         
  -8   2   5        429.89        443.54         5.94 o                         
  -7   2   5        160.21        170.83         5.12 o                         
  -6   2   5        285.37        264.49         4.58 o                         
  -5   2   5        184.66        165.51         3.62 o                         
  -4   2   5       2225.10       2179.92        12.15 o                         
  -3   2   5         40.58         47.73         2.71 o                         
  -2   2   5       1768.09       1740.77        25.85 o                         
  -1   2   5        460.21        547.32        10.13 o                         
   0   2   5       3663.76       3518.78        44.70 o                         
   1   2   5        271.13        346.66         9.06 o                         
   2   2   5       2823.44       2523.48        28.58 o                         
   3   2   5         74.29         68.16         2.96 o                         
   4   2   5        574.93        549.99         6.00 o                         
   5   2   5         36.02         28.66         4.50 o                         
   6   2   5       1361.41       1504.76        39.22 o                         
   7   2   5        272.68        386.05        23.04 o                         
   8   2   5        219.94        298.74        18.05 o                         
  -9   3   5        162.79        163.68         3.55 o                         
  -8   3   5         26.25         24.77         3.59 o                         
  -7   3   5       1450.76       1464.70        13.63 o                         
  -6   3   5        148.87        157.67         4.32 o                         
  -5   3   5        287.78        290.80         3.87 o                         
  -4   3   5         86.50        103.30         2.56 o                         
  -3   3   5       3324.43       3193.95        16.96 o                         
  -2   3   5        755.70        708.77        13.31 o                         
  -1   3   5       2580.40       2467.37        27.65 o                         
   0   3   5       1251.71       1213.71        16.13 o                         
   1   3   5       5093.37       5095.13        59.21 o                         
   2   3   5        360.21        361.73         7.13 o                         
   3   3   5       1501.83       1408.43        10.39 o                         
   4   3   5       1000.40        940.45         9.28 o                         
   5   3   5       1016.18        983.55        12.26 o                         
   6   3   5        469.02        519.03        14.28 o                         
   7   3   5        113.45        170.67        13.16 o                         
   8   3   5         13.55         19.58         3.81 o                         
  -9   4   5          1.41         -7.79         7.79 o                         
  -8   4   5         15.99         14.06         3.27 o                         
  -7   4   5        326.58        317.22         4.93 o                         
  -6   4   5        509.03        502.85         5.11 o                         
  -5   4   5        411.15        402.45         4.13 o                         
  -4   4   5       1808.47       1791.28        10.01 o                         
  -3   4   5       1439.93       1471.39         7.85 o                         
  -2   4   5       1672.50       1663.72        20.66 o                         
  -1   4   5         83.11         73.50         3.91 o                         
   0   4   5       2473.15       2360.36        23.55 o                         
   1   4   5       2214.69       2173.14        26.22 o                         
   2   4   5        941.30        848.15        10.75 o                         
   3   4   5        297.67        241.31         3.59 o                         
   4   4   5       2395.28       2349.81        20.29 o                         
   5   4   5        928.62        890.85         9.30 o                         
   6   4   5        317.16        320.53         8.56 o                         
   7   4   5        596.34        822.95        36.44 o                         
   8   4   5        676.55        993.25        37.20 o                         
  -8   5   5        290.77        291.28         3.96 o                         
  -7   5   5        245.20        260.06         4.83 o                         
  -6   5   5        188.97        182.32         3.96 o                         
  -5   5   5        785.47        787.53         5.74 o                         
  -4   5   5       1180.33       1239.00         7.56 o                         
  -3   5   5        196.62        156.90         2.48 o                         
  -2   5   5         43.63         32.64         5.44 o                         
  -1   5   5       1331.78       1490.83        15.55 o                         
   0   5   5        463.75        588.45         7.42 o                         
   1   5   5       2467.70       2537.64        30.41 o                         
   2   5   5       2691.93       2813.17        23.66 o                         
   3   5   5       1217.16       1159.76         9.39 o                         
   4   5   5          0.83         -3.77         3.77 o                         
   5   5   5        390.81        415.45         5.50 o                         
   6   5   5        782.79        798.69         9.19 o                         
   7   5   5        219.03        212.28         5.08 o                         
   8   5   5         99.10        118.70         6.51 o                         
  -8   6   5         73.77         78.21         3.00 o                         
  -7   6   5         79.81         90.64         4.22 o                         
  -6   6   5         79.98         67.61         3.69 o                         
  -5   6   5         23.22         26.00         3.36 o                         
  -4   6   5        217.21        231.83         3.11 o                         
  -3   6   5       1821.33       1790.26         9.99 o                         
  -2   6   5         67.74         64.21         2.75 o                         
  -1   6   5       2695.89       2479.34        26.26 o                         
   0   6   5       1488.95       1548.84        19.36 o                         
   1   6   5       5082.32       5156.58        60.03 o                         
   2   6   5        890.58        880.32         7.82 o                         
   3   6   5       6104.97       5678.02        34.20 o                         
   4   6   5        209.33        209.45         4.15 o                         
   5   6   5       1165.14       1146.67         8.92 o                         
   6   6   5         82.23         91.27         4.96 o                         
   7   6   5       1222.15       1199.95        16.76 o                         
   8   6   5         61.02         65.23         3.54 o                         
  -8   7   5         45.10         51.87         3.23 o                         
  -7   7   5         61.28         71.78         3.97 o                         
  -6   7   5         19.28         17.77         3.92 o                         
  -5   7   5        392.96        426.68         4.57 o                         
  -4   7   5         93.90         89.56         2.95 o                         
  -3   7   5       3050.30       2918.32        15.55 o                         
  -2   7   5        959.79        940.35         7.47 o                         
  -1   7   5        803.65        766.43         7.74 o                         
   0   7   5         25.35         21.74         4.17 o                         
   1   7   5        875.09        816.44         8.21 o                         
   2   7   5        814.88        864.52         7.32 o                         
   3   7   5       1198.38       1198.83         8.28 o                         
   4   7   5        350.54        316.85         4.21 o                         
   5   7   5        120.29        110.70         4.15 o                         
   6   7   5          3.77         -2.11         4.49 o                         
   7   7   5        111.64        119.05         3.96 o                         
   8   7   5        298.44        236.75        12.77 o                         
  -8   8   5        320.38        269.48        10.20 o                         
  -7   8   5       1304.80       1271.73        14.03 o                         
  -6   8   5         29.54         25.15         3.91 o                         
  -5   8   5         23.44         25.55         3.43 o                         
  -4   8   5        128.48        119.16         3.11 o                         
  -3   8   5        208.70        189.44         3.25 o                         
  -2   8   5         16.32         25.41         2.69 o                         
  -1   8   5       2158.40       2085.40        13.68 o                         
   0   8   5        348.15        348.67         3.56 o                         
   1   8   5       1515.77       1458.29        10.43 o                         
   2   8   5        614.34        568.16         5.58 o                         
   3   8   5       2215.87       2085.81        13.61 o                         
   4   8   5        168.26        160.42         3.83 o                         
   5   8   5         78.90         88.58         4.01 o                         
   6   8   5         78.64         81.13         4.49 o                         
   7   8   5        297.52        300.61         5.38 o                         
   8   8   5        128.10        129.23         8.21 o                         
  -8   9   5        213.98        185.18         8.10 o                         
  -7   9   5       1035.38        997.40        35.77 o                         
  -6   9   5         74.09         83.83         4.25 o                         
  -5   9   5       1899.77       1873.56        15.01 o                         
  -4   9   5        118.79        122.79         3.47 o                         
  -3   9   5       4081.11       3890.96        29.86 o                         
  -2   9   5        282.25        261.21         3.43 o                         
  -1   9   5       3075.12       2992.20        18.94 o                         
   0   9   5        226.48        245.18         3.05 o                         
   1   9   5       5388.34       5162.07        31.63 o                         
   2   9   5       1125.23       1043.96         9.02 o                         
   3   9   5       2867.18       2899.61        21.24 o                         
   4   9   5         28.07         34.90         4.21 o                         
   5   9   5        545.88        507.45         5.68 o                         
   6   9   5         38.67         48.23         5.12 o                         
   7   9   5        217.68        221.81         5.68 o                         
  -8  10   5         97.41         93.21         5.25 o                         
  -7  10   5         56.10         52.22         4.60 o                         
  -6  10   5        121.00        119.50         4.83 o                         
  -5  10   5        136.11        153.93         5.28 o                         
  -4  10   5        837.56        826.13        10.09 o                         
  -3  10   5         74.81         94.21         3.79 o                         
  -2  10   5          4.59          7.51         3.03 o                         
  -1  10   5        858.79        903.71         6.87 o                         
   0  10   5         30.24         23.51         3.04 o                         
   1  10   5         86.81         90.68         3.28 o                         
   2  10   5       1427.50       1396.41        11.76 o                         
   3  10   5        117.85        126.13         4.65 o                         
   4  10   5        219.85        195.46         5.84 o                         
   5  10   5       1033.69       1002.43        10.53 o                         
   6  10   5        211.69        207.58         6.28 o                         
   7  10   5         50.62         55.57         5.84 o                         
  -8  11   5        287.87        248.92        10.63 o                         
  -7  11   5        208.93        189.51         4.80 o                         
  -6  11   5       1010.10       1012.46        11.83 o                         
  -5  11   5       1918.84       1806.93        17.40 o                         
  -4  11   5        777.37        786.72         7.78 o                         
  -3  11   5        116.44        124.78         4.31 o                         
  -2  11   5        774.86        749.76         6.19 o                         
  -1  11   5       1514.21       1498.38        10.53 o                         
   0  11   5       3086.79       2960.75        19.73 o                         
   1  11   5       1274.81       1253.04        10.08 o                         
   2  11   5        458.94        435.38         5.20 o                         
   3  11   5       2738.97       2739.41        25.51 o                         
   4  11   5       1615.23       1559.13        16.76 o                         
   5  11   5        107.23        117.81         5.42 o                         
   6  11   5        109.71        118.76         5.49 o                         
   7  11   5         23.82         29.06         5.46 o                         
  -7  12   5          0.58         -0.87         4.14 o                         
  -6  12   5          6.65          7.41         3.99 o                         
  -5  12   5        142.28        156.29         4.87 o                         
  -4  12   5          1.21          5.52         4.52 o                         
  -3  12   5        353.21        346.86         5.66 o                         
  -2  12   5        497.52        529.03         5.45 o                         
  -1  12   5       2522.44       2574.76        18.79 o                         
   0  12   5         64.94         70.32         3.54 o                         
   1  12   5         13.73         17.01         3.65 o                         
   2  12   5         16.97         27.13         3.82 o                         
   3  12   5        166.06        152.80         4.79 o                         
   4  12   5       1144.12       1125.38        11.81 o                         
   5  12   5        283.89        298.02         5.87 o                         
   6  12   5        512.46        480.42         7.25 o                         
   7  12   5        436.96        407.18         6.04 o                         
  -7  13   5         46.86         46.39         3.70 o                         
  -6  13   5       1051.12       1028.16        15.58 o                         
  -5  13   5         42.43         51.56         4.40 o                         
  -4  13   5        810.90        820.67         8.66 o                         
  -3  13   5        455.70        467.41         6.38 o                         
  -2  13   5       2007.96       1950.42        14.95 o                         
  -1  13   5       1112.77       1101.95         9.00 o                         
   0  13   5       7814.25       7724.18        52.58 o                         
   1  13   5        442.61        439.73         5.72 o                         
   2  13   5        103.46         98.83         4.25 o                         
   3  13   5         58.62         63.22         4.41 o                         
   4  13   5       2102.35       2128.96        18.44 o                         
   5  13   5        110.56        107.89         5.00 o                         
   6  13   5         16.24         14.75         4.47 o                         
   7  13   5        330.37        291.38         7.36 o                         
  -7  14   5         29.39         31.70         4.26 o                         
  -6  14   5        109.31        110.12         4.41 o                         
  -5  14   5        125.96        122.37         4.95 o                         
  -4  14   5        554.72        542.64         7.46 o                         
  -3  14   5        851.22        825.50        12.46 o                         
  -2  14   5        539.50        558.60         7.37 o                         
  -1  14   5         18.67         23.07         3.86 o                         
   0  14   5        764.09        781.50         8.87 o                         
   1  14   5        675.61        634.18         7.05 o                         
   2  14   5       1567.12       1519.25        11.52 o                         
   3  14   5         43.42         54.75         4.44 o                         
   4  14   5         99.17        104.41         5.15 o                         
   5  14   5         76.92         82.46         4.56 o                         
   6  14   5       1457.27       1357.79        20.26 o                         
  -6  15   5         10.05         17.44         3.73 o                         
  -5  15   5         68.85         62.57         4.45 o                         
  -4  15   5         88.37         89.26         5.27 o                         
  -3  15   5         35.14         33.03         4.24 o                         
  -2  15   5         19.75         20.89         4.42 o                         
  -1  15   5       1102.93       1063.95         8.65 o                         
   0  15   5       2183.29       2094.78        16.57 o                         
   1  15   5        144.12        137.31         4.77 o                         
   2  15   5          6.55          4.79         4.82 o                         
   3  15   5        373.63        336.98         5.80 o                         
   4  15   5          5.59         13.61         5.08 o                         
   5  15   5         92.35         78.55         4.29 o                         
   6  15   5          8.67         11.84         4.42 o                         
  -6  16   5         76.20         85.28         3.21 o                         
  -5  16   5         89.01         88.09         3.97 o                         
  -4  16   5         71.14         79.81         5.06 o                         
  -3  16   5         71.35         54.85         4.64 o                         
  -2  16   5        797.42        731.66         9.92 o                         
  -1  16   5         28.66         30.21         4.31 o                         
   0  16   5       1069.47       1139.55        10.95 o                         
   1  16   5       1710.72       1704.57        14.12 o                         
   2  16   5       1926.48       1996.89        18.72 o                         
   3  16   5         53.00         65.57         5.45 o                         
   4  16   5       1413.98       1408.70        13.68 o                         
   5  16   5        151.36        148.04         4.03 o                         
   6  16   5        550.83        524.36        23.85 o                         
  -6  17   5        310.37        260.66        12.48 o                         
  -5  17   5          8.29          9.41         3.59 o                         
  -4  17   5        518.17        529.70         8.87 o                         
  -3  17   5        226.57        241.41         5.18 o                         
  -2  17   5        818.25        749.76         8.41 o                         
  -1  17   5         13.81         13.56         4.63 o                         
   0  17   5        925.03        998.11         9.30 o                         
   1  17   5          7.65          6.93         4.54 o                         
   2  17   5        127.78        102.94         5.52 o                         
   3  17   5          1.61         10.21         5.10 o                         
   4  17   5        353.28        347.34         6.23 o                         
   5  17   5         35.23         36.60         4.20 o                         
  -5  18   5        179.30        170.66         4.94 o                         
  -4  18   5         52.59         53.18         4.37 o                         
  -3  18   5        224.64        215.31         6.08 o                         
  -2  18   5        307.02        286.73         5.61 o                         
  -1  18   5        519.73        529.92         7.60 o                         
   0  18   5         24.79         30.63         4.86 o                         
   1  18   5        110.42        124.93         5.01 o                         
   2  18   5        145.37        161.35         4.97 o                         
   3  18   5        486.98        508.18         6.69 o                         
   4  18   5        113.00        125.05         4.63 o                         
   5  18   5        603.50        561.03        21.35 o                         
  -4  19   5        657.42        660.42        16.12 o                         
  -3  19   5         40.62         41.85         4.55 o                         
  -2  19   5        274.64        278.58         5.95 o                         
  -1  19   5        342.15        323.16         6.11 o                         
   0  19   5       1350.68       1305.23        20.60 o                         
   1  19   5         90.09         97.17         5.39 o                         
   2  19   5        170.16        177.61         5.44 o                         
   3  19   5        429.36        403.50         7.87 o                         
   4  19   5        418.71        374.37         7.92 o                         
  -4  20   5         25.90         29.20         4.53 o                         
  -3  20   5        111.79        103.66         3.91 o                         
  -2  20   5          8.09         17.05         6.38 o                         
  -1  20   5         63.00         63.10         4.04 o                         
   0  20   5         72.52         83.16         4.25 o                         
   1  20   5        305.07        279.25         6.55 o                         
   2  20   5          5.14          0.34         3.92 o                         
   3  20   5        172.12        196.17         4.33 o                         
  -3  21   5        685.20        615.00        21.44 o                         
  -2  21   5         55.84         61.69         4.51 o                         
  -1  21   5       1026.66       1001.17        13.88 o                         
   0  21   5         47.82         52.55         3.97 o                         
   1  21   5        316.90        294.36         5.91 o                         
   2  21   5        512.21        460.78         8.11 o                         
  -1  22   5        182.28        186.91         7.38 o                         
   0  22   5         73.42         63.31         6.01 o                         
   1  22   5         43.92         40.04         4.28 o                         
  -8   0   6         34.76         47.81         7.28 o                         
  -7   0   6        263.30        294.33         9.38 o                         
  -6   0   6        115.19        111.78         5.06 o                         
  -5   0   6       2211.89       2299.92        19.39 o                         
  -4   0   6       1254.44       1308.59         9.73 o                         
  -3   0   6        331.10        259.27         2.93 o                         
  -2   0   6        107.66        115.11         3.59 o                         
  -1   0   6      18297.40      19265.39       292.30 o                         
   0   0   6         18.59         23.42         7.87 o                         
   1   0   6        557.33        746.75        22.09 o                         
   2   0   6         38.13        100.90        14.50 o                         
   3   0   6       5768.86       5839.52        46.23 o                         
   4   0   6        951.78        962.34        10.44 o                         
   5   0   6        148.21        179.54         7.45 o                         
   6   0   6        965.97        966.89        14.00 o                         
   7   0   6         31.48         35.06         6.98 o                         
   8   0   6       1338.97       1459.97        32.04 o                         
  -8   1   6         32.19         33.88         4.27 o                         
  -7   1   6         15.46         19.46         4.23 o                         
  -6   1   6        257.57        271.14         4.51 o                         
  -5   1   6         85.09         96.50         3.94 o                         
  -4   1   6       1199.88       1152.35         6.90 o                         
  -3   1   6         52.07         56.35         1.86 o                         
  -2   1   6        312.31        285.22         3.40 o                         
  -1   1   6         55.79         31.45        11.35 o                         
   0   1   6        159.23        142.13         8.47 o                         
   1   1   6         12.70         71.14        43.72 o                         
   2   1   6       1121.61       1219.61         8.01 o                         
   3   1   6         13.01         14.07         3.41 o                         
   4   1   6         54.46         44.15         4.28 o                         
   5   1   6       1057.90       1116.77        12.12 o                         
   6   1   6        249.66        249.73         5.92 o                         
   7   1   6         13.26         19.53         5.50 o                         
   8   1   6         18.02         18.13         4.81 o                         
  -8   2   6        274.18        278.60         4.15 o                         
  -7   2   6        164.69        166.08         4.54 o                         
  -6   2   6         30.98         31.47         4.12 o                         
  -5   2   6         53.91         34.76         6.11 o                         
  -4   2   6        101.97        107.21         2.83 o                         
  -3   2   6       1582.20       1586.30         6.73 o                         
  -2   2   6       1901.95       1885.25        10.10 o                         
  -1   2   6       1761.11       1769.62        38.88 o                         
   0   2   6         12.85          5.07         6.53 o                         
   1   2   6         16.60          0.69         6.69 o                         
   2   2   6         40.56         37.73         2.48 o                         
   3   2   6        342.34        355.74         4.93 o                         
   4   2   6         40.82         34.18         3.76 o                         
   5   2   6        499.09        490.29         5.74 o                         
   6   2   6        483.75        457.75         6.54 o                         
   7   2   6        143.76        142.97         5.26 o                         
   8   2   6         14.37         36.72         6.77 o                         
  -8   3   6        390.26        394.14         5.22 o                         
  -7   3   6         19.14         26.01         3.65 o                         
  -6   3   6        477.25        497.95         5.13 o                         
  -5   3   6        736.66        772.83         6.12 o                         
  -4   3   6       3822.31       3696.08        20.66 o                         
  -3   3   6        689.75        656.37         3.40 o                         
  -2   3   6       1673.09       1500.43         7.48 o                         
  -1   3   6        223.21        171.44         6.19 o                         
   0   3   6       5202.32       5145.65        56.42 o                         
   1   3   6       1969.72       1850.84        13.21 o                         
   2   3   6       3089.54       3082.38        17.86 o                         
   3   3   6       1414.85       1349.85         8.70 o                         
   4   3   6        721.73        670.26         6.51 o                         
   5   3   6        445.96        460.74         6.10 o                         
   6   3   6        162.85        162.20         5.35 o                         
   7   3   6        229.56        249.82         5.28 o                         
   8   3   6        306.71        355.57        17.32 o                         
  -8   4   6        417.68        452.14         6.90 o                         
  -7   4   6         33.92         45.12         3.59 o                         
  -6   4   6         68.79         78.56         3.99 o                         
  -5   4   6        571.08        610.02         5.17 o                         
  -4   4   6       2460.74       2436.86        13.77 o                         
  -3   4   6        230.60        288.93         2.56 o                         
  -2   4   6       1598.75       1577.28         7.03 o                         
  -1   4   6       2407.79       2561.76        17.08 o                         
   0   4   6        130.82         81.10         4.16 o                         
   1   4   6        649.67        598.57         4.25 o                         
   2   4   6       1655.67       1661.59        10.06 o                         
   3   4   6        174.71        159.91         3.44 o                         
   4   4   6         30.73         36.08         3.97 o                         
   5   4   6       3178.63       3126.39        21.49 o                         
   6   4   6        957.20        959.45        10.00 o                         
   7   4   6         90.87         85.09         4.43 o                         
   8   4   6        309.52        316.24        10.67 o                         
  -8   5   6         30.89         35.87         2.62 o                         
  -7   5   6       1036.51       1047.63         9.01 o                         
  -6   5   6        456.73        452.33         5.06 o                         
  -5   5   6       1162.17       1191.37         8.13 o                         
  -4   5   6       1153.71       1134.91         7.43 o                         
  -3   5   6       5344.82       5213.66        26.23 o                         
  -2   5   6       5032.17       4796.85        20.33 o                         
  -1   5   6       3997.57       3780.81        17.52 o                         
   0   5   6       1699.28       1571.67         9.61 o                         
   1   5   6       4302.45       4028.13        21.51 o                         
   2   5   6       4764.59       4365.96        26.94 o                         
   3   5   6       2370.65       2222.95        14.17 o                         
   4   5   6        150.82        163.56         4.30 o                         
   5   5   6        179.86        183.88         5.18 o                         
   6   5   6        180.71        191.36         5.31 o                         
   7   5   6        329.89        347.22         5.69 o                         
   8   5   6        784.61        643.36        17.21 o                         
  -8   6   6          2.63          1.79         2.76 o                         
  -7   6   6         77.01         77.06         3.58 o                         
  -6   6   6          6.85          5.66         3.59 o                         
  -5   6   6          9.68         17.21         3.68 o                         
  -4   6   6        208.61        195.21         3.69 o                         
  -3   6   6        746.06        743.03         4.99 o                         
  -2   6   6        339.28        356.34         2.63 o                         
  -1   6   6        677.00        639.07         3.32 o                         
   0   6   6        299.24        325.20         2.77 o                         
   1   6   6         37.48         27.88         2.27 o                         
   2   6   6        228.69        216.45         3.27 o                         
   3   6   6        703.49        709.69         6.01 o                         
   4   6   6         21.09         18.93         4.01 o                         
   5   6   6         78.22         73.10         4.61 o                         
   6   6   6        574.66        577.10         7.01 o                         
   7   6   6         83.20         72.09         3.64 o                         
   8   6   6         30.98         30.61         5.64 o                         
  -8   7   6         17.32         19.78         3.26 o                         
  -7   7   6        645.03        649.08         6.27 o                         
  -6   7   6        378.77        380.20         4.37 o                         
  -5   7   6       1414.32       1404.74         9.60 o                         
  -4   7   6         60.18         70.04         3.17 o                         
  -3   7   6       3077.87       2871.21        15.90 o                         
  -2   7   6       3441.41       3436.43        16.97 o                         
  -1   7   6       6903.87       6799.35        29.48 o                         
   0   7   6       1321.80       1208.24         6.46 o                         
   1   7   6       2541.49       2362.67        12.96 o                         
   2   7   6        368.69        330.06         3.79 o                         
   3   7   6        627.70        596.75         5.61 o                         
   4   7   6        498.85        478.88         5.34 o                         
   5   7   6        497.05        494.27         6.32 o                         
   6   7   6        715.37        734.87         8.07 o                         
   7   7   6        743.12        743.66         7.90 o                         
  -8   8   6        593.63        576.49        21.10 o                         
  -7   8   6        141.70        122.98         3.98 o                         
  -6   8   6        842.48        851.07         7.27 o                         
  -5   8   6        105.11        103.69         3.68 o                         
  -4   8   6        779.38        740.77         5.48 o                         
  -3   8   6          7.75          9.71         2.79 o                         
  -2   8   6        367.03        340.12         3.21 o                         
  -1   8   6        949.92        991.11         5.86 o                         
   0   8   6       1055.06        969.10         5.58 o                         
   1   8   6          8.27          5.35         2.92 o                         
   2   8   6       2201.58       2122.41        13.93 o                         
   3   8   6         75.68         77.72         3.69 o                         
   4   8   6         80.68         99.00         4.23 o                         
   5   8   6       1731.08       1664.01        13.14 o                         
   6   8   6        100.40        112.40         4.58 o                         
   7   8   6         75.09         79.70         5.23 o                         
  -8   9   6        109.68        104.44         5.49 o                         
  -7   9   6        206.61        204.79         6.76 o                         
  -6   9   6        278.44        302.46         5.29 o                         
  -5   9   6        177.44        164.50         4.10 o                         
  -4   9   6         44.24         49.16         3.53 o                         
  -3   9   6        108.68        120.70         3.52 o                         
  -2   9   6        552.63        551.44         5.20 o                         
  -1   9   6       1569.49       1565.94        10.25 o                         
   0   9   6       2107.76       2047.87        12.36 o                         
   1   9   6       1768.14       1712.61        11.72 o                         
   2   9   6        122.13        116.77         4.26 o                         
   3   9   6         51.50         64.02         4.21 o                         
   4   9   6        109.09        105.24         4.85 o                         
   5   9   6         67.42         71.52         4.46 o                         
   6   9   6       1005.02        975.40        17.26 o                         
   7   9   6        452.82        423.64        12.17 o                         
  -7  10   6        101.82         87.61         4.01 o                         
  -6  10   6        205.19        207.52         4.67 o                         
  -5  10   6         66.42         70.15         4.59 o                         
  -4  10   6        377.53        362.90         5.01 o                         
  -3  10   6        147.81        152.23         4.33 o                         
  -2  10   6       2889.32       2864.99        19.62 o                         
  -1  10   6         96.39         96.27         3.47 o                         
   0  10   6        172.58        158.50         3.55 o                         
   1  10   6        697.93        714.72         6.30 o                         
   2  10   6       2237.41       2157.17        17.47 o                         
   3  10   6        554.55        591.33         7.69 o                         
   4  10   6          3.16         -0.23         5.85 o                         
   5  10   6        310.27        306.46         6.83 o                         
   6  10   6          5.53          5.59         5.64 o                         
   7  10   6        416.62        363.26         8.81 o                         
  -7  11   6        486.73        458.65        10.26 o                         
  -6  11   6         54.38         57.16         3.85 o                         
  -5  11   6        366.83        360.49         5.97 o                         
  -4  11   6         92.88         85.47         4.15 o                         
  -3  11   6        425.02        414.30         5.40 o                         
  -2  11   6        123.13        121.16         3.96 o                         
  -1  11   6         10.61          9.73         3.42 o                         
   0  11   6          4.17          8.46         3.75 o                         
   1  11   6         29.84         35.74         3.90 o                         
   2  11   6        770.85        752.48         7.98 o                         
   3  11   6        389.97        371.63         6.50 o                         
   4  11   6        892.98        864.02        10.12 o                         
   5  11   6         72.57         74.20         5.96 o                         
   6  11   6        101.76         92.56         4.57 o                         
   7  11   6          1.07         -0.09         3.95 o                         
  -7  12   6        209.15        199.27         7.08 o                         
  -6  12   6         66.93         68.42         3.45 o                         
  -5  12   6        170.32        172.72         4.57 o                         
  -4  12   6         19.39         18.20         4.17 o                         
  -3  12   6       1370.25       1347.00        10.63 o                         
  -2  12   6        572.05        567.94         5.63 o                         
  -1  12   6       1229.25       1217.29         9.57 o                         
   0  12   6        135.46        127.57         4.18 o                         
   1  12   6        464.44        468.05         5.74 o                         
   2  12   6        131.39        131.44         5.00 o                         
   3  12   6        602.15        590.68         7.05 o                         
   4  12   6        410.97        400.74         6.54 o                         
   5  12   6         20.85         28.26         4.99 o                         
   6  12   6        167.38        142.56         4.43 o                         
  -7  13   6         68.39         53.19         3.88 o                         
  -6  13   6        178.76        184.05         3.71 o                         
  -5  13   6        378.96        360.77         5.05 o                         
  -4  13   6        430.29        404.79         6.63 o                         
  -3  13   6        157.01        190.03         4.54 o                         
  -2  13   6         42.20         49.64         4.22 o                         
  -1  13   6        665.30        630.15         6.22 o                         
   0  13   6       1399.88       1304.34        10.61 o                         
   1  13   6       1282.59       1260.74        11.04 o                         
   2  13   6        256.71        269.14         5.83 o                         
   3  13   6        155.88        163.95         5.09 o                         
   4  13   6        592.67        564.60         6.86 o                         
   5  13   6        407.44        425.24         5.76 o                         
   6  13   6        212.83        226.90         4.79 o                         
  -6  14   6         42.98         43.12         3.56 o                         
  -5  14   6         58.08         69.30         3.57 o                         
  -4  14   6         60.43         68.58         4.56 o                         
  -3  14   6       1919.85       1849.20        15.13 o                         
  -2  14   6         48.24         62.85         4.89 o                         
  -1  14   6          7.27          5.94         4.27 o                         
   0  14   6        422.00        387.11         5.27 o                         
   1  14   6        207.30        207.07         5.34 o                         
   2  14   6        859.36        818.98         8.47 o                         
   3  14   6        130.40        142.27         4.97 o                         
   4  14   6         17.08         20.99         4.49 o                         
   5  14   6        342.06        335.56         6.10 o                         
   6  14   6         79.42         75.89         3.89 o                         
  -6  15   6        829.99        819.84        15.78 o                         
  -5  15   6        281.57        271.03         4.34 o                         
  -4  15   6       2290.22       2177.80        20.87 o                         
  -3  15   6        753.33        779.63         7.82 o                         
  -2  15   6       1575.77       1662.79        15.23 o                         
  -1  15   6       1021.34       1044.94         9.11 o                         
   0  15   6       2406.57       2304.96        19.72 o                         
   1  15   6        336.13        344.82         6.09 o                         
   2  15   6        187.89        212.33         5.44 o                         
   3  15   6        384.91        398.57         5.82 o                         
   4  15   6       1272.44       1182.85        12.35 o                         
   5  15   6        100.30        112.60         4.00 o                         
  -6  16   6          0.13          0.25         6.82 o                         
  -5  16   6         96.55         94.54         3.42 o                         
  -4  16   6         36.98         43.46         4.15 o                         
  -3  16   6         10.68         19.27         4.20 o                         
  -2  16   6        260.23        263.60         5.20 o                         
  -1  16   6          8.15         10.73         4.15 o                         
   0  16   6          9.21         22.52         4.52 o                         
   1  16   6       1312.78       1208.39        12.73 o                         
   2  16   6        108.75        133.73         5.33 o                         
   3  16   6          0.42          6.83         6.54 o                         
   4  16   6          9.59         17.05         4.59 o                         
   5  16   6         82.16         81.51         3.31 o                         
  -5  17   6        203.50        187.43         5.97 o                         
  -4  17   6        337.65        331.07         5.45 o                         
  -3  17   6        489.35        466.23         6.06 o                         
  -2  17   6       2453.97       2437.75        25.54 o                         
  -1  17   6       1879.74       1959.49        20.97 o                         
   0  17   6        420.61        459.58         9.09 o                         
   1  17   6        117.84        136.43         5.06 o                         
   2  17   6        687.74        708.25         9.11 o                         
   3  17   6        579.08        580.82         8.70 o                         
   4  17   6        494.19        488.20         7.11 o                         
   5  17   6        290.07        269.07         8.48 o                         
  -5  18   6        321.01        287.13        11.16 o                         
  -4  18   6          3.70          3.84         3.66 o                         
  -3  18   6        163.87        154.38         4.64 o                         
  -2  18   6        431.78        445.19         6.34 o                         
  -1  18   6         29.72         40.06         5.35 o                         
   0  18   6          1.38         76.79        15.26 o                         
   1  18   6       1112.52       1100.46        15.81 o                         
   2  18   6        332.84        349.72         5.73 o                         
   3  18   6         56.52         71.55         4.45 o                         
   4  18   6        180.96        174.40         4.84 o                         
  -4  19   6         19.26         18.88         3.89 o                         
  -3  19   6         75.37         75.94         3.86 o                         
  -2  19   6         75.36         85.99         4.01 o                         
  -1  19   6        987.39        933.27        12.10 o                         
   0  19   6        173.44        183.11         5.62 o                         
   1  19   6        174.04        184.05         6.59 o                         
   2  19   6        247.81        237.44         5.78 o                         
   3  19   6        769.59        779.13        14.71 o                         
  -3  20   6        249.39        213.54         6.41 o                         
  -2  20   6        303.68        314.12         6.64 o                         
  -1  20   6         23.42         21.05         4.13 o                         
   0  20   6        226.81        198.32         6.54 o                         
   1  20   6         77.47         86.80         4.07 o                         
   2  20   6         84.12         87.81         3.63 o                         
  -2  21   6         13.65          3.47         3.75 o                         
  -1  21   6          1.29         -5.04         5.04 o                         
   0  21   6          4.61         -0.46         6.87 o                         
   1  21   6         21.81         15.49         5.67 o                         
  -8   1   7        419.70        400.70         6.42 o                         
  -7   1   7        116.20        127.20         4.60 o                         
  -6   1   7         35.72         43.11         4.10 o                         
  -5   1   7        271.16        282.45         5.06 o                         
  -4   1   7        337.98        312.87         3.44 o                         
  -3   1   7         80.07         92.41         2.10 o                         
  -2   1   7         31.89         35.80         1.70 o                         
  -1   1   7        381.23        346.78         2.68 o                         
   0   1   7        206.19        224.43         2.45 o                         
   1   1   7        908.11        830.77         6.46 o                         
   2   1   7       1908.63       1836.83        10.03 o                         
   3   1   7       2373.90       2650.02        62.43 o                         
   4   1   7         95.27        125.66         6.17 o                         
   5   1   7        194.91        187.72         5.43 o                         
   6   1   7        836.79        875.34        10.63 o                         
   7   1   7       1777.75       1777.66        20.07 o                         
  -8   2   7         47.02         50.81         2.87 o                         
  -7   2   7       1808.78       1880.16        15.02 o                         
  -6   2   7        123.34        136.19         4.16 o                         
  -5   2   7        949.60        973.05         7.11 o                         
  -4   2   7         33.45         38.91         2.73 o                         
  -3   2   7       5300.81       5369.95        21.80 o                         
  -2   2   7         26.17         28.14         1.72 o                         
  -1   2   7       2755.80       2544.15        10.36 o                         
   0   2   7        128.72        127.01         1.98 o                         
   1   2   7       3513.49       3382.54        15.13 o                         
   2   2   7         32.42         31.53         2.65 o                         
   3   2   7       2090.73       2052.71        12.94 o                         
   4   2   7       2039.46       2125.59        13.56 o                         
   5   2   7        210.44        212.26         5.11 o                         
   6   2   7         37.58         34.62         4.69 o                         
   7   2   7        333.92        329.26         4.79 o                         
  -8   3   7         13.44         14.09         2.64 o                         
  -7   3   7          3.47          5.80         3.34 o                         
  -6   3   7         67.85         72.49         3.83 o                         
  -5   3   7        217.90        222.37         3.97 o                         
  -4   3   7        210.01        222.56         3.13 o                         
  -3   3   7         35.04         47.86         2.03 o                         
  -2   3   7       1246.57       1305.44         5.76 o                         
  -1   3   7       1926.21       2025.65         8.31 o                         
   0   3   7         44.45         32.71         1.77 o                         
   1   3   7         78.04        108.97         2.07 o                         
   2   3   7         90.25         72.35         2.78 o                         
   3   3   7         30.81         30.76         3.89 o                         
   4   3   7        146.80        157.33         4.40 o                         
   5   3   7         88.08        100.60         4.99 o                         
   6   3   7        482.10        480.76         7.69 o                         
   7   3   7        479.27        457.41         5.44 o                         
  -8   4   7        116.30        129.94         2.86 o                         
  -7   4   7       1043.62       1101.84         8.32 o                         
  -6   4   7        762.53        785.99         6.75 o                         
  -5   4   7       1708.27       1768.67        11.29 o                         
  -4   4   7       1486.59       1495.19         8.40 o                         
  -3   4   7       4611.80       4589.12        19.97 o                         
  -2   4   7       1697.27       1620.98         7.11 o                         
  -1   4   7       1271.53       1182.50         5.13 o                         
   0   4   7        988.25        929.56         4.59 o                         
   1   4   7       1129.90       1061.42         5.29 o                         
   2   4   7        324.86        325.99         3.56 o                         
   3   4   7        627.96        620.30         6.08 o                         
   4   4   7        379.96        411.04         5.30 o                         
   5   4   7        457.91        458.49         6.37 o                         
   6   4   7        664.88        650.26         7.23 o                         
   7   4   7        419.01        405.36         4.53 o                         
  -8   5   7          7.38         12.40         2.40 o                         
  -7   5   7          0.98          3.82         2.98 o                         
  -6   5   7          0.04          0.83         3.46 o                         
  -5   5   7         41.34         36.09         3.45 o                         
  -4   5   7        688.41        663.09         4.93 o                         
  -3   5   7        259.90        276.26         2.91 o                         
  -2   5   7        344.30        355.10         2.58 o                         
  -1   5   7         81.83         83.32         1.94 o                         
   0   5   7         27.62         21.95         1.98 o                         
   1   5   7       1065.33       1044.38         5.56 o                         
   2   5   7        353.26        379.49         4.00 o                         
   3   5   7        474.50        458.49         5.25 o                         
   4   5   7       1401.87       1349.97         9.95 o                         
   5   5   7        242.85        232.52         5.66 o                         
   6   5   7        125.66        108.07         4.85 o                         
   7   5   7          7.28          4.64         2.77 o                         
  -8   6   7       1427.49       1312.00        52.61 o                         
  -7   6   7        214.85        225.54         3.51 o                         
  -6   6   7       2015.87       2022.50        15.04 o                         
  -5   6   7        157.51        166.06         3.63 o                         
  -4   6   7       2885.98       2901.42        15.56 o                         
  -3   6   7        610.68        561.25         4.22 o                         
  -2   6   7       7928.22       7676.39        34.07 o                         
  -1   6   7        208.86        214.97         2.30 o                         
   0   6   7       2619.69       2523.26        11.70 o                         
   1   6   7        320.49        298.51         3.05 o                         
   2   6   7       1518.85       1424.53         9.73 o                         
   3   6   7       1091.18       1081.00         8.14 o                         
   4   6   7       2645.46       2688.14        17.65 o                         
   5   6   7        250.59        251.94         5.28 o                         
   6   6   7        503.36        510.08         6.44 o                         
   7   6   7         38.39         39.38         3.00 o                         
  -8   7   7          5.07          5.81         7.30 o                         
  -7   7   7         24.56         25.37         3.19 o                         
  -6   7   7        155.96        156.26         3.37 o                         
  -5   7   7        365.53        379.52         4.41 o                         
  -4   7   7         46.97         56.89         3.40 o                         
  -3   7   7         56.74         66.50         2.88 o                         
  -2   7   7         40.55         54.75         2.44 o                         
  -1   7   7        207.04        213.80         2.34 o                         
   0   7   7         67.91         68.36         2.41 o                         
   1   7   7       1028.43       1012.76         5.97 o                         
   2   7   7         18.98         16.68         3.33 o                         
   3   7   7        115.64        135.86         4.16 o                         
   4   7   7        127.88        142.48         4.31 o                         
   5   7   7        166.22        183.99         5.00 o                         
   6   7   7        464.15        458.13         5.69 o                         
   7   7   7         90.98         75.48         3.98 o                         
  -7   8   7         34.68         40.91         3.57 o                         
  -6   8   7        290.87        289.22         3.68 o                         
  -5   8   7        196.22        195.08         3.73 o                         
  -4   8   7       3644.58       3531.93        19.90 o                         
  -3   8   7        514.91        526.13         4.23 o                         
  -2   8   7        867.99        824.24         4.77 o                         
  -1   8   7       1702.36       1661.38         8.56 o                         
   0   8   7       4040.73       3840.44        19.02 o                         
   1   8   7        213.95        243.28         3.32 o                         
   2   8   7        105.01        126.17         3.73 o                         
   3   8   7         23.81         31.25         4.13 o                         
   4   8   7       2187.35       2214.29        16.04 o                         
   5   8   7         13.19         16.16         4.41 o                         
   6   8   7        174.47        193.54         4.65 o                         
   7   8   7         30.00         33.88         3.61 o                         
  -7   9   7        184.52        178.08         6.18 o                         
  -6   9   7         20.57         17.08         3.54 o                         
  -5   9   7         62.94         58.74         3.68 o                         
  -4   9   7         78.32         72.53         3.52 o                         
  -3   9   7         61.62         66.50         3.32 o                         
  -2   9   7        204.55        197.84         3.51 o                         
  -1   9   7        106.05         96.00         3.17 o                         
   0   9   7        182.10        192.76         3.22 o                         
   1   9   7         94.11         90.17         3.44 o                         
   2   9   7       1565.19       1457.00        12.15 o                         
   3   9   7       1725.85       1603.36        15.24 o                         
   4   9   7       1066.89       1016.55         8.90 o                         
   5   9   7        152.51        173.15         6.10 o                         
   6   9   7        477.88        490.32         7.63 o                         
   7   9   7        109.46        108.40         4.16 o                         
  -7  10   7          7.89          3.79         3.33 o                         
  -6  10   7        182.19        174.24         4.47 o                         
  -5  10   7       1753.02       1708.75        17.15 o                         
  -4  10   7        572.29        552.57         5.44 o                         
  -3  10   7        847.51        904.34         7.83 o                         
  -2  10   7       1121.30       1093.94         8.55 o                         
  -1  10   7        603.86        564.47         5.30 o                         
   0  10   7          3.55          7.18         3.45 o                         
   1  10   7        880.98        895.38         7.46 o                         
   2  10   7       1984.20       1939.01        16.47 o                         
   3  10   7         19.38         30.34         5.61 o                         
   4  10   7        137.62        132.11         5.30 o                         
   5  10   7       1505.69       1405.70        14.36 o                         
   6  10   7        109.50        117.92         4.79 o                         
  -7  11   7         11.54         13.44         5.09 o                         
  -6  11   7          5.63          6.04         3.23 o                         
  -5  11   7        177.85        158.21         4.24 o                         
  -4  11   7        131.29        124.39         3.82 o                         
  -3  11   7        683.29        663.65         7.04 o                         
  -2  11   7        590.94        611.21         5.78 o                         
  -1  11   7        223.17        222.59         4.03 o                         
   0  11   7        307.56        309.42         4.57 o                         
   1  11   7         45.67         55.05         4.17 o                         
   2  11   7        152.80        155.02         5.14 o                         
   3  11   7       1496.18       1469.84        13.17 o                         
   4  11   7       1311.03       1260.86        11.46 o                         
   5  11   7        193.56        203.92         5.10 o                         
   6  11   7        181.66        185.94         4.55 o                         
  -6  12   7        336.08        339.05         4.68 o                         
  -5  12   7         98.79         85.55         3.83 o                         
  -4  12   7        455.53        463.70         5.41 o                         
  -3  12   7         63.40         60.92         4.43 o                         
  -2  12   7       2183.77       2090.92        14.72 o                         
  -1  12   7         25.91         25.96         3.61 o                         
   0  12   7        397.07        379.61         5.05 o                         
   1  12   7         20.14         23.79         4.11 o                         
   2  12   7       1078.54       1063.43         9.75 o                         
   3  12   7        115.83        114.26         4.80 o                         
   4  12   7         22.72         34.46         4.46 o                         
   5  12   7        467.13        442.35         5.68 o                         
   6  12   7        239.96        232.92         4.66 o                         
  -6  13   7        171.53        145.28         3.68 o                         
  -5  13   7          2.91          3.62         3.63 o                         
  -4  13   7         33.56         31.88         4.48 o                         
  -3  13   7        107.66        117.87         4.24 o                         
  -2  13   7        508.95        498.89         5.86 o                         
  -1  13   7         78.76         77.27         4.04 o                         
   0  13   7         33.09         32.11         4.15 o                         
   1  13   7        120.05        121.54         5.07 o                         
   2  13   7         72.14         74.58         4.69 o                         
   3  13   7         84.97         95.53         4.80 o                         
   4  13   7         55.35         61.63         3.92 o                         
   5  13   7        508.50        506.71         5.95 o                         
   6  13   7        199.99        201.11         5.99 o                         
  -6  14   7        151.28        141.47         4.12 o                         
  -5  14   7       2413.06       2381.82        32.75 o                         
  -4  14   7        467.37        465.23         6.83 o                         
  -3  14   7        554.64        609.02         6.48 o                         
  -2  14   7         75.07         90.81         4.62 o                         
  -1  14   7       1897.74       1842.46        13.08 o                         
   0  14   7        133.05        140.89         4.37 o                         
   1  14   7       1823.99       1787.12        15.40 o                         
   2  14   7         44.78         55.58         4.85 o                         
   3  14   7         55.94         68.31         4.92 o                         
   4  14   7         20.08         25.53         4.08 o                         
   5  14   7        453.29        422.41         5.61 o                         
  -5  15   7         36.41         37.84         3.44 o                         
  -4  15   7         48.91         53.60         3.75 o                         
  -3  15   7          5.47          9.48         3.71 o                         
  -2  15   7         44.33         49.48         4.63 o                         
  -1  15   7        216.10        202.93         4.35 o                         
   0  15   7          4.95          4.31         4.33 o                         
   1  15   7          8.50          6.24         4.46 o                         
   2  15   7         43.29         49.47         5.03 o                         
   3  15   7          5.37          8.52         4.40 o                         
   4  15   7         13.14         19.10         4.20 o                         
   5  15   7         51.10         46.71         4.11 o                         
  -5  16   7       1668.93       1538.60        26.00 o                         
  -4  16   7        196.32        189.00         3.97 o                         
  -3  16   7       1138.24       1114.84        11.05 o                         
  -2  16   7         80.48         84.11         4.27 o                         
  -1  16   7       1395.87       1419.63        12.56 o                         
   0  16   7        155.40        169.32         4.56 o                         
   1  16   7       1502.79       1547.05        14.11 o                         
   2  16   7         41.70         56.99         4.33 o                         
   3  16   7        621.53        628.33         8.09 o                         
   4  16   7         47.77         60.86         4.15 o                         
  -4  17   7         26.59         23.06         2.92 o                         
  -3  17   7          6.88         10.23         3.81 o                         
  -2  17   7         39.60         35.76         4.43 o                         
  -1  17   7        398.77        392.30         6.08 o                         
   0  17   7        116.98        113.71         4.52 o                         
   1  17   7         52.27         51.72         4.23 o                         
   2  17   7         79.22         71.19         4.10 o                         
   3  17   7          6.44          2.92         4.36 o                         
   4  17   7          6.60         13.13         3.60 o                         
  -4  18   7       1315.91       1165.60        30.86 o                         
  -3  18   7        851.09        771.85        14.81 o                         
  -2  18   7        637.75        629.62         8.18 o                         
  -1  18   7         50.42         56.35         5.71 o                         
   0  18   7        224.43        244.07         6.18 o                         
   1  18   7         65.51         74.74         3.81 o                         
   2  18   7        538.92        530.36         6.58 o                         
   3  18   7        179.26        179.00         5.13 o                         
  -3  19   7         87.93         78.11         3.69 o                         
  -2  19   7          8.00         15.03         3.25 o                         
  -1  19   7         39.83         38.92         4.35 o                         
   0  19   7         44.34         44.49         4.06 o                         
   1  19   7         79.47         76.13         3.77 o                         
   2  19   7         23.77         19.52         3.60 o                         
  -2  20   7        339.31        293.05        39.32 o                         
  -1  20   7        123.71        118.38         7.30 o                         
   0  20   7        521.78        502.56         8.02 o                         
   1  20   7        105.25         91.00         4.21 o                         
  -8   0   8         89.99         85.77         4.14 o                         
  -7   0   8        523.79        603.87         8.75 o                         
  -6   0   8        169.44        171.61         5.84 o                         
  -5   0   8       1202.75       1325.77        12.69 o                         
  -4   0   8       1528.52       1630.11        12.63 o                         
  -3   0   8       6879.43       6895.42        39.14 o                         
  -2   0   8        188.60        191.78         3.44 o                         
  -1   0   8       2709.16       2560.57        14.95 o                         
   0   0   8       1224.86       1166.50         7.81 o                         
   1   0   8       5225.05       5077.81        31.18 o                         
   2   0   8        401.76        397.85         5.09 o                         
   3   0   8        751.51        775.62         8.11 o                         
   4   0   8        131.18        200.87        11.74 o                         
   5   0   8       3340.15       3357.43        31.63 o                         
   6   0   8       1534.19       1494.91        18.68 o                         
   7   0   8       1631.98       1612.81        39.69 o                         
  -8   1   8         41.79         44.70         3.68 o                         
  -7   1   8         93.57         94.17         3.59 o                         
  -6   1   8        233.81        244.07         5.19 o                         
  -5   1   8        310.73        325.00         7.44 o                         
  -4   1   8        151.71        181.29         3.82 o                         
  -3   1   8         26.84         31.38         2.38 o                         
  -2   1   8        124.39        113.21         2.12 o                         
  -1   1   8         49.00         55.81         2.23 o                         
   0   1   8        103.86        109.96         2.30 o                         
   1   1   8       1163.66       1143.52         5.87 o                         
   2   1   8        310.67        305.68         3.64 o                         
   3   1   8          2.45         49.79         5.15 o                         
   4   1   8        646.90        724.63        21.00 o                         
   5   1   8         53.34         30.99        13.51 o                         
   6   1   8         76.20         52.50         9.06 o                         
   7   1   8        199.67        193.06         4.43 o                         
  -8   2   8         61.79         63.08         2.24 o                         
  -7   2   8        256.25        270.48         4.85 o                         
  -6   2   8        141.91        168.23         3.81 o                         
  -5   2   8        262.61        268.60         4.54 o                         
  -4   2   8        491.73        490.66         5.94 o                         
  -3   2   8       1195.88       1169.59         5.89 o                         
  -2   2   8        867.51        852.85         4.15 o                         
  -1   2   8        360.03        335.41         2.55 o                         
   0   2   8        238.50        229.57         2.45 o                         
   1   2   8       2166.29       2052.85         9.62 o                         
   2   2   8        759.35        734.51         4.82 o                         
   3   2   8        402.73        423.57         4.29 o                         
   4   2   8       1031.11       1070.09         8.14 o                         
   5   2   8       2549.21       2500.58        17.76 o                         
   6   2   8       1506.00       1467.41        12.13 o                         
   7   2   8        406.99        420.68         4.55 o                         
  -7   3   8        185.29        195.56         3.29 o                         
  -6   3   8        861.74        910.62         7.41 o                         
  -5   3   8       1626.20       1624.77        11.22 o                         
  -4   3   8        515.42        538.92         4.10 o                         
  -3   3   8        267.26        277.59         2.73 o                         
  -2   3   8        626.98        604.78         3.53 o                         
  -1   3   8        176.46        176.97         2.16 o                         
   0   3   8        214.19        216.67         2.46 o                         
   1   3   8       1555.21       1531.40         7.50 o                         
   2   3   8         13.36         15.57         3.08 o                         
   3   3   8         75.61         82.34         3.67 o                         
   4   3   8        162.70        170.19         4.37 o                         
   5   3   8        538.32        544.90         6.13 o                         
   6   3   8         26.98         16.36         3.78 o                         
   7   3   8        321.46        327.92         4.87 o                         
  -7   4   8        116.13        118.34         3.05 o                         
  -6   4   8        508.63        526.45         5.23 o                         
  -5   4   8        190.56        206.85         3.80 o                         
  -4   4   8        725.32        747.39         4.95 o                         
  -3   4   8         26.29         25.26         2.42 o                         
  -2   4   8       1593.62       1530.33         6.93 o                         
  -1   4   8        463.93        478.13         2.94 o                         
   0   4   8        378.96        351.38         2.98 o                         
   1   4   8        402.31        409.45         3.22 o                         
   2   4   8       2339.34       2272.20        12.34 o                         
   3   4   8        176.61        166.43         3.99 o                         
   4   4   8       1453.10       1515.63        11.35 o                         
   5   4   8         20.08         21.45         4.38 o                         
   6   4   8        535.17        517.52         5.38 o                         
   7   4   8          9.98         10.10         2.32 o                         
  -7   5   8        197.00        217.20         3.11 o                         
  -6   5   8        850.69        875.35         7.44 o                         
  -5   5   8        918.75        957.52         7.06 o                         
  -4   5   8        153.50        161.65         3.43 o                         
  -3   5   8       1212.21       1204.56         6.30 o                         
  -2   5   8        796.42        829.37         4.39 o                         
  -1   5   8         19.67         19.18         2.22 o                         
   0   5   8         42.32         47.09         2.34 o                         
   1   5   8        322.68        307.97         3.02 o                         
   2   5   8         26.97         28.59         3.23 o                         
   3   5   8        198.07        181.65         4.48 o                         
   4   5   8         70.11         73.06         4.51 o                         
   5   5   8        308.39        288.37         5.08 o                         
   6   5   8        694.99        686.17         6.48 o                         
   7   5   8         43.79         41.17         4.65 o                         
  -7   6   8        411.05        402.31         5.31 o                         
  -6   6   8          8.81          7.05         3.04 o                         
  -5   6   8         57.48         65.30         3.47 o                         
  -4   6   8         91.99         89.02         3.30 o                         
  -3   6   8          7.77         20.30         2.67 o                         
  -2   6   8        228.40        221.15         2.79 o                         
  -1   6   8       1096.84       1129.97         5.66 o                         
   0   6   8        200.33        217.66         2.64 o                         
   1   6   8         56.07         46.85         2.86 o                         
   2   6   8        286.52        306.90         4.04 o                         
   3   6   8        616.89        606.35         5.97 o                         
   4   6   8         75.26         66.60         4.23 o                         
   5   6   8        121.91        112.62         4.02 o                         
   6   6   8        169.14        160.48         3.50 o                         
   7   6   8         42.41         61.19         5.58 o                         
  -7   7   8        557.86        562.35         6.61 o                         
  -6   7   8        437.71        435.98         4.85 o                         
  -5   7   8        380.43        414.08         4.34 o                         
  -4   7   8        192.48        196.43         3.74 o                         
  -3   7   8       1168.54       1149.26         6.85 o                         
  -2   7   8        638.10        660.86         4.22 o                         
  -1   7   8        734.47        736.95         4.57 o                         
   0   7   8       2232.52       2152.90        10.31 o                         
   1   7   8        308.34        296.95         3.67 o                         
   2   7   8          8.14         11.99         3.49 o                         
   3   7   8        848.12        807.22         6.36 o                         
   4   7   8        135.28        146.57         4.32 o                         
   5   7   8         21.70         21.51         4.04 o                         
   6   7   8        486.41        495.80         7.56 o                         
  -7   8   8         27.79         31.90         2.88 o                         
  -6   8   8        282.90        307.75         4.28 o                         
  -5   8   8        329.91        351.05         3.98 o                         
  -4   8   8        926.09        963.61         8.12 o                         
  -3   8   8         30.83         41.37         3.22 o                         
  -2   8   8       2037.40       1974.89        10.81 o                         
  -1   8   8        118.76        129.66         2.85 o                         
   0   8   8       1469.62       1396.82         8.05 o                         
   1   8   8         92.78        110.90         3.24 o                         
   2   8   8       1507.46       1542.42        10.26 o                         
   3   8   8        424.44        437.38         5.05 o                         
   4   8   8       1515.26       1466.93        11.09 o                         
   5   8   8         53.41         58.68         4.11 o                         
   6   8   8        823.03        826.37        11.32 o                         
  -7   9   8        451.61        408.07        14.16 o                         
  -6   9   8        337.19        332.12         6.41 o                         
  -5   9   8         28.56         36.47         4.05 o                         
  -4   9   8          9.69         18.15         3.44 o                         
  -3   9   8        149.66        147.40         3.39 o                         
  -2   9   8         50.10         57.97         3.50 o                         
  -1   9   8        674.59        678.27         5.16 o                         
   0   9   8        329.58        309.04         4.06 o                         
   1   9   8        815.83        814.63         6.54 o                         
   2   9   8        563.79        557.22         5.91 o                         
   3   9   8         18.77         22.32         3.96 o                         
   4   9   8          2.58          3.28         4.75 o                         
   5   9   8          1.30          9.16         4.45 o                         
   6   9   8          1.42          3.71         3.67 o                         
  -6  10   8        460.77        452.88         8.40 o                         
  -5  10   8        647.53        669.71         7.51 o                         
  -4  10   8       1634.26       1619.24        12.48 o                         
  -3  10   8        204.60        219.20         4.27 o                         
  -2  10   8       1633.98       1616.82        12.65 o                         
  -1  10   8         90.66        107.20         3.76 o                         
   0  10   8        846.58        813.93         6.51 o                         
   1  10   8        848.74        827.32         7.12 o                         
   2  10   8       1950.34       2056.48        17.28 o                         
   3  10   8        117.72        140.84         5.21 o                         
   4  10   8       1992.67       2012.23        18.67 o                         
   5  10   8        640.51        620.08         7.67 o                         
   6  10   8        365.89        353.06         5.11 o                         
  -6  11   8        259.00        253.59         5.17 o                         
  -5  11   8         10.03         16.30         3.35 o                         
  -4  11   8        169.69        164.01         4.15 o                         
  -3  11   8        122.44        122.62         4.47 o                         
  -2  11   8          2.97          5.81         4.19 o                         
  -1  11   8        692.08        689.81         6.04 o                         
   0  11   8        342.20        317.63         4.38 o                         
   1  11   8        277.89        252.52         4.43 o                         
   2  11   8        322.04        296.48         5.22 o                         
   3  11   8        264.17        255.85         5.23 o                         
   4  11   8        143.55        149.02         4.76 o                         
   5  11   8        351.03        369.21         5.55 o                         
   6  11   8        112.83        103.38         5.15 o                         
  -6  12   8         57.11         63.55         4.18 o                         
  -5  12   8       1894.50       1966.30        19.92 o                         
  -4  12   8        218.16        200.35         4.37 o                         
  -3  12   8        867.66        857.55         7.79 o                         
  -2  12   8        255.99        258.28         4.48 o                         
  -1  12   8        704.30        731.64         6.29 o                         
   0  12   8        556.46        561.13         5.29 o                         
   1  12   8       1380.24       1350.29         9.84 o                         
   2  12   8        214.46        229.40         4.88 o                         
   3  12   8       1278.29       1272.33        10.56 o                         
   4  12   8        350.07        340.59         5.19 o                         
   5  12   8       1799.19       1765.55        16.02 o                         
  -6  13   8         82.91         64.55         5.59 o                         
  -5  13   8         34.12         46.11         3.17 o                         
  -4  13   8        139.06        137.02         4.51 o                         
  -3  13   8         55.48         57.77         4.08 o                         
  -2  13   8         10.31         12.81         3.74 o                         
  -1  13   8        328.18        325.52         4.52 o                         
   0  13   8        149.25        153.23         4.14 o                         
   1  13   8         56.31         56.42         3.82 o                         
   2  13   8        327.56        311.07         5.32 o                         
   3  13   8        157.05        158.06         4.14 o                         
   4  13   8         14.61         11.02         3.68 o                         
   5  13   8          2.63          2.07         3.18 o                         
  -5  14   8        527.70        526.19         6.16 o                         
  -4  14   8         39.62         38.89         3.63 o                         
  -3  14   8        543.35        541.64         6.09 o                         
  -2  14   8         18.14         19.58         3.58 o                         
  -1  14   8        603.36        608.00         6.33 o                         
   0  14   8         79.64         82.08         4.22 o                         
   1  14   8        833.05        856.75         8.19 o                         
   2  14   8        161.29        152.97         4.14 o                         
   3  14   8        520.04        499.67         5.57 o                         
   4  14   8         24.69         31.84         3.24 o                         
  -5  15   8        190.82        161.82         4.15 o                         
  -4  15   8        405.44        399.41         5.21 o                         
  -3  15   8        124.84        122.68         3.81 o                         
  -2  15   8        233.10        233.21         4.18 o                         
  -1  15   8         49.30         52.40         3.91 o                         
   0  15   8        323.13        345.45         5.16 o                         
   1  15   8          1.61          4.45         4.37 o                         
   2  15   8         40.54         40.05         3.72 o                         
   3  15   8        953.84        938.28         9.50 o                         
   4  15   8         19.65         21.07         3.20 o                         
  -4  16   8        251.55        215.78         7.02 o                         
  -3  16   8          4.09          3.76         3.22 o                         
  -2  16   8         15.43         17.31         3.64 o                         
  -1  16   8         36.48         38.38         3.87 o                         
   0  16   8         56.24         66.33         4.21 o                         
   1  16   8        179.09        164.97         4.42 o                         
   2  16   8          2.23          5.90         3.61 o                         
   3  16   8          0.24          2.96         3.47 o                         
  -4  17   8        102.25         94.00         3.63 o                         
  -3  17   8        332.70        307.05         9.83 o                         
  -2  17   8        102.31        110.21         3.98 o                         
  -1  17   8         50.52         51.98         3.50 o                         
   0  17   8        227.62        246.05         6.24 o                         
   1  17   8        288.18        307.42         4.80 o                         
   2  17   8          9.38          9.35         3.59 o                         
   3  17   8        190.27        185.61         5.56 o                         
  -3  18   8         85.28         83.34         5.18 o                         
  -2  18   8        154.80        140.82         3.46 o                         
  -1  18   8        654.50        619.46         8.19 o                         
   0  18   8         24.76         26.67         3.41 o                         
   1  18   8        273.70        248.43         4.72 o                         
   2  18   8         60.05         62.92         4.07 o                         
  -1  19   8         96.41         77.23         3.84 o                         
   0  19   8          1.11          4.92         3.69 o                         
   1  19   8         34.33         40.50         5.79 o                         
  -7   1   9        381.43        377.99         5.08 o                         
  -6   1   9       2201.95       2288.59        22.32 o                         
  -5   1   9        235.53        248.70         4.70 o                         
  -4   1   9        928.35       1021.18        15.50 o                         
  -3   1   9        102.27        125.52         2.75 o                         
  -2   1   9        970.25       1041.13         8.64 o                         
  -1   1   9         83.15         84.12         2.70 o                         
   0   1   9       1151.93       1113.13         6.05 o                         
   1   1   9        173.95        195.76         2.89 o                         
   2   1   9       2446.30       2455.24        13.87 o                         
   3   1   9       1601.70       1529.34        10.17 o                         
   4   1   9       3404.04       3305.35        28.88 o                         
   5   1   9         68.40        124.92         9.59 o                         
   6   1   9       1098.76       1232.21        23.03 o                         
  -7   2   9         79.19         77.30         2.65 o                         
  -6   2   9        143.81        157.65         3.82 o                         
  -5   2   9        116.12        134.89         3.46 o                         
  -4   2   9         70.18         74.53         3.42 o                         
  -3   2   9       2242.50       2257.12        10.94 o                         
  -2   2   9          9.23         10.74         2.42 o                         
  -1   2   9        291.10        305.90         2.87 o                         
   0   2   9        947.93        949.74         5.09 o                         
   1   2   9         31.26         32.33         2.68 o                         
   2   2   9        215.53        170.55         3.27 o                         
   3   2   9       1009.92        966.98         6.78 o                         
   4   2   9         20.90         19.53         3.80 o                         
   5   2   9        316.42        337.44         8.00 o                         
   6   2   9        529.98        526.20         6.10 o                         
  -7   3   9        377.84        408.84         5.34 o                         
  -6   3   9        216.09        221.74         4.53 o                         
  -5   3   9       1121.21       1180.79         8.18 o                         
  -4   3   9         63.32         65.57         3.15 o                         
  -3   3   9        315.56        318.86         3.32 o                         
  -2   3   9        323.91        328.99         2.86 o                         
  -1   3   9       2084.06       2111.70         9.16 o                         
   0   3   9         47.98         59.87         2.52 o                         
   1   3   9        423.30        376.55         3.49 o                         
   2   3   9         48.39         50.00         3.24 o                         
   3   3   9        811.10        824.80         6.71 o                         
   4   3   9         31.83         26.04         3.82 o                         
   5   3   9        736.95        711.43         6.36 o                         
   6   3   9         17.16         23.27         3.18 o                         
  -7   4   9        134.83        135.38         3.46 o                         
  -6   4   9        214.13        206.68         3.32 o                         
  -5   4   9         99.19        104.45         3.38 o                         
  -4   4   9          6.32          7.87         2.97 o                         
  -3   4   9        810.87        814.30         5.04 o                         
  -2   4   9        213.73        212.39         2.68 o                         
  -1   4   9       1067.68       1058.13         5.55 o                         
   0   4   9         95.44         93.09         2.64 o                         
   1   4   9         54.81         61.70         2.93 o                         
   2   4   9       1234.58       1197.57         7.49 o                         
   3   4   9       2412.36       2280.83        14.08 o                         
   4   4   9        554.15        516.55         6.33 o                         
   5   4   9        225.82        256.95         4.21 o                         
   6   4   9        313.21        337.74         4.27 o                         
  -7   5   9        116.73        151.62         5.38 o                         
  -6   5   9        307.38        326.38         3.81 o                         
  -5   5   9        765.25        785.51         7.02 o                         
  -4   5   9         67.12         82.68         3.17 o                         
  -3   5   9          3.82          2.63         2.90 o                         
  -2   5   9       1573.81       1616.22         8.03 o                         
  -1   5   9        655.70        681.45         4.28 o                         
   0   5   9         12.45         11.05         2.66 o                         
   1   5   9        280.17        271.05         3.27 o                         
   2   5   9          0.64          6.11         3.29 o                         
   3   5   9        592.47        588.23         5.78 o                         
   4   5   9        431.80        421.28         5.28 o                         
   5   5   9        487.54        488.90         5.14 o                         
   6   5   9        610.64        648.69         6.29 o                         
  -7   6   9        679.69        603.02        19.10 o                         
  -6   6   9        291.17        299.12         4.16 o                         
  -5   6   9          7.81          9.46         3.57 o                         
  -4   6   9         10.81         13.00         3.13 o                         
  -3   6   9        942.28        959.21         6.02 o                         
  -2   6   9       2398.02       2345.80        11.69 o                         
  -1   6   9        803.47        779.38         4.71 o                         
   0   6   9        638.37        649.82         4.22 o                         
   1   6   9         27.83         35.25         2.96 o                         
   2   6   9        965.48        981.44         7.13 o                         
   3   6   9        520.15        501.55         5.48 o                         
   4   6   9       2152.82       2122.27        16.48 o                         
   5   6   9        438.48        437.44         4.85 o                         
   6   6   9        370.00        390.26        15.36 o                         
  -6   7   9        271.31        287.49         4.43 o                         
  -5   7   9        240.48        242.83         3.82 o                         
  -4   7   9         22.23         27.10         3.23 o                         
  -3   7   9        106.85        114.04         3.02 o                         
  -2   7   9       1171.37       1171.90         7.13 o                         
  -1   7   9       1881.69       1849.94        10.03 o                         
   0   7   9        613.48        593.34         4.28 o                         
   1   7   9         27.91         30.65         3.07 o                         
   2   7   9        468.90        446.66         5.15 o                         
   3   7   9        682.48        666.81         6.08 o                         
   4   7   9         16.83         13.31         3.81 o                         
   5   7   9        161.49        179.80         3.78 o                         
   6   7   9         29.73         24.83         3.50 o                         
  -6   8   9        635.21        591.90         9.77 o                         
  -5   8   9         37.65         45.63         2.88 o                         
  -4   8   9          5.67          5.55         3.11 o                         
  -3   8   9        542.99        552.48         4.57 o                         
  -2   8   9        306.26        306.30         3.78 o                         
  -1   8   9        316.76        329.95         3.57 o                         
   0   8   9        946.33        964.40         6.24 o                         
   1   8   9        100.89         94.83         3.57 o                         
   2   8   9         70.93         65.94         3.61 o                         
   3   8   9        377.94        375.17         4.55 o                         
   4   8   9       1151.69       1132.61        10.05 o                         
   5   8   9        251.31        240.40         6.42 o                         
   6   8   9        132.13        132.82         6.32 o                         
  -6   9   9        256.51        237.89         6.36 o                         
  -5   9   9        634.13        651.21         8.03 o                         
  -4   9   9         70.88         86.75         4.31 o                         
  -3   9   9       1928.69       1974.63        14.52 o                         
  -2   9   9         61.63         70.27         3.24 o                         
  -1   9   9        198.51        208.28         3.44 o                         
   0   9   9        151.10        143.93         3.42 o                         
   1   9   9       2678.31       2614.86        18.00 o                         
   2   9   9        622.71        575.66         5.44 o                         
   3   9   9       2509.89       2453.02        19.34 o                         
   4   9   9         28.50         35.40         4.37 o                         
   5   9   9        668.07        685.81         8.00 o                         
  -6  10   9          7.44         15.89         3.28 o                         
  -5  10   9        258.09        268.48         5.11 o                         
  -4  10   9        463.56        450.82         5.85 o                         
  -3  10   9          8.09         13.89         3.90 o                         
  -2  10   9         69.16         70.03         3.66 o                         
  -1  10   9        198.17        213.08         3.71 o                         
   0  10   9        488.97        470.17         4.96 o                         
   1  10   9         84.65         80.53         4.08 o                         
   2  10   9          0.58         -1.63         4.08 o                         
   3  10   9        273.20        293.88         4.59 o                         
   4  10   9          1.22          4.19         3.96 o                         
   5  10   9         35.76         42.39         3.16 o                         
  -6  11   9        105.88         99.54        18.36 o                         
  -5  11   9        375.24        399.47         7.16 o                         
  -4  11   9        985.62       1018.46         9.62 o                         
  -3  11   9        377.84        393.92         4.87 o                         
  -2  11   9         97.55        118.35         3.86 o                         
  -1  11   9        227.55        243.19         3.84 o                         
   0  11   9       1322.96       1311.80        10.80 o                         
   1  11   9        708.79        701.05         6.66 o                         
   2  11   9        788.18        777.19         7.94 o                         
   3  11   9        335.65        334.13         4.98 o                         
   4  11   9        313.33        305.20         5.35 o                         
   5  11   9        527.75        492.11         6.27 o                         
  -5  12   9        127.14        108.15         4.61 o                         
  -4  12   9          2.96          4.46         3.83 o                         
  -3  12   9        261.50        255.60         4.04 o                         
  -2  12   9        188.61        191.00         4.45 o                         
  -1  12   9          2.04          5.15         3.52 o                         
   0  12   9        464.42        465.18         4.71 o                         
   1  12   9         70.37         88.46         3.99 o                         
   2  12   9         84.52         94.54         4.09 o                         
   3  12   9         57.87         65.84         3.72 o                         
   4  12   9         99.54         85.31         3.77 o                         
  -5  13   9        192.53        185.28         3.44 o                         
  -4  13   9        776.13        770.51         9.46 o                         
  -3  13   9        107.81        112.87         3.51 o                         
  -2  13   9        433.99        457.53         6.04 o                         
  -1  13   9        130.91        139.66         4.08 o                         
   0  13   9       2130.54       2130.59        17.41 o                         
   1  13   9         41.95         47.85         3.55 o                         
   2  13   9        619.41        653.72         6.66 o                         
   3  13   9        276.82        261.58         3.77 o                         
   4  13   9        697.33        679.41         6.97 o                         
  -4  14   9         51.50         42.32         3.12 o                         
  -3  14   9          8.00         12.27         2.98 o                         
  -2  14   9         10.59         14.00         3.26 o                         
  -1  14   9        168.14        179.74         4.04 o                         
   0  14   9        218.35        227.81         4.08 o                         
   1  14   9       1399.93       1398.89        12.22 o                         
   2  14   9         47.52         54.73         3.28 o                         
   3  14   9        240.49        238.16         3.86 o                         
   4  14   9        336.01        313.35         5.67 o                         
  -4  15   9          7.70         15.99         4.11 o                         
  -3  15   9          7.10          4.73         2.65 o                         
  -2  15   9         83.64         87.42         3.26 o                         
  -1  15   9         67.89         72.72         3.74 o                         
   0  15   9        175.53        156.51         4.10 o                         
   1  15   9          6.07          4.44         3.30 o                         
   2  15   9          6.00          2.66         2.74 o                         
   3  15   9        102.19        101.47         3.39 o                         
  -3  16   9         88.77         81.32         4.06 o                         
  -2  16   9        146.48        139.52         3.39 o                         
  -1  16   9        309.40        277.85         4.37 o                         
   0  16   9        464.66        461.31         7.93 o                         
   1  16   9       1050.05       1069.17        14.09 o                         
   2  16   9         69.54         89.12         3.10 o                         
  -2  17   9        168.27        156.15         4.35 o                         
  -1  17   9         76.73         76.84         3.58 o                         
   0  17   9        366.20        363.43        13.06 o                         
   1  17   9          2.96         -1.41         4.84 o                         
  -6   0  10        419.14        447.89         8.28 o                         
  -5   0  10         35.37         37.74         4.34 o                         
  -4   0  10        150.26        165.70         4.93 o                         
  -3   0  10        182.69        189.49         3.97 o                         
  -2   0  10        953.03       1010.20         8.84 o                         
  -1   0  10       1643.43       1650.42        16.34 o                         
   0   0  10        687.95        743.22         6.32 o                         
   1   0  10        111.12        119.45         4.28 o                         
   2   0  10          9.54         18.13         4.48 o                         
   3   0  10         10.08         16.29         4.71 o                         
   4   0  10         92.32        114.36         4.50 o                         
   5   0  10         51.63         51.89         5.43 o                         
  -6   1  10        237.83        254.01         4.71 o                         
  -5   1  10         25.13         26.05         3.32 o                         
  -4   1  10         74.49         75.88         3.35 o                         
  -3   1  10         13.48         19.06         2.87 o                         
  -2   1  10        256.03        270.99         3.69 o                         
  -1   1  10        460.68        465.03         7.89 o                         
   0   1  10       1472.31       1476.41        13.83 o                         
   1   1  10        807.21        726.89         6.61 o                         
   2   1  10       1244.67       1212.72         8.43 o                         
   3   1  10        348.50        340.54         4.51 o                         
   4   1  10        353.40        366.97         4.39 o                         
   5   1  10          4.86          1.81         3.60 o                         
  -6   2  10        252.24        265.68         5.67 o                         
  -5   2  10         43.98         47.78         3.40 o                         
  -4   2  10         42.43         53.72         3.30 o                         
  -3   2  10         24.05         28.34         2.90 o                         
  -2   2  10        130.56        135.70         3.52 o                         
  -1   2  10        203.54        197.18         3.69 o                         
   0   2  10        193.08        194.17         2.97 o                         
   1   2  10        184.60        193.84         3.76 o                         
   2   2  10         43.73         46.49         3.44 o                         
   3   2  10         32.34         22.55         3.49 o                         
   4   2  10        104.56         96.53         6.44 o                         
   5   2  10          2.89          8.23         3.22 o                         
  -6   3  10        229.52        250.37         3.63 o                         
  -5   3  10         18.10         22.11         3.09 o                         
  -4   3  10       1914.59       2006.65        13.69 o                         
  -3   3  10        236.45        246.11         3.38 o                         
  -2   3  10        283.64        282.80         3.01 o                         
  -1   3  10        362.36        351.18         3.11 o                         
   0   3  10       2848.34       2808.33        13.98 o                         
   1   3  10       1112.90       1072.44         7.52 o                         
   2   3  10       4053.06       3904.48        23.71 o                         
   3   3  10         67.44         77.29         3.43 o                         
   4   3  10       1589.09       1689.18        12.87 o                         
   5   3  10         46.86         59.07         2.86 o                         
  -6   4  10          3.15          6.05         2.24 o                         
  -5   4  10        139.05        144.52         3.20 o                         
  -4   4  10        364.17        362.66         4.14 o                         
  -3   4  10         55.47         62.27         3.12 o                         
  -2   4  10         40.92         30.11         2.70 o                         
  -1   4  10          9.75         14.91         2.56 o                         
   0   4  10        180.06        189.50         3.08 o                         
   1   4  10        119.05        127.89         3.36 o                         
   2   4  10        409.62        368.49         4.39 o                         
   3   4  10         12.27         11.86         3.47 o                         
   4   4  10         87.91         87.67         3.49 o                         
   5   4  10          0.27         -2.41         2.83 o                         
  -6   5  10         53.21         61.57         2.22 o                         
  -5   5  10        194.30        209.16         3.19 o                         
  -4   5  10        491.48        524.79         5.24 o                         
  -3   5  10       3388.39       3488.18        19.97 o                         
  -2   5  10        231.42        246.45         3.23 o                         
  -1   5  10        407.47        420.88         3.51 o                         
   0   5  10        343.63        352.43         3.60 o                         
   1   5  10       2079.07       2050.43        12.46 o                         
   2   5  10       1113.37       1099.30         7.97 o                         
   3   5  10       2859.55       2838.41        19.88 o                         
   4   5  10        485.60        482.60         5.17 o                         
   5   5  10        261.23        284.89         3.57 o                         
  -6   6  10         15.51         17.71         2.65 o                         
  -5   6  10          7.12         12.14         2.72 o                         
  -4   6  10          4.66          7.02         2.91 o                         
  -3   6  10        215.24        233.24         3.45 o                         
  -2   6  10         27.99         34.36         3.04 o                         
  -1   6  10         18.78         27.09         2.83 o                         
   0   6  10         54.37         52.98         3.10 o                         
   1   6  10          1.26          4.72         3.57 o                         
   2   6  10          5.47          2.50         3.50 o                         
   3   6  10         10.11         20.26         3.62 o                         
   4   6  10        426.61        409.93         4.78 o                         
   5   6  10          0.62         -1.09         2.99 o                         
  -6   7  10         63.84         57.25         4.35 o                         
  -5   7  10        267.08        281.83         6.54 o                         
  -4   7  10         46.98         51.32         2.95 o                         
  -3   7  10       1025.71       1071.97         8.23 o                         
  -2   7  10        112.40        129.56         3.13 o                         
  -1   7  10       2581.59       2561.52        15.20 o                         
   0   7  10        264.18        258.32         3.64 o                         
   1   7  10       3773.81       3689.34        23.32 o                         
   2   7  10        245.58        242.45         4.36 o                         
   3   7  10       1646.02       1650.69        13.02 o                         
   4   7  10         60.36         73.81         3.54 o                         
   5   7  10       1271.25       1236.40        15.96 o                         
  -5   8  10        299.80        296.31         5.82 o                         
  -4   8  10         22.29         28.62         3.50 o                         
  -3   8  10         31.55         35.39         3.37 o                         
  -2   8  10         16.31         21.18         2.90 o                         
  -1   8  10        173.75        167.93         3.22 o                         
   0   8  10         15.08         16.57         3.08 o                         
   1   8  10         99.29        105.73         3.47 o                         
   2   8  10         22.50         18.32         4.07 o                         
   3   8  10         14.05         13.15         3.99 o                         
   4   8  10          6.49          4.36         3.78 o                         
   5   8  10         80.18         78.10         3.68 o                         
  -5   9  10         10.55         12.90         3.46 o                         
  -4   9  10        325.41        341.36         5.45 o                         
  -3   9  10         17.82         28.61         3.82 o                         
  -2   9  10        200.01        203.89         3.70 o                         
  -1   9  10         57.52         60.79         3.37 o                         
   0   9  10        227.11        235.98         3.84 o                         
   1   9  10        804.79        793.87         7.47 o                         
   2   9  10        769.76        771.02         8.91 o                         
   3   9  10         32.04         43.23         3.86 o                         
   4   9  10         99.28         99.80         3.56 o                         
  -5  10  10        182.33        169.46         3.73 o                         
  -4  10  10        100.78        113.55         3.86 o                         
  -3  10  10        156.31        176.32         3.77 o                         
  -2  10  10        181.48        177.09         3.55 o                         
  -1  10  10        342.08        320.68         4.45 o                         
   0  10  10       1146.06       1093.22         8.60 o                         
   1  10  10         16.06         15.52         3.77 o                         
   2  10  10          4.86          9.13         3.95 o                         
   3  10  10        221.25        257.20         4.19 o                         
   4  10  10         13.01         11.25         2.86 o                         
  -5  11  10        241.25        212.86        13.39 o                         
  -4  11  10        488.17        505.96         7.28 o                         
  -3  11  10          3.56          3.17         3.45 o                         
  -2  11  10        126.05        124.14         3.48 o                         
  -1  11  10       2147.99       2141.67        16.31 o                         
   0  11  10         67.61         82.65         3.70 o                         
   1  11  10        170.08        152.48         3.72 o                         
   2  11  10        225.59        252.74         4.21 o                         
   3  11  10        196.25        203.87         3.50 o                         
   4  11  10        135.45        117.52         2.95 o                         
  -4  12  10         35.70         42.02         2.53 o                         
  -3  12  10         35.23         44.59         3.20 o                         
  -2  12  10        172.02        169.91         3.56 o                         
  -1  12  10         48.87         54.93         4.06 o                         
   0  12  10        199.53        209.07         4.22 o                         
   1  12  10         33.41         32.81         3.14 o                         
   2  12  10         22.21         26.68         3.13 o                         
   3  12  10         19.75         15.85         2.97 o                         
  -4  13  10         24.03         31.81         2.87 o                         
  -3  13  10         49.73         48.60         2.87 o                         
  -2  13  10        644.89        650.50         7.19 o                         
  -1  13  10        512.77        554.45         7.92 o                         
   0  13  10        141.73        158.71         4.34 o                         
   1  13  10        442.71        422.53         5.48 o                         
   2  13  10        255.02        227.10         7.12 o                         
   3  13  10        157.92        159.50         4.49 o                         
  -3  14  10        111.99        112.28         3.70 o                         
  -2  14  10        155.71        147.13         4.09 o                         
  -1  14  10        160.03        171.35         3.69 o                         
   0  14  10          8.30         12.76         3.17 o                         
   1  14  10         59.49         53.02         3.10 o                         
   2  14  10         25.34         19.01         2.95 o                         
  -2  15  10       1229.41       1115.92        20.25 o                         
  -1  15  10        373.38        396.16         7.79 o                         
   0  15  10       1543.15       1539.55        20.42 o                         
   1  15  10         56.58         57.94         2.82 o                         
  -5   1  11        101.55         91.24         3.31 o                         
  -4   1  11          8.36          4.69         3.35 o                         
  -3   1  11        231.44        226.26         4.62 o                         
  -2   1  11       1295.63       1302.03        12.23 o                         
  -1   1  11          4.65          6.67         2.97 o                         
   0   1  11        831.59        887.40        12.65 o                         
   1   1  11         94.32         91.99         6.25 o                         
   2   1  11       1031.42       1092.82         9.32 o                         
   3   1  11        195.70        172.90         3.82 o                         
   4   1  11        180.07        183.58         3.86 o                         
   5   1  11        204.02        215.55         6.37 o                         
  -5   2  11        733.62        780.56        11.29 o                         
  -4   2  11         26.56         30.10         3.10 o                         
  -3   2  11        326.05        327.99         4.44 o                         
  -2   2  11        492.63        500.40         4.34 o                         
  -1   2  11        568.89        597.11         5.31 o                         
   0   2  11        303.44        289.17         4.02 o                         
   1   2  11        822.03        813.48         6.86 o                         
   2   2  11         22.31         23.02         3.42 o                         
   3   2  11         25.39         37.82         3.17 o                         
   4   2  11         11.19         16.97         2.75 o                         
  -5   3  11        612.45        608.37        10.81 o                         
  -4   3  11        227.78        238.15         3.92 o                         
  -3   3  11         12.97         11.92         2.88 o                         
  -2   3  11        338.77        339.45         3.95 o                         
  -1   3  11         87.96         92.36         2.78 o                         
   0   3  11         13.16         13.68         3.16 o                         
   1   3  11        799.92        803.83         6.31 o                         
   2   3  11         10.67         13.89         3.22 o                         
   3   3  11        110.95        117.30         3.25 o                         
   4   3  11         14.38         21.76         2.68 o                         
  -5   4  11        821.07        833.88        10.11 o                         
  -4   4  11        113.41        136.88         3.60 o                         
  -3   4  11         91.55        109.18         3.28 o                         
  -2   4  11       1296.21       1336.50         9.66 o                         
  -1   4  11       3325.87       3307.00        20.07 o                         
   0   4  11       1230.86       1215.32         8.27 o                         
   1   4  11        528.04        542.84         5.03 o                         
   2   4  11        733.25        741.80         7.20 o                         
   3   4  11        470.82        486.62         5.34 o                         
   4   4  11        104.32        112.77         2.77 o                         
  -5   5  11        269.73        261.52         3.67 o                         
  -4   5  11          1.22          3.37         3.05 o                         
  -3   5  11        218.12        215.79         3.74 o                         
  -2   5  11        622.20        625.71         5.97 o                         
  -1   5  11        758.43        762.67         5.84 o                         
   0   5  11        407.71        407.75         4.34 o                         
   1   5  11        201.80        227.88         3.85 o                         
   2   5  11        430.45        477.60         5.18 o                         
   3   5  11          6.50          4.77         3.33 o                         
   4   5  11         11.86         18.64         2.48 o                         
  -5   6  11        133.03        137.96         3.78 o                         
  -4   6  11        262.95        285.72         3.79 o                         
  -3   6  11        313.73        343.95         4.04 o                         
  -2   6  11       1110.21       1098.13         9.67 o                         
  -1   6  11       2150.71       2165.29        14.55 o                         
   0   6  11       1818.15       1768.09        13.35 o                         
   1   6  11         78.62         91.08         3.50 o                         
   2   6  11        809.54        829.37         6.98 o                         
   3   6  11        515.05        525.73         5.51 o                         
   4   6  11        323.35        312.37         6.86 o                         
  -5   7  11        173.18        161.60         4.78 o                         
  -4   7  11          1.67          3.99         2.71 o                         
  -3   7  11          7.00          2.55         2.86 o                         
  -2   7  11        168.86        165.33         3.41 o                         
  -1   7  11         69.93         66.52         3.45 o                         
   0   7  11         52.97         41.18         3.46 o                         
   1   7  11         73.93         75.09         3.17 o                         
   2   7  11         56.57         56.96         3.73 o                         
   3   7  11         63.41         64.51         3.21 o                         
   4   7  11         28.22         32.06         2.86 o                         
  -4   8  11        287.69        297.27         5.50 o                         
  -3   8  11        218.41        215.97         4.11 o                         
  -2   8  11        759.47        761.79         7.30 o                         
  -1   8  11        572.22        600.52         5.68 o                         
   0   8  11        601.57        630.83         6.10 o                         
   1   8  11        296.15        320.90         4.34 o                         
   2   8  11         90.80         93.86         4.09 o                         
   3   8  11         51.44         56.73         3.91 o                         
  -4   9  11        103.15        102.01         3.37 o                         
  -3   9  11        461.55        447.43         8.27 o                         
  -2   9  11         33.25         29.40         3.48 o                         
  -1   9  11       1112.61       1113.83        10.02 o                         
   0   9  11         86.86        101.76         3.66 o                         
   1   9  11        220.31        208.01         3.90 o                         
   2   9  11        285.62        292.61         4.52 o                         
   3   9  11        581.14        609.75        13.43 o                         
  -4  10  11        196.78        170.79         5.12 o                         
  -3  10  11         28.05         24.20         3.65 o                         
  -2  10  11        108.52        101.94         3.53 o                         
  -1  10  11         11.34         18.45         3.03 o                         
   0  10  11        181.97        174.16         3.74 o                         
   1  10  11        603.24        583.47         6.87 o                         
   2  10  11          2.58          2.18         3.02 o                         
   3  10  11         15.28         17.32         4.16 o                         
  -3  11  11          2.90          3.37         2.76 o                         
  -2  11  11         45.12         40.29         2.96 o                         
  -1  11  11        174.28        170.03         3.88 o                         
   0  11  11        150.63        153.00         3.32 o                         
   1  11  11        108.40        114.22         3.52 o                         
   2  11  11        174.72        163.50         3.05 o                         
  -3  12  11        951.57        888.97        19.94 o                         
  -2  12  11        746.42        695.01         9.26 o                         
  -1  12  11         17.09         17.00         3.07 o                         
   0  12  11         33.92         40.47         4.06 o                         
   1  12  11        100.19        117.61         3.82 o                         
   2  12  11         79.76         70.72         2.98 o                         
  -2  13  11        119.54        114.29         4.92 o                         
  -1  13  11        222.91        206.53         5.64 o                         
   0  13  11        386.59        366.19         6.92 o                         
   1  13  11         10.30          8.22         2.93 o                         
  -4   0  12        187.51        190.85         6.56 o                         
  -3   0  12        929.68        899.59        19.89 o                         
  -2   0  12        652.21        628.20        19.17 o                         
  -1   0  12        835.19        822.97        11.13 o                         
   0   0  12         87.05         88.49         4.59 o                         
   1   0  12       1089.27       1117.60        12.48 o                         
   2   0  12         73.77        105.74         5.13 o                         
   3   0  12        610.12        619.83        16.04 o                         
  -4   1  12         86.06         77.38         2.87 o                         
  -3   1  12         37.12         38.46         3.85 o                         
  -2   1  12        134.44        131.29         4.40 o                         
  -1   1  12        625.98        607.03         6.88 o                         
   0   1  12         29.85         28.32         3.31 o                         
   1   1  12         30.64         38.60         3.30 o                         
   2   1  12        148.71        158.24         4.16 o                         
   3   1  12          2.23          3.09         2.80 o                         
  -4   2  12        145.24        152.28         5.30 o                         
  -3   2  12       1114.96       1094.36        18.90 o                         
  -2   2  12        714.86        715.07        11.78 o                         
  -1   2  12        259.21        280.83         4.49 o                         
   0   2  12        338.54        341.99         4.73 o                         
   1   2  12        351.18        334.99         5.09 o                         
   2   2  12        103.68        117.26         3.42 o                         
   3   2  12        225.75        232.15         4.69 o                         
  -4   3  12         15.52         15.37         2.61 o                         
  -3   3  12        370.17        373.85         8.80 o                         
  -2   3  12         29.10         36.13         3.58 o                         
  -1   3  12        824.57        814.98         8.01 o                         
   0   3  12          8.30         13.30         3.87 o                         
   1   3  12         45.34         40.72         3.26 o                         
   2   3  12         77.95         84.15         3.23 o                         
   3   3  12         88.26        119.21         2.93 o                         
  -4   4  12        138.25        133.71         4.46 o                         
  -3   4  12         20.06         14.55         4.06 o                         
  -2   4  12        216.89        229.89         4.43 o                         
  -1   4  12          8.87          9.54         3.58 o                         
   0   4  12        791.50        773.54         7.11 o                         
   1   4  12         55.18         62.38         3.39 o                         
   2   4  12        288.71        300.40         4.83 o                         
   3   4  12         34.15         45.33         2.52 o                         
  -4   5  12       1531.68       1217.85        89.95 o                         
  -3   5  12        641.18        667.22         9.36 o                         
  -2   5  12        595.83        596.73         8.07 o                         
  -1   5  12         18.06         21.60         3.66 o                         
   0   5  12        108.01        120.32         3.57 o                         
   1   5  12          7.54         14.67         3.19 o                         
   2   5  12        168.79        172.57         3.44 o                         
   3   5  12         29.60         36.50         3.73 o                         
  -4   6  12         17.22         12.44         4.98 o                         
  -3   6  12        219.04        201.84         6.74 o                         
  -2   6  12        212.96        197.18         5.12 o                         
  -1   6  12          6.63          6.41         3.65 o                         
   0   6  12          4.74          2.64         3.07 o                         
   1   6  12        132.53        144.79         3.32 o                         
   2   6  12        202.75        209.40         3.44 o                         
   3   6  12          8.24          5.12         3.75 o                         
  -3   7  12        327.35        329.66         6.44 o                         
  -2   7  12       1577.53       1582.72        19.81 o                         
  -1   7  12         13.43         17.30         4.17 o                         
   0   7  12        401.99        427.12         6.10 o                         
   1   7  12         11.85         14.52         2.66 o                         
   2   7  12         26.86         28.26         2.91 o                         
  -3   8  12        120.42        105.79         4.53 o                         
  -2   8  12        913.50        889.75        11.52 o                         
  -1   8  12         26.50         35.39         3.70 o                         
   0   8  12        318.36        316.99         4.40 o                         
   1   8  12         37.59         41.48         2.82 o                         
   2   8  12        415.37        427.92         6.84 o                         
  -2   9  12        150.39        140.79         4.39 o                         
  -1   9  12          7.94          8.28         3.54 o                         
   0   9  12          2.40          7.59         2.88 o                         
   1   9  12         85.06         85.51         2.57 o                         
  -1  10  12        282.93        284.19         5.16 o                         
   0  10  12        205.80        207.75         7.48 o                         
   0   1  13         66.50         82.31         6.89 o                         
   1   1  13        423.80        418.04         6.97 o                         
   0   2  13        590.96        600.84        16.10 o                         
   1   2  13        181.84        162.65         3.18 o                         
  -1   3  13        136.01        117.97         7.66 o                         
   0   3  13        349.54        342.77         7.13 o                         
   1   3  13         28.25         37.33         2.49 o                         
  -1   4  13         91.08         75.36         6.98 o                         
   0   4  13         97.68        101.45         3.94 o                         
   1   4  13        121.67        116.44         5.91 o                         
  -1   5  13         24.34         29.10         7.66 o                         
   0   5  13         22.28         22.82         3.87 o                         
                                                                                
