# Supplementary material for: Synthesis and crystal structures of two related Co and Mn complexes: a celebration of collaboration between the universities of Dakar and Southampton
Source: Acta Crystallogr E Crystallogr Commun. 2023 Nov 16;79(Pt 12):1109–14. doi: 10.1107/S2056989023009805 (PMC10833403; doi:10.1107/S2056989023009805)
Supplement: Supplementary file 3 [file e-79-01109-Struct-2sup3.hkl]

data_Struct-2                                                                   
_shelx_title ' 2023ncs0240_1a_a.res in C2/c'                                    
_shelx_refln_list_code          4                                               
_shelx_F_calc_maximum     1104.48                                               
_exptl_crystal_F_000      2256.00                                               
_reflns_d_resolution_high  0.8000                                               
                                                                                
loop_                                                                           
 _space_group_symop_operation_xyz                                               
 'x, y, z'                                                                      
 '-x, y, -z+1/2'                                                                
 'x+1/2, y+1/2, z'                                                              
 '-x+1/2, y+1/2, -z+1/2'                                                        
 '-x, -y, -z'                                                                   
 'x, -y, z-1/2'                                                                 
 '-x+1/2, -y+1/2, -z'                                                           
 'x+1/2, -y+1/2, z-1/2'                                                         
                                                                                
_cell_length_a    21.8914                                                       
_cell_length_b    16.3110                                                       
_cell_length_c    13.5260                                                       
_cell_angle_alpha  90.000                                                       
_cell_angle_beta  100.163                                                       
_cell_angle_gamma  90.000                                                       
                                                                                
_shelx_F_squared_multiplier     1.000                                           
                                                                                
loop_                                                                           
 _refln_index_h                                                                 
 _refln_index_k                                                                 
 _refln_index_l                                                                 
 _refln_F_squared_calc                                                          
 _refln_F_squared_meas                                                          
 _refln_F_squared_sigma                                                         
 _refln_observed_status                                                         
   2   0   0     330268.22     325626.03     10497.24 o                         
   4   0   0       1667.26       1336.64        67.31 o                         
   6   0   0        617.25        480.72        52.41 o                         
   8   0   0      37866.42      38320.57       555.80 o                         
  10   0   0       2131.72       1781.95        73.56 o                         
  12   0   0        512.39        766.12        66.99 o                         
  14   0   0        136.54        153.70        45.57 o                         
  16   0   0      16377.91      15819.05       233.00 o                         
  18   0   0      12474.87      12061.35       188.44 o                         
  20   0   0        146.59         83.30        73.41 o                         
  22   0   0        407.43        427.25        70.97 o                         
  24   0   0        539.76        631.67        52.08 o                         
  26   0   0          1.62        -38.57        38.57 o                         
   1   1   0        366.36        364.28        23.29 o                         
   3   1   0         14.02         36.26        26.99 o                         
   5   1   0        854.45        864.29        37.99 o                         
   7   1   0        616.40        601.97        49.21 o                         
   9   1   0       1244.70       1225.21        47.47 o                         
  11   1   0        400.70        538.78        47.96 o                         
  13   1   0        374.09        247.71        32.65 o                         
  15   1   0       1921.87       1871.19        39.48 o                         
  17   1   0       2589.97       2787.37        60.13 o                         
  19   1   0       2067.44       2064.65        54.70 o                         
  21   1   0        485.01        383.27        45.52 o                         
  23   1   0         11.47         58.78        47.64 o                         
  25   1   0         17.66        102.03        40.57 o                         
   0   2   0      10519.37      13320.72       306.40 o                         
   2   2   0        489.04        620.73        30.86 o                         
   4   2   0       1920.60       2474.09        78.48 o                         
   6   2   0       2240.27       2052.58        39.90 o                         
   8   2   0      11851.88      10320.19       115.30 o                         
  10   2   0      43939.34      43483.44       476.63 o                         
  12   2   0      17628.23      19240.90       199.55 o                         
  14   2   0       7488.49       7967.27        76.53 o                         
  16   2   0       6937.88       6932.71        90.72 o                         
  18   2   0       1057.56       1037.37        45.53 o                         
  20   2   0        192.75        188.24        44.88 o                         
  22   2   0         32.55          5.83        38.04 o                         
  24   2   0        660.79        736.91        36.46 o                         
  26   2   0         42.39         55.64        27.68 o                         
   1   3   0       1400.74       1394.58        35.53 o                         
   3   3   0       1450.78       1585.51        42.65 o                         
   5   3   0        245.15        324.15        38.73 o                         
   7   3   0      13355.07      12185.96       197.03 o                         
   9   3   0        199.62        357.83        39.08 o                         
  11   3   0       6735.80       7197.36       150.92 o                         
  13   3   0       3053.24       2775.77        69.85 o                         
  15   3   0        463.38        436.35        31.89 o                         
  17   3   0         71.21         94.71        35.37 o                         
  19   3   0       3610.66       3660.07        69.26 o                         
  21   3   0       1063.86       1077.76        67.62 o                         
  23   3   0        241.51        220.92        35.33 o                         
  25   3   0       2051.18       2577.60       107.10 o                         
   0   4   0      63303.44      73063.36      1656.58 o                         
   2   4   0      54199.22      58332.03      1104.66 o                         
   4   4   0      15710.39      16378.48       377.53 o                         
   6   4   0      29647.88      30475.10       401.74 o                         
   8   4   0       7972.88       9313.61       163.83 o                         
  10   4   0        310.56        409.16        50.07 o                         
  12   4   0       5396.00       5058.55        61.54 o                         
  14   4   0       5633.56       5240.80        61.92 o                         
  16   4   0       1606.81       1603.52        40.03 o                         
  18   4   0         51.02         31.35        35.15 o                         
  20   4   0        254.33        334.39        52.55 o                         
  22   4   0        261.99        281.20        36.76 o                         
  24   4   0          6.32         47.61        32.42 o                         
  26   4   0          0.74         90.69        36.68 o                         
   1   5   0      11974.04      12402.00       243.00 o                         
   3   5   0       4244.39       4334.17        78.41 o                         
   5   5   0       5301.97       5476.58       105.53 o                         
   7   5   0       1993.80       1703.75        48.66 o                         
   9   5   0        711.11        459.47        46.81 o                         
  11   5   0        548.33        464.35        36.06 o                         
  13   5   0        181.94        143.93        30.60 o                         
  15   5   0      10681.77      10534.16       135.92 o                         
  17   5   0       4363.54       4248.09        70.39 o                         
  19   5   0        131.58        108.86        45.09 o                         
  21   5   0         12.39         60.54        40.37 o                         
  23   5   0        722.65        791.90        39.06 o                         
  25   5   0        349.65        428.71        35.34 o                         
   0   6   0     107799.26     125139.06      2837.29 o                         
   2   6   0      39792.96      43081.84       803.73 o                         
   4   6   0      10591.91      10109.37       158.82 o                         
   6   6   0        426.01        403.21        44.45 o                         
   8   6   0       9232.48      10647.03       253.38 o                         
  10   6   0       1308.23       1397.75        57.42 o                         
  12   6   0       6987.04       7331.85        78.27 o                         
  14   6   0       1358.05       1352.20        35.90 o                         
  16   6   0       4365.00       4120.82        51.27 o                         
  18   6   0       6925.17       6583.19       133.14 o                         
  20   6   0       1071.64       1052.32        39.78 o                         
  22   6   0        154.47        207.21        37.95 o                         
  24   6   0          0.54        -44.78        44.78 o                         
   1   7   0      14507.34      14826.50       286.44 o                         
   3   7   0        340.19        366.63        44.80 o                         
   5   7   0        148.41         51.12        55.74 o                         
   7   7   0       1335.63       1744.57        69.01 o                         
   9   7   0       1233.73       1028.07        38.29 o                         
  11   7   0       5073.94       5145.45        80.40 o                         
  13   7   0        291.24        249.42        41.03 o                         
  15   7   0       2023.67       2168.24        47.30 o                         
  17   7   0       1868.75       1865.73        42.08 o                         
  19   7   0        751.95        702.27        33.28 o                         
  21   7   0        321.32        256.49        32.66 o                         
  23   7   0         39.11         14.93        52.19 o                         
  25   7   0         94.97        111.41        51.82 o                         
   0   8   0      31030.73      34872.49      1132.19 o                         
   2   8   0      66593.40      73151.34      1167.48 o                         
   4   8   0      65070.78      69612.66      1127.00 o                         
   6   8   0      39722.38      42264.75       913.57 o                         
   8   8   0       1037.50       1413.34        57.34 o                         
  10   8   0       4186.60       4295.42       105.50 o                         
  12   8   0      19306.60      19106.00       233.48 o                         
  14   8   0      14461.78      14172.29       169.93 o                         
  16   8   0         48.50         -5.06        39.77 o                         
  18   8   0         39.61         27.76        37.44 o                         
  20   8   0       2424.26       2511.06        54.90 o                         
  22   8   0        966.28       1087.64        58.52 o                         
  24   8   0         57.02        123.06        59.59 o                         
   1   9   0       1829.39       1609.89        84.26 o                         
   3   9   0       1551.44       1567.48        43.15 o                         
   5   9   0        586.25        725.43        26.77 o                         
   7   9   0        585.44        688.67        27.57 o                         
   9   9   0         26.71         49.54        28.75 o                         
  11   9   0        660.63        614.68        37.79 o                         
  13   9   0       2778.00       2542.99        60.23 o                         
  15   9   0       5642.60       5171.27        88.32 o                         
  17   9   0        152.28        176.76        45.74 o                         
  19   9   0        127.36         57.02        36.57 o                         
  21   9   0       1033.03       1106.70        46.85 o                         
  23   9   0        170.74        126.60       151.56 o                         
   0  10   0       1116.89       1450.80        36.12 o                         
   2  10   0      16013.64      17265.59       178.63 o                         
   4  10   0      11970.81      11760.87        98.33 o                         
   6  10   0       3804.39       3637.55        40.78 o                         
   8  10   0        714.67        699.87        33.57 o                         
  10  10   0       8873.18       8401.97        84.77 o                         
  12  10   0      19487.96      18199.53       161.63 o                         
  14  10   0       2385.00       2186.25        51.76 o                         
  16  10   0        478.04        531.21        53.56 o                         
  18  10   0        193.15        194.68        54.63 o                         
  20  10   0        943.30       1045.72        62.64 o                         
  22  10   0        242.14        326.50        39.52 o                         
   1  11   0         43.43         12.49        20.24 o                         
   3  11   0       3107.42       3169.08        32.90 o                         
   5  11   0       5841.93       5494.01        51.58 o                         
   7  11   0        677.52        708.04        28.77 o                         
   9  11   0       3035.22       2994.59        45.66 o                         
  11  11   0        539.86        578.13        31.67 o                         
  13  11   0        402.99        339.59        33.11 o                         
  15  11   0         69.18         90.54        43.11 o                         
  17  11   0       2876.22       2994.36       187.32 o                         
  19  11   0          2.83         41.84        50.63 o                         
  21  11   0         33.55         63.09        40.85 o                         
   0  12   0      66570.21      71559.91       942.92 o                         
   2  12   0      27450.30      30120.65       280.72 o                         
   4  12   0       4875.03       5373.33        52.86 o                         
   6  12   0        594.70        644.40        26.80 o                         
   8  12   0       1147.50       1178.07        32.34 o                         
  10  12   0       3692.05       3356.55        53.63 o                         
  12  12   0        996.35       1177.69        39.15 o                         
  14  12   0        184.71        208.53        36.78 o                         
  16  12   0       1199.59       1113.08        43.28 o                         
  18  12   0       1130.71       1215.39        73.21 o                         
  20  12   0       1523.48       1568.58        62.74 o                         
   1  13   0         52.57         86.25        23.05 o                         
   3  13   0       3545.68       3469.93        44.86 o                         
   5  13   0       3216.42       3067.93        52.93 o                         
   7  13   0       6098.27       6171.17       120.96 o                         
   9  13   0          5.58         -5.47        32.52 o                         
  11  13   0       2046.58       1788.87        43.76 o                         
  13  13   0       1329.64       1292.89        47.28 o                         
  15  13   0          7.92         -9.10        65.26 o                         
  17  13   0         13.94         15.16        50.18 o                         
  19  13   0        796.12        705.55        50.83 o                         
   0  14   0        585.81        601.24        37.95 o                         
   2  14   0        339.39        437.47        27.10 o                         
   4  14   0       6221.52       6478.37        84.46 o                         
   6  14   0       1403.82       1473.21        34.08 o                         
   8  14   0       6854.48       7126.85       106.32 o                         
  10  14   0       2626.65       2572.02        52.74 o                         
  12  14   0       2938.31       2718.64        59.81 o                         
  14  14   0       3605.62       3355.69        82.78 o                         
  16  14   0       1635.71       1992.53       101.69 o                         
  18  14   0        205.96        188.72        46.25 o                         
   1  15   0        595.57        615.54        37.35 o                         
   3  15   0       1120.54       1091.67        32.90 o                         
   5  15   0        625.52        638.41        31.41 o                         
   7  15   0         17.45         51.42        28.34 o                         
   9  15   0        713.98        741.75        39.03 o                         
  11  15   0         14.98         74.89        38.60 o                         
  13  15   0        845.43        735.03        44.83 o                         
  15  15   0         16.33        -10.76        62.18 o                         
  17  15   0         20.18         31.09        59.59 o                         
   0  16   0      40362.82      41394.09       666.33 o                         
   2  16   0      13374.47      14040.70       223.75 o                         
   4  16   0       1435.58       1487.26        40.83 o                         
   6  16   0       5793.93       5863.88        84.69 o                         
   8  16   0       9325.05       9710.84       189.50 o                         
  10  16   0       1109.37       1231.64        54.57 o                         
  12  16   0        221.29        186.88        40.88 o                         
  14  16   0        691.62        725.44        54.50 o                         
   1  17   0       2841.34       2856.52        49.30 o                         
   3  17   0        213.14        234.59        34.27 o                         
   5  17   0         40.32         40.48        36.17 o                         
   7  17   0        415.12        374.80        36.01 o                         
   9  17   0        396.82        343.56        41.63 o                         
  11  17   0         28.02         65.99        37.52 o                         
  13  17   0        139.06        184.42        46.25 o                         
   0  18   0       9116.67       9538.18       293.41 o                         
   2  18   0       5635.83       5762.70        84.06 o                         
   4  18   0        315.15        325.93        38.64 o                         
   6  18   0        263.48        265.08        55.85 o                         
   8  18   0       1482.73       1370.54        54.96 o                         
  10  18   0       1010.70        952.12        44.06 o                         
   1  19   0       1393.84       1499.50        35.82 o                         
   3  19   0        420.03        432.23        42.05 o                         
   5  19   0         41.38        176.18        79.02 o                         
   7  19   0         97.10         76.43        63.48 o                         
   9  19   0        934.02        899.02        60.88 o                         
   0  20   0        342.93        307.01        57.00 o                         
   2  20   0       1254.87       1123.07        76.43 o                         
 -27   1   1       1112.01       1196.00       119.18 o                         
 -25   1   1       3168.30       4174.29       142.50 o                         
 -23   1   1       1768.66       2045.90        59.60 o                         
 -21   1   1         28.90          8.16        51.57 o                         
 -19   1   1        700.81        842.73        46.78 o                         
 -17   1   1       4089.94       4034.52        90.16 o                         
 -15   1   1       2309.36       2331.11        41.10 o                         
 -13   1   1          9.56         25.44        29.08 o                         
 -11   1   1        239.47        202.53        48.82 o                         
  -9   1   1        199.79        166.35        43.06 o                         
  -7   1   1       2725.97       2223.48        54.30 o                         
  -5   1   1      61813.95      56764.40       720.74 o                         
  -3   1   1      13332.18      11873.12       161.46 o                         
  -1   1   1      78960.00      80266.31       949.86 o                         
   1   1   1      86987.82      82723.37      1078.68 o                         
   3   1   1       7894.15       7124.05       133.24 o                         
   5   1   1      71532.68      66661.13       809.13 o                         
   7   1   1       3618.63       3244.60        69.77 o                         
   9   1   1       4092.10       4258.70        71.67 o                         
  11   1   1      15475.53      14244.39       165.44 o                         
  13   1   1      38008.65      34970.59       306.30 o                         
  15   1   1      10757.74      10023.61       110.21 o                         
  17   1   1      24895.01      25015.73       351.49 o                         
  19   1   1       1506.24       1509.37        57.71 o                         
  21   1   1       3587.63       3668.68        71.99 o                         
  23   1   1       1313.32       1362.10        67.63 o                         
  25   1   1        146.84        212.46        46.00 o                         
 -26   2   1        486.23        736.77        45.62 o                         
 -24   2   1        301.55        363.72        48.47 o                         
 -22   2   1         24.87         73.96        49.07 o                         
 -20   2   1        274.81        208.21        46.83 o                         
 -18   2   1       7513.63       7409.77       104.44 o                         
 -16   2   1        867.93        959.05        34.39 o                         
 -14   2   1        528.62        517.82        33.34 o                         
 -12   2   1      14298.99      13635.68       138.50 o                         
 -10   2   1       6769.67       7076.15        90.84 o                         
  -8   2   1       6882.29       6119.96       122.57 o                         
  -6   2   1       7671.03       7151.33       129.84 o                         
  -4   2   1      19049.15      19303.76       280.47 o                         
  -2   2   1      22745.60      22226.32       290.60 o                         
   0   2   1        352.51        325.82        21.66 o                         
   2   2   1       4981.47       4862.71       114.15 o                         
   4   2   1         10.89         17.86        29.33 o                         
   6   2   1       2316.92       2159.91        48.97 o                         
   8   2   1          2.16         14.26        48.81 o                         
  10   2   1        574.59        701.16        50.20 o                         
  12   2   1       1105.24       1007.90        37.71 o                         
  14   2   1          5.45          1.74        34.41 o                         
  16   2   1        197.37        206.59        37.45 o                         
  18   2   1       1613.13       1560.48        46.25 o                         
  20   2   1        231.64        316.86        48.05 o                         
  22   2   1        383.58        439.69        49.02 o                         
  24   2   1        169.06        185.32        36.50 o                         
  26   2   1        630.61        774.45        37.96 o                         
 -25   3   1        783.73        859.57        47.86 o                         
 -23   3   1        213.04        347.76        33.87 o                         
 -21   3   1         36.95         39.23        45.40 o                         
 -19   3   1       1774.22       1528.96        40.04 o                         
 -17   3   1        216.51        211.36        35.07 o                         
 -15   3   1       1345.43       1405.30        35.21 o                         
 -13   3   1         30.92         39.84        31.11 o                         
 -11   3   1        158.09         87.40        47.48 o                         
  -9   3   1         77.77         87.00        36.12 o                         
  -7   3   1        112.14        119.53        41.99 o                         
  -5   3   1      11564.69      10749.84       142.37 o                         
  -3   3   1      21216.19      20710.13       382.15 o                         
  -1   3   1       1811.54       1501.28        33.46 o                         
   1   3   1       3554.50       3151.55        59.24 o                         
   3   3   1       6042.03       5133.44       134.79 o                         
   5   3   1       3141.53       2662.73        54.78 o                         
   7   3   1       3972.18       3422.07        70.32 o                         
   9   3   1        589.44        436.79        43.83 o                         
  11   3   1      16322.15      15483.27       253.56 o                         
  13   3   1      16090.96      15084.09       171.25 o                         
  15   3   1      18507.75      17626.96       152.39 o                         
  17   3   1       1848.89       1775.65        45.05 o                         
  19   3   1        315.11        384.61        36.56 o                         
  21   3   1        602.77        642.10        35.75 o                         
  23   3   1        349.57        419.20        39.47 o                         
  25   3   1         59.04         49.61        33.18 o                         
 -26   4   1          1.08         17.71        28.75 o                         
 -24   4   1          3.18         -3.97        33.36 o                         
 -22   4   1         51.38         52.37        37.24 o                         
 -20   4   1       5370.33       5103.70       132.92 o                         
 -18   4   1        225.42        280.51        46.96 o                         
 -16   4   1       2043.14       1935.18        41.19 o                         
 -14   4   1         31.57         38.74        32.41 o                         
 -12   4   1       1335.38       1237.56        37.62 o                         
 -10   4   1       5415.99       6242.61        83.56 o                         
  -8   4   1       1834.96       1389.20        47.05 o                         
  -6   4   1       1517.66       1681.64        39.97 o                         
  -4   4   1      23888.41      25117.33       399.35 o                         
  -2   4   1      13796.75      15166.61       313.19 o                         
   0   4   1      12993.06      13124.82       203.62 o                         
   2   4   1       4134.68       3994.99        80.57 o                         
   4   4   1        363.31        274.42        40.60 o                         
   6   4   1        776.58        843.10        49.08 o                         
   8   4   1       3336.91       3166.35        62.62 o                         
  10   4   1         21.41         39.01        52.90 o                         
  12   4   1       2706.39       2415.39        42.12 o                         
  14   4   1        737.92        652.93        33.55 o                         
  16   4   1        513.59        531.52        32.04 o                         
  18   4   1        808.25        782.28        34.65 o                         
  20   4   1       1396.12       1530.78        38.67 o                         
  22   4   1        667.23        737.83        37.99 o                         
  24   4   1         43.46         38.03        33.47 o                         
 -25   5   1         40.99         91.69        28.69 o                         
 -23   5   1        194.14        265.49        40.28 o                         
 -21   5   1        400.96        389.22        37.68 o                         
 -19   5   1        956.73        981.92        41.07 o                         
 -17   5   1         54.85         67.46        40.91 o                         
 -15   5   1        180.11        168.59        36.96 o                         
 -13   5   1        110.24        133.54        31.98 o                         
 -11   5   1         20.08         52.04        37.35 o                         
  -9   5   1        100.60        226.90        45.60 o                         
  -7   5   1        609.47        528.60        50.40 o                         
  -5   5   1       3971.34       3804.72       157.92 o                         
  -3   5   1       3973.96       3396.55        80.53 o                         
  -1   5   1      49555.02      52149.95       831.96 o                         
   1   5   1      37697.46      35172.81       762.97 o                         
   3   5   1        557.58        747.16        44.24 o                         
   5   5   1        947.66        723.11        48.08 o                         
   7   5   1        544.52        388.13        49.56 o                         
   9   5   1       3230.17       5108.70        99.10 o                         
  11   5   1      17069.91      15990.73       155.33 o                         
  13   5   1       2148.03       1910.30        36.62 o                         
  15   5   1       2887.66       2763.88        47.07 o                         
  17   5   1       5803.53       5591.21        91.37 o                         
  19   5   1       3677.74       3669.72        71.29 o                         
  21   5   1        825.61        881.55        37.17 o                         
  23   5   1        924.71        961.62        44.60 o                         
  25   5   1         74.82         73.84        60.88 o                         
 -24   6   1        245.61        317.21        57.97 o                         
 -22   6   1         97.16        134.18        39.15 o                         
 -20   6   1        507.29        409.22        39.39 o                         
 -18   6   1       1109.28        933.29        44.29 o                         
 -16   6   1        363.03        390.10        39.52 o                         
 -14   6   1         70.46        119.94        32.49 o                         
 -12   6   1         14.66        -13.96        36.44 o                         
 -10   6   1        140.67        255.34        34.04 o                         
  -8   6   1       4394.75       4552.55        79.97 o                         
  -6   6   1       4620.31       5044.78        95.99 o                         
  -4   6   1      17637.58      18487.10       358.60 o                         
  -2   6   1        129.71        212.80        48.08 o                         
   0   6   1       4285.67       4635.23       181.61 o                         
   2   6   1       1101.52        927.51        67.22 o                         
   4   6   1        620.63        498.97        43.07 o                         
   6   6   1       1800.72       1741.72        59.27 o                         
   8   6   1       2056.20       1815.93        63.58 o                         
  10   6   1        234.04        214.87        33.05 o                         
  12   6   1       2676.50       2625.09        40.29 o                         
  14   6   1        919.99        889.96        34.90 o                         
  16   6   1          8.13         -2.89        28.65 o                         
  18   6   1        212.73        219.30        30.21 o                         
  20   6   1        358.66        399.28        32.70 o                         
  22   6   1       1114.78       1224.28        39.29 o                         
  24   6   1         71.64         62.18        66.07 o                         
 -23   7   1         95.77        134.22       143.14 o                         
 -21   7   1        649.19        700.73        62.24 o                         
 -19   7   1        494.25        509.98        37.44 o                         
 -17   7   1          1.92        -38.68        44.70 o                         
 -15   7   1          4.13         55.27        38.38 o                         
 -13   7   1        381.32        431.37        40.58 o                         
 -11   7   1        226.44        227.87        34.05 o                         
  -9   7   1       4890.58       4523.97        65.83 o                         
  -7   7   1       5888.12       5862.98       100.23 o                         
  -5   7   1       1215.76       1184.10        48.55 o                         
  -3   7   1       2880.99       2748.70        73.61 o                         
  -1   7   1      75603.92      82003.72      1975.74 o                         
   1   7   1      66274.30      69207.02      1619.40 o                         
   3   7   1      10556.37      11532.31       164.41 o                         
   5   7   1        817.01        769.22        52.72 o                         
   7   7   1       8638.13       7805.00       165.40 o                         
   9   7   1      26717.95      25351.69       276.06 o                         
  11   7   1      20768.62      20850.61       202.07 o                         
  13   7   1       5881.06       6049.38        83.94 o                         
  15   7   1      12243.99      11491.24       125.67 o                         
  17   7   1      19797.99      18116.02       283.51 o                         
  19   7   1       3144.03       2883.28        57.22 o                         
  21   7   1        155.22        132.15        35.11 o                         
  23   7   1        461.60        462.20        56.02 o                         
 -24   8   1        347.28        278.51        60.88 o                         
 -22   8   1         15.62         44.59        43.97 o                         
 -20   8   1         68.20          9.51        56.18 o                         
 -18   8   1        270.36        185.43        37.04 o                         
 -16   8   1       1560.14       1469.79        54.43 o                         
 -14   8   1       1316.45       1379.81        52.59 o                         
 -12   8   1        308.49        368.47        35.28 o                         
 -10   8   1         74.01        167.65        29.17 o                         
  -8   8   1        360.70        337.84        30.31 o                         
  -6   8   1       1171.71       1341.68        57.45 o                         
  -4   8   1       3205.88       4017.29       115.93 o                         
  -2   8   1       6796.50       7524.57       416.40 o                         
   0   8   1        144.40         99.81        59.83 o                         
   2   8   1       9105.77       9487.82       165.29 o                         
   4   8   1        562.07        596.85        65.90 o                         
   6   8   1       1556.05       1612.79        67.77 o                         
   8   8   1        168.93        243.41        35.00 o                         
  10   8   1         90.11         99.58        34.67 o                         
  12   8   1         25.13         60.96        48.50 o                         
  14   8   1        372.11        360.29        38.70 o                         
  16   8   1        668.49        635.63        42.66 o                         
  18   8   1         44.79         17.32        38.41 o                         
  20   8   1          5.18        -18.32        46.01 o                         
  22   8   1         60.49        -12.00        55.02 o                         
  24   8   1         12.07         41.45        55.70 o                         
 -23   9   1         73.49         49.23        62.18 o                         
 -21   9   1       1402.23       1545.87       119.09 o                         
 -19   9   1        133.12        275.31        77.08 o                         
 -17   9   1        280.43        288.16        66.48 o                         
 -15   9   1        384.32        348.23        42.32 o                         
 -13   9   1       4106.61       4067.23        73.88 o                         
 -11   9   1        179.29        199.09        29.48 o                         
  -9   9   1       4482.24       4337.41        51.63 o                         
  -7   9   1      10660.14      10306.51        98.18 o                         
  -5   9   1        663.23        609.55        30.45 o                         
  -3   9   1       1633.51       1964.51        44.46 o                         
  -1   9   1      16507.89      15510.84       389.27 o                         
   1   9   1      23508.11      21681.22       546.56 o                         
   3   9   1      11904.19      12178.59       134.24 o                         
   5   9   1       1605.18       1584.67        26.02 o                         
   7   9   1       9176.75       8371.21        90.22 o                         
   9   9   1       6330.80       6003.78        81.52 o                         
  11   9   1      11647.76      11531.64       133.16 o                         
  13   9   1       9128.51       8988.76       132.16 o                         
  15   9   1      21387.75      20524.12       256.27 o                         
  17   9   1       6872.81       7148.72       109.58 o                         
  19   9   1       2882.78       2888.90        58.30 o                         
  21   9   1        166.32        144.71        46.68 o                         
  23   9   1        668.33        800.93       161.28 o                         
 -22  10   1          6.18         27.72        39.88 o                         
 -20  10   1        218.60        237.95        43.67 o                         
 -18  10   1         29.10         82.20        56.68 o                         
 -16  10   1        129.79        157.85        43.26 o                         
 -14  10   1        207.96        237.29        34.39 o                         
 -12  10   1      15368.24      14547.63       149.23 o                         
 -10  10   1       1783.00       1732.15        35.06 o                         
  -8  10   1       3255.86       3376.01        42.01 o                         
  -6  10   1       2106.30       2226.87        30.32 o                         
  -4  10   1        698.23        639.29        22.33 o                         
  -2  10   1         82.05        115.93        25.21 o                         
   0  10   1         25.13         31.44        19.08 o                         
   2  10   1        622.34        751.11        19.44 o                         
   4  10   1        911.31        892.65        22.78 o                         
   6  10   1        318.72        348.32        22.70 o                         
   8  10   1        795.23        823.35        29.41 o                         
  10  10   1       2524.79       2576.55        41.88 o                         
  12  10   1        142.03        152.66        38.11 o                         
  14  10   1        242.85        220.62        45.56 o                         
  16  10   1       1179.06       1172.79        45.15 o                         
  18  10   1        106.31        183.07        37.34 o                         
  20  10   1          3.25        -14.21        48.48 o                         
  22  10   1         29.63        117.73        48.83 o                         
 -21  11   1        126.55        186.54        41.46 o                         
 -19  11   1        133.84        151.12        50.80 o                         
 -17  11   1        397.28        432.89        60.20 o                         
 -15  11   1        113.35        127.06        36.72 o                         
 -13  11   1        134.66        137.09        33.18 o                         
 -11  11   1        288.54        281.86        30.44 o                         
  -9  11   1         45.52         56.55        28.71 o                         
  -7  11   1       3467.85       3268.11        40.99 o                         
  -5  11   1        636.15        641.42        23.56 o                         
  -3  11   1       3140.72       3514.06        45.30 o                         
  -1  11   1       2868.04       2937.07        38.79 o                         
   1  11   1      15373.76      15355.29       131.45 o                         
   3  11   1      15242.35      16451.75       131.70 o                         
   5  11   1      10356.34      10337.06        91.54 o                         
   7  11   1        351.04        378.79        25.37 o                         
   9  11   1       2274.17       2502.55        42.81 o                         
  11  11   1       8108.41       7765.16        84.22 o                         
  13  11   1       5657.65       5623.59        89.79 o                         
  15  11   1       3349.83       3563.91       238.77 o                         
  17  11   1       1704.33       1933.03        80.40 o                         
  19  11   1       1083.04       1163.88        54.66 o                         
  21  11   1        179.60        245.07        38.45 o                         
 -20  12   1        488.78        755.44        53.99 o                         
 -18  12   1          2.78         14.71        43.50 o                         
 -16  12   1          3.16        -24.09        54.43 o                         
 -14  12   1         21.67         16.80        33.71 o                         
 -12  12   1       2270.57       2301.93        74.22 o                         
 -10  12   1       4817.94       5084.62        64.15 o                         
  -8  12   1        170.11        200.66        29.51 o                         
  -6  12   1       2925.17       2979.63        39.85 o                         
  -4  12   1        864.96        984.76        26.86 o                         
  -2  12   1        757.69        993.49        28.87 o                         
   0  12   1       4579.72       4686.02        49.97 o                         
   2  12   1        368.16        446.62        22.64 o                         
   4  12   1       3393.59       3154.27        56.92 o                         
   6  12   1       1077.47       1042.16        32.60 o                         
   8  12   1        689.71        735.43        34.98 o                         
  10  12   1        407.50        385.13        31.06 o                         
  12  12   1         38.88         23.79        33.20 o                         
  14  12   1        366.23        430.69        65.06 o                         
  16  12   1        281.45        306.60        43.56 o                         
  18  12   1       1084.14       1173.75        82.91 o                         
  20  12   1          4.67         29.19        39.61 o                         
 -19  13   1         51.17        -10.67        56.35 o                         
 -17  13   1        475.27        537.57        51.87 o                         
 -15  13   1       1115.31       1085.49        65.36 o                         
 -13  13   1         63.42         56.27        35.32 o                         
 -11  13   1         39.48        140.70        30.86 o                         
  -9  13   1         52.84         31.05        30.77 o                         
  -7  13   1       1185.17       1260.50        33.52 o                         
  -5  13   1        131.57        143.33        26.57 o                         
  -3  13   1       1514.41       1697.85        35.05 o                         
  -1  13   1       1574.55       1820.60        31.35 o                         
   1  13   1       2005.54       2248.90        33.53 o                         
   3  13   1       2226.27       2491.34        33.93 o                         
   5  13   1       3734.47       3979.31        71.28 o                         
   7  13   1       1393.15       1521.14        34.02 o                         
   9  13   1        203.82        244.61        30.17 o                         
  11  13   1        752.73        729.78        42.42 o                         
  13  13   1      12014.69      11450.37       193.13 o                         
  15  13   1       3834.56       3405.95       123.71 o                         
  17  13   1       1440.20       1437.07        56.84 o                         
  19  13   1        366.57        303.99        46.25 o                         
 -18  14   1         46.93          7.51        45.25 o                         
 -16  14   1        292.90        315.13        63.42 o                         
 -14  14   1          6.40        -28.87        48.03 o                         
 -12  14   1         46.94         36.01        36.40 o                         
 -10  14   1       3355.60       3756.68        55.36 o                         
  -8  14   1          9.74         93.26        36.11 o                         
  -6  14   1       8530.88       8298.39       140.25 o                         
  -4  14   1        629.73        573.15        29.49 o                         
  -2  14   1        193.03        208.51        29.18 o                         
   0  14   1       1916.20       1908.97        37.85 o                         
   2  14   1        111.36         72.22        26.84 o                         
   4  14   1          6.15          7.16        26.60 o                         
   6  14   1         38.27         76.38        30.48 o                         
   8  14   1       6139.36       6090.07        89.14 o                         
  10  14   1       1215.92       1203.22        39.93 o                         
  12  14   1        142.20        159.12        43.80 o                         
  14  14   1         92.13        119.62        48.00 o                         
  16  14   1        217.38        274.47        48.31 o                         
  18  14   1        509.49        639.21        82.91 o                         
 -17  15   1        994.29       1410.70        90.68 o                         
 -15  15   1        468.96        596.48        79.02 o                         
 -13  15   1        325.66        422.77        42.48 o                         
 -11  15   1       1290.76       1291.10        55.01 o                         
  -9  15   1          9.41        -23.91        36.55 o                         
  -7  15   1         17.73         53.39        30.43 o                         
  -5  15   1       3043.14       3207.02        52.11 o                         
  -3  15   1       4606.57       4977.88        66.76 o                         
  -1  15   1       4431.72       4629.87        83.12 o                         
   1  15   1       4518.33       4490.31        69.04 o                         
   3  15   1      12805.37      13162.74       172.21 o                         
   5  15   1       5676.43       6055.50       121.70 o                         
   7  15   1        992.59       1183.64        40.23 o                         
   9  15   1       4131.25       4237.74        86.04 o                         
  11  15   1       3111.92       3130.38       101.76 o                         
  13  15   1       9724.47       9329.66       196.35 o                         
  15  15   1       3988.48       4251.54       160.63 o                         
  17  15   1       1861.00       2051.31        63.66 o                         
 -16  16   1        125.23        116.59        58.29 o                         
 -14  16   1        826.04        883.30        55.85 o                         
 -12  16   1         71.13         66.49        47.61 o                         
 -10  16   1         99.62        126.75        43.17 o                         
  -8  16   1       3016.71       3106.29        55.91 o                         
  -6  16   1        703.33        650.67        31.50 o                         
  -4  16   1       2210.95       2224.79        57.72 o                         
  -2  16   1        796.99        850.42        33.34 o                         
   0  16   1       1084.93       1139.22        34.92 o                         
   2  16   1        241.86        291.93        47.67 o                         
   4  16   1         19.49          6.85        30.40 o                         
   6  16   1         85.78         14.82        35.12 o                         
   8  16   1        199.32        236.53        39.53 o                         
  10  16   1        264.49        320.39        66.11 o                         
  12  16   1        415.68        385.43        45.48 o                         
  14  16   1        254.39        260.38        71.25 o                         
 -13  17   1        663.81        814.17        48.95 o                         
 -11  17   1        820.70        791.40        54.38 o                         
  -9  17   1         22.94         69.70        46.54 o                         
  -7  17   1         18.89         94.21        48.38 o                         
  -5  17   1        782.88        891.63        55.61 o                         
  -3  17   1       1729.59       1789.95        42.83 o                         
  -1  17   1       6636.77       6231.99        91.44 o                         
   1  17   1       3029.03       2834.93        53.76 o                         
   3  17   1       3624.69       3518.06        59.21 o                         
   5  17   1       3137.04       3247.16        56.59 o                         
   7  17   1        756.05        773.33        42.74 o                         
   9  17   1        133.40        188.91        35.09 o                         
  11  17   1       2204.69       2052.84       131.48 o                         
  13  17   1       5095.86       5544.34       404.17 o                         
 -10  18   1         80.61         93.77        40.80 o                         
  -8  18   1          1.30          2.96        42.55 o                         
  -6  18   1         81.84        126.46        42.22 o                         
  -4  18   1        555.15        769.47        76.43 o                         
  -2  18   1         21.47         63.49        31.37 o                         
   0  18   1         22.00         43.64        31.91 o                         
   2  18   1        615.12        575.95        30.92 o                         
   4  18   1        588.51        617.88        36.13 o                         
   6  18   1        212.79        216.96        37.99 o                         
   8  18   1        193.56        165.79        51.70 o                         
  10  18   1         27.03         60.45        45.17 o                         
  -9  19   1         49.95         -1.22        73.19 o                         
  -7  19   1        236.56        256.49        62.18 o                         
  -3  19   1        578.37        632.82        42.54 o                         
  -1  19   1        932.84        970.44        39.65 o                         
   1  19   1        803.38        985.61        36.12 o                         
   3  19   1       3451.42       3578.92        98.21 o                         
   5  19   1       1083.68       1023.29        59.35 o                         
   7  19   1        263.60        211.15        63.48 o                         
  -4  20   1        266.98        267.49        41.31 o                         
  -2  20   1         69.49         11.74        46.63 o                         
   0  20   1        164.95        207.27        49.23 o                         
   2  20   1        523.02        414.53        62.18 o                         
 -26   0   2       5530.57       6416.41       422.95 o                         
 -24   0   2        464.63        455.63        64.74 o                         
 -22   0   2       7591.02       7511.21       255.84 o                         
 -20   0   2       5452.93       5214.80       100.66 o                         
 -18   0   2      25481.36      24370.46       466.32 o                         
 -16   0   2       6844.18       6714.23       136.38 o                         
 -14   0   2        538.42        550.99        45.42 o                         
 -12   0   2       3427.96       2377.92        80.71 o                         
 -10   0   2       4579.08       4333.93        95.54 o                         
  -8   0   2        757.70        929.10        78.34 o                         
  -6   0   2        974.58       1289.00        60.52 o                         
  -4   0   2       8998.23       7451.70       120.28 o                         
  -2   0   2      16050.47      14949.34       183.49 o                         
   0   0   2       4160.01       4464.00        62.03 o                         
   2   0   2       8203.62       9777.33       186.31 o                         
   4   0   2         15.03         59.77        49.16 o                         
   6   0   2       1970.15       2254.76        69.85 o                         
   8   0   2      26115.40      24851.34       368.76 o                         
  10   0   2       2427.66       1900.38        60.92 o                         
  12   0   2        705.01        769.91        48.18 o                         
  14   0   2       1109.13        898.83        59.36 o                         
  16   0   2      38570.35      39172.76       581.97 o                         
  18   0   2      54407.98      56109.57      2085.23 o                         
  20   0   2        277.71        180.94       159.68 o                         
  22   0   2        602.82        553.07        69.66 o                         
  24   0   2        360.14        545.37        79.02 o                         
  26   0   2       5780.95       5849.10       271.39 o                         
 -27   1   2         13.62        -10.36        36.64 o                         
 -25   1   2          2.35        -51.75        51.75 o                         
 -23   1   2         99.19         27.09        56.58 o                         
 -21   1   2         68.56         13.52        41.48 o                         
 -19   1   2        288.71        315.67        40.41 o                         
 -17   1   2        893.43        994.58        42.09 o                         
 -15   1   2        193.22        174.53        32.53 o                         
 -13   1   2         81.53        -31.01        33.29 o                         
 -11   1   2       4499.58       5180.94        89.90 o                         
  -9   1   2       3870.51       3706.08        67.65 o                         
  -7   1   2        126.86        214.13        47.72 o                         
  -5   1   2       4449.21       4146.32        77.22 o                         
  -3   1   2      10683.63      11254.94       134.39 o                         
  -1   1   2      10493.64      10774.76       143.26 o                         
   1   1   2      10101.99      10000.91       111.45 o                         
   3   1   2      17991.23      18375.43       245.46 o                         
   5   1   2      13679.71      12852.39       163.51 o                         
   7   1   2       1204.64       1376.85        45.51 o                         
   9   1   2       4296.10       5084.73        86.94 o                         
  11   1   2       2394.90       2717.89        72.58 o                         
  13   1   2         41.74         21.69        39.64 o                         
  15   1   2        451.67        448.10        56.73 o                         
  17   1   2         77.00         54.93        48.36 o                         
  19   1   2         44.23         12.29        46.20 o                         
  21   1   2        798.33        775.48        51.03 o                         
  23   1   2         17.58         20.57        50.65 o                         
  25   1   2        142.50        201.36        45.02 o                         
 -26   2   2       3467.78       3572.89        96.63 o                         
 -24   2   2       1088.53        943.02        39.57 o                         
 -22   2   2       2225.48       2384.44        69.20 o                         
 -20   2   2        219.97        214.03        43.65 o                         
 -18   2   2        294.84        348.44        36.99 o                         
 -16   2   2       8049.09       7992.03       122.44 o                         
 -14   2   2       9080.74       9332.72        90.45 o                         
 -12   2   2      28789.40      29821.33       361.07 o                         
 -10   2   2      16745.05      16934.38       199.58 o                         
  -8   2   2       1352.95       1464.69        49.81 o                         
  -6   2   2       1343.72       1657.30        54.00 o                         
  -4   2   2      19051.73      17555.48       183.26 o                         
  -2   2   2       2599.64       2328.60        56.68 o                         
   0   2   2        373.12        567.57        34.90 o                         
   2   2   2       1197.21       1458.89        33.23 o                         
   4   2   2         20.99         59.78        34.36 o                         
   6   2   2        954.54        966.64        42.24 o                         
   8   2   2      17342.15      17037.67       203.90 o                         
  10   2   2      15808.12      15363.21       188.51 o                         
  12   2   2       7552.10       8089.57       108.29 o                         
  14   2   2       3222.31       3490.35        63.06 o                         
  16   2   2      14819.18      15280.32       154.89 o                         
  18   2   2       6569.59       7213.12       143.10 o                         
  20   2   2        504.87        491.00        42.28 o                         
  22   2   2        111.86        112.81        40.89 o                         
  24   2   2        876.54        903.56        37.99 o                         
  26   2   2       2559.97       2503.62       104.28 o                         
 -27   3   2         64.77         47.93        49.23 o                         
 -25   3   2         23.40         55.80        29.22 o                         
 -23   3   2         19.22         59.72        50.97 o                         
 -21   3   2        348.55        382.61        49.30 o                         
 -19   3   2       1095.35       1194.15        48.02 o                         
 -17   3   2        362.96        457.04        35.14 o                         
 -15   3   2        291.71        297.62        31.57 o                         
 -13   3   2       3589.92       3181.80        42.38 o                         
 -11   3   2      13674.74      15337.20       188.90 o                         
  -9   3   2         18.10         17.30        41.28 o                         
  -7   3   2      55832.71      53459.59       609.07 o                         
  -5   3   2        168.97        218.79        34.98 o                         
  -3   3   2      26157.91      28418.40       346.76 o                         
  -1   3   2      73401.44      79144.48       841.06 o                         
   1   3   2     120690.90     123453.70      1483.90 o                         
   3   3   2       1701.39       1981.11        57.99 o                         
   5   3   2      13082.34      12271.75       168.33 o                         
   7   3   2      16427.48      17680.18       225.04 o                         
   9   3   2      14205.48      14890.33       172.39 o                         
  11   3   2       3263.17       3576.41        53.55 o                         
  13   3   2          3.98        -20.60        32.92 o                         
  15   3   2       1024.75       1012.38        36.26 o                         
  17   3   2       2540.87       2471.57        42.20 o                         
  19   3   2        346.56        285.23        38.95 o                         
  21   3   2        352.31        459.45        35.65 o                         
  23   3   2          0.16          0.37        37.18 o                         
  25   3   2        265.40        335.22        33.10 o                         
 -26   4   2        610.99        599.29        38.19 o                         
 -24   4   2       1462.02       1476.01        38.22 o                         
 -22   4   2       2559.00       2624.97        57.67 o                         
 -20   4   2        365.37        453.57        44.68 o                         
 -18   4   2       4728.27       4780.04        92.57 o                         
 -16   4   2       3037.98       2899.21       105.98 o                         
 -14   4   2       7828.83       6990.14        84.20 o                         
 -12   4   2       5923.00       5292.69        61.45 o                         
 -10   4   2        465.57        763.23        45.69 o                         
  -8   4   2       3136.73       3653.71        69.34 o                         
  -6   4   2       1913.68       1776.81        58.36 o                         
  -4   4   2       5315.20       5147.52       107.37 o                         
  -2   4   2       9554.36       9312.09       131.83 o                         
   0   4   2        121.47        111.47        21.97 o                         
   2   4   2       5561.55       5702.28        79.80 o                         
   4   4   2       6601.95       7311.59        83.85 o                         
   6   4   2       7341.18       8012.60        97.69 o                         
   8   4   2       3055.68       3440.83        69.23 o                         
  10   4   2        437.82        636.90        51.18 o                         
  12   4   2       6119.98       5592.70        62.35 o                         
  14   4   2       5113.31       5034.77        60.33 o                         
  16   4   2       1448.18       1529.08        37.35 o                         
  18   4   2        159.06        177.22        31.77 o                         
  20   4   2        615.97        738.87        34.56 o                         
  22   4   2        415.79        505.29        37.55 o                         
  24   4   2        324.86        334.33        30.45 o                         
 -25   5   2         48.79         63.81        29.36 o                         
 -23   5   2        142.35        226.58        41.62 o                         
 -21   5   2         73.58        163.77        41.59 o                         
 -19   5   2         19.01        -11.94        39.78 o                         
 -17   5   2       2255.69       2314.86        59.46 o                         
 -15   5   2       8165.55       8098.02       138.90 o                         
 -13   5   2        198.40        149.78        38.34 o                         
 -11   5   2       3770.98       3529.39        56.45 o                         
  -9   5   2       3923.71       3820.88        81.38 o                         
  -7   5   2      11509.03       9971.70       157.55 o                         
  -5   5   2      20427.27      20449.23       424.81 o                         
  -3   5   2      32687.52      33113.91       485.72 o                         
  -1   5   2       7219.59       7953.83       132.77 o                         
   1   5   2      11111.41      10352.76       196.01 o                         
   3   5   2      35252.10      34691.09       466.00 o                         
   5   5   2        352.68        494.64        40.46 o                         
   7   5   2       1447.61       1488.11        75.65 o                         
   9   5   2        773.39        472.44        63.75 o                         
  11   5   2       1542.58       1376.78        33.22 o                         
  13   5   2       6070.71       5728.24        55.09 o                         
  15   5   2       5224.79       5220.75        54.96 o                         
  17   5   2         18.05         23.50        29.35 o                         
  19   5   2        113.34        123.35        32.01 o                         
  21   5   2        768.83        868.95        36.71 o                         
  23   5   2        155.96        201.02        36.14 o                         
  25   5   2        231.95        321.43        65.42 o                         
 -24   6   2       3743.16       4326.37       158.18 o                         
 -22   6   2       1113.58       1140.00        38.15 o                         
 -20   6   2        643.15        580.13        48.02 o                         
 -18   6   2      11332.84      10735.35       170.41 o                         
 -16   6   2      11478.72      10912.86       257.04 o                         
 -14   6   2       3330.55       3256.89        58.87 o                         
 -12   6   2       1571.43       1683.04        44.04 o                         
 -10   6   2       2049.22       1943.98        76.65 o                         
  -8   6   2       1544.08       2174.14        59.76 o                         
  -6   6   2        135.82         98.65        51.01 o                         
  -4   6   2        275.25        298.77        50.58 o                         
  -2   6   2       2771.16       2620.21        79.27 o                         
   0   6   2       1940.60       1863.41        55.70 o                         
   2   6   2        146.46        174.79        30.27 o                         
   4   6   2      11601.83      10998.67       168.62 o                         
   6   6   2       3510.42       3432.48        73.09 o                         
   8   6   2       4492.05       4901.31       130.27 o                         
  10   6   2         80.63         59.91        35.56 o                         
  12   6   2       7439.82       7418.06        74.32 o                         
  14   6   2       6517.92       6569.24        63.30 o                         
  16   6   2      13231.75      12839.65       124.75 o                         
  18   6   2       8386.19       7706.68        95.15 o                         
  20   6   2        594.70        587.99        34.01 o                         
  22   6   2       1664.58       1992.34        48.45 o                         
  24   6   2        736.41        965.22       176.18 o                         
 -25   7   2         40.83        171.66        79.02 o                         
 -23   7   2         21.09         68.18        42.68 o                         
 -21   7   2          4.65         44.09        38.90 o                         
 -19   7   2       1177.85       1161.68        54.54 o                         
 -17   7   2       4059.20       3979.90        76.72 o                         
 -15   7   2       4713.17       4607.40        73.18 o                         
 -13   7   2        464.21        471.09        39.58 o                         
 -11   7   2       1040.38       1110.41        30.24 o                         
  -9   7   2        117.32        200.67        30.67 o                         
  -7   7   2          1.03         34.56        47.41 o                         
  -5   7   2      18237.86      20279.41       326.50 o                         
  -3   7   2       9360.17      11076.40       157.58 o                         
  -1   7   2       8549.41      10035.29       194.74 o                         
   1   7   2        410.27        323.77        46.77 o                         
   3   7   2      21602.80      23555.22       343.16 o                         
   5   7   2       5570.59       6136.95       111.13 o                         
   7   7   2       7187.53       7643.78        94.25 o                         
   9   7   2         49.15         13.00        38.78 o                         
  11   7   2       1900.71       1957.64        38.20 o                         
  13   7   2        693.92        674.78        36.38 o                         
  15   7   2       5470.54       5437.70        57.57 o                         
  17   7   2       4705.43       4424.55        81.12 o                         
  19   7   2        213.33        151.00        31.82 o                         
  21   7   2        225.61        340.44        58.26 o                         
  23   7   2          1.77         55.50        50.29 o                         
 -24   8   2       2356.75       2226.19        67.71 o                         
 -22   8   2       3401.27       3569.83        99.61 o                         
 -20   8   2        274.51        222.32        52.98 o                         
 -18   8   2        141.73        148.98        51.14 o                         
 -16   8   2       9919.83       9516.62       222.41 o                         
 -14   8   2      14305.34      13631.93       152.53 o                         
 -12   8   2       1822.64       1898.22        42.82 o                         
 -10   8   2       5317.61       5396.71        63.80 o                         
  -8   8   2       9280.27       9108.00        93.59 o                         
  -6   8   2       5574.55       5927.61        81.63 o                         
  -4   8   2         14.41        -12.79        69.62 o                         
  -2   8   2       1265.37       1571.37        67.02 o                         
   0   8   2       3564.27       2963.42        98.00 o                         
   2   8   2        373.39        304.95        41.91 o                         
   4   8   2      12346.83      12519.05       217.74 o                         
   6   8   2      16273.22      16333.98       174.44 o                         
   8   8   2        762.49        965.56        33.54 o                         
  10   8   2        277.40        377.50        37.43 o                         
  12   8   2      13564.52      13550.44       155.21 o                         
  14   8   2      19816.99      19122.36       208.69 o                         
  16   8   2       3092.81       2751.75        71.75 o                         
  18   8   2        124.92         85.72        37.84 o                         
  20   8   2       3231.40       3249.77       106.66 o                         
  22   8   2       2539.66       2634.56       202.73 o                         
 -23   9   2         19.38          9.52        36.19 o                         
 -21   9   2          3.48         39.82        37.50 o                         
 -19   9   2         63.51         78.55        53.87 o                         
 -17   9   2        512.61        494.96        57.93 o                         
 -15   9   2        784.91        790.05        51.81 o                         
 -13   9   2        757.22        684.46        37.68 o                         
 -11   9   2       2476.87       2640.59        43.81 o                         
  -9   9   2        353.64        410.33        27.87 o                         
  -7   9   2        835.55        937.45        29.91 o                         
  -5   9   2       3630.79       4509.57        71.15 o                         
  -3   9   2       2047.52       3236.04        82.09 o                         
  -1   9   2       7336.23       8758.88       138.09 o                         
   1   9   2          5.94         40.52        37.61 o                         
   3   9   2       9685.18      10796.99       110.65 o                         
   5   9   2      10246.04      10224.17       118.77 o                         
   7   9   2        226.73        179.20        29.23 o                         
   9   9   2         35.67         36.99        40.61 o                         
  11   9   2        716.86        723.30        45.37 o                         
  13   9   2        118.91        158.21        48.97 o                         
  15   9   2       1851.37       1924.99        61.20 o                         
  17   9   2        780.36        821.09        55.45 o                         
  19   9   2        445.12        353.78        54.22 o                         
  21   9   2         10.71         67.11        59.37 o                         
  23   9   2         18.88         68.74        43.26 o                         
 -22  10   2        467.15        548.01        39.72 o                         
 -20  10   2        979.73        938.92        62.74 o                         
 -18  10   2        647.15        725.24        49.97 o                         
 -16  10   2       3262.88       3502.68        92.57 o                         
 -14  10   2       2194.48       2083.02        50.37 o                         
 -12  10   2       2179.69       2079.52        38.78 o                         
 -10  10   2       4087.93       4052.01        46.44 o                         
  -8  10   2       3818.82       3757.82        48.23 o                         
  -6  10   2       1301.12       1178.90        26.27 o                         
  -4  10   2       1054.67       1089.43        29.42 o                         
  -2  10   2        641.70        691.23        25.78 o                         
   0  10   2       1468.29       1381.61        40.24 o                         
   2  10   2       2066.82       1988.17        31.36 o                         
   4  10   2       1691.13       1681.90        28.20 o                         
   6  10   2      10845.12      10266.06       109.27 o                         
   8  10   2         61.69         22.45        28.94 o                         
  10  10   2        953.47        965.91        35.74 o                         
  12  10   2       6189.15       5910.82        81.41 o                         
  14  10   2       7201.39       7222.70       170.05 o                         
  16  10   2       2004.83       2399.18        59.94 o                         
  18  10   2        200.66        326.33        40.50 o                         
  20  10   2       1165.61       1194.06       108.63 o                         
  22  10   2       1067.64       1502.17       301.18 o                         
 -21  11   2         11.81        -17.60        46.47 o                         
 -19  11   2         11.74         -8.29        50.53 o                         
 -17  11   2       1834.07       1888.78       123.40 o                         
 -15  11   2       2528.84       2491.94        57.65 o                         
 -13  11   2        727.05        769.17        38.31 o                         
 -11  11   2        191.65        211.62        28.47 o                         
  -9  11   2       1256.50       1330.08        36.03 o                         
  -7  11   2         57.57         60.96        23.96 o                         
  -5  11   2       3241.82       3264.15        45.59 o                         
  -3  11   2        423.85        481.16        25.42 o                         
  -1  11   2       1751.51       1892.01        33.95 o                         
   1  11   2       1972.38       2351.51        31.96 o                         
   3  11   2       3153.99       2772.17        34.29 o                         
   5  11   2        210.69        260.48        24.15 o                         
   7  11   2        238.72        223.62        28.67 o                         
   9  11   2       1751.65       1989.22        39.13 o                         
  11  11   2        945.93        875.05        36.34 o                         
  13  11   2       3625.99       3553.17        91.12 o                         
  15  11   2       1264.83       1235.25        50.45 o                         
  17  11   2         96.15         79.32        42.77 o                         
  19  11   2          8.98        -35.93        35.93 o                         
  21  11   2        835.76        698.23        66.07 o                         
 -20  12   2       3580.20       3425.04        95.69 o                         
 -18  12   2       2436.73       2551.21        61.02 o                         
 -16  12   2        115.39        119.93        53.03 o                         
 -14  12   2        155.51        193.49        36.62 o                         
 -12  12   2        108.98        140.82        33.34 o                         
 -10  12   2       1935.56       1972.83        50.91 o                         
  -8  12   2        133.59        193.38        25.65 o                         
  -6  12   2         84.80         67.93        26.09 o                         
  -4  12   2         13.86         -4.20        24.99 o                         
  -2  12   2        234.48        249.63        28.25 o                         
   0  12   2          2.41         34.22        25.83 o                         
   2  12   2         37.31         76.03        24.27 o                         
   4  12   2       1167.61       1133.80        25.93 o                         
   6  12   2        675.05        684.27        30.19 o                         
   8  12   2       1355.91       1364.66        35.73 o                         
  10  12   2        335.28        377.57        36.85 o                         
  12  12   2        103.38         70.50        32.99 o                         
  14  12   2       1179.39       1175.11        44.90 o                         
  16  12   2        997.45       1059.03        63.00 o                         
  18  12   2       2901.50       3067.64        87.01 o                         
  20  12   2       1859.46       1795.04       108.81 o                         
 -19  13   2        543.09        929.71       159.98 o                         
 -17  13   2        617.28        766.70        69.35 o                         
 -15  13   2       1053.81       1009.25        41.31 o                         
 -13  13   2        373.00        326.08        37.95 o                         
 -11  13   2       8400.90       7899.53       106.09 o                         
  -9  13   2       1845.94       1576.35        35.63 o                         
  -7  13   2       7892.41       8498.01       121.56 o                         
  -5  13   2         14.26         26.62        24.91 o                         
  -3  13   2       4487.90       4453.44        69.85 o                         
  -1  13   2        192.51        165.13        28.60 o                         
   1  13   2       9745.76      10133.01       123.00 o                         
   3  13   2        499.93        630.21        26.15 o                         
   5  13   2       4038.17       3808.60        56.60 o                         
   7  13   2       5601.70       6158.56       100.48 o                         
   9  13   2       7016.45       6551.33       112.14 o                         
  11  13   2       3045.03       2968.08        54.32 o                         
  13  13   2       3892.51       3818.76       183.94 o                         
  15  13   2        250.33        309.95        42.82 o                         
  17  13   2         76.69        102.58        46.99 o                         
  19  13   2        448.56        610.76       121.77 o                         
 -18  14   2        312.08        213.74        82.91 o                         
 -16  14   2        145.17        207.27        76.43 o                         
 -14  14   2       3831.46       3787.69        68.13 o                         
 -12  14   2       7080.64       7121.53       117.82 o                         
 -10  14   2       6953.05       6906.32        87.87 o                         
  -8  14   2         50.86         41.16        29.62 o                         
  -6  14   2       1130.90       1083.89        30.24 o                         
  -4  14   2       1953.12       2042.34        50.91 o                         
  -2  14   2         92.25        103.87        31.90 o                         
   0  14   2        685.93        726.09        30.03 o                         
   2  14   2        368.04        404.44        28.84 o                         
   4  14   2         43.76         22.19        27.89 o                         
   6  14   2       1255.58       1281.96        31.37 o                         
   8  14   2       1439.41       1509.77        42.07 o                         
  10  14   2       7211.39       7104.04       102.52 o                         
  12  14   2       3768.92       3435.59        74.79 o                         
  14  14   2       3013.98       3046.52       141.85 o                         
  16  14   2       1274.38       1256.88        61.82 o                         
  18  14   2        549.02        584.47       125.01 o                         
 -17  15   2        873.44       1208.62        88.09 o                         
 -15  15   2        248.96        384.38        53.03 o                         
 -13  15   2        218.89        206.44        41.41 o                         
 -11  15   2         37.95         19.47        39.40 o                         
  -9  15   2         24.01         12.08        36.51 o                         
  -7  15   2          4.42         42.00        30.73 o                         
  -5  15   2        446.00        487.95        29.73 o                         
  -3  15   2        440.29        654.19        37.72 o                         
  -1  15   2       1598.57       1680.78        35.96 o                         
   1  15   2        289.88        344.83        37.27 o                         
   3  15   2        416.46        442.84        29.16 o                         
   5  15   2        204.67        196.31        27.79 o                         
   7  15   2        376.06        372.74        41.16 o                         
   9  15   2       1642.23       1463.69        42.22 o                         
  11  15   2         32.83         72.59        42.78 o                         
  13  15   2        651.19        683.21        43.87 o                         
  15  15   2        157.70        151.54        50.83 o                         
  17  15   2         75.08        113.35        37.56 o                         
 -16  16   2        347.50        446.92        60.88 o                         
 -14  16   2        571.81        825.40        51.08 o                         
 -12  16   2       2188.67       2571.46        75.93 o                         
 -10  16   2       1046.18       1041.31        41.88 o                         
  -8  16   2       2208.24       2065.13        46.21 o                         
  -6  16   2         80.66        -15.25        34.27 o                         
  -4  16   2       2783.64       2802.37        86.94 o                         
  -2  16   2       1166.43       1173.55        37.58 o                         
   0  16   2       1363.96       1347.58        35.46 o                         
   2  16   2       2222.07       2313.71        44.61 o                         
   4  16   2        130.67        118.17        30.34 o                         
   6  16   2         33.08         28.72        36.42 o                         
   8  16   2       3069.83       2997.32        66.59 o                         
  10  16   2       1934.72       1979.03        55.38 o                         
  12  16   2        616.89        708.45        38.00 o                         
  14  16   2        207.44        251.31        68.66 o                         
 -13  17   2        377.87        440.44        54.41 o                         
 -11  17   2        240.65        300.52        40.96 o                         
  -9  17   2        329.62        330.70        45.69 o                         
  -7  17   2          1.19        -17.46        47.17 o                         
  -5  17   2        488.50        485.05        50.29 o                         
  -3  17   2         69.66        165.70        40.17 o                         
  -1  17   2        249.77        229.49        31.76 o                         
   1  17   2        120.34        138.64        31.71 o                         
   3  17   2          1.83         14.31        33.17 o                         
   5  17   2         86.61         79.95        37.79 o                         
   7  17   2        222.12        277.12        46.09 o                         
   9  17   2        430.20        497.36        57.99 o                         
  11  17   2        158.17        145.41        60.99 o                         
  13  17   2         13.55         11.66        59.59 o                         
 -10  18   2       1049.05        996.77        72.54 o                         
  -8  18   2         21.30          4.17        52.46 o                         
  -6  18   2         31.06         74.52        53.83 o                         
  -4  18   2        535.28        524.64        79.02 o                         
  -2  18   2         20.59        -32.27        38.77 o                         
   0  18   2        339.91        365.61        35.90 o                         
   2  18   2         12.73         39.32        34.46 o                         
   4  18   2        136.80        197.18        35.24 o                         
   6  18   2        247.97        264.87        38.24 o                         
   8  18   2        180.35        162.88        37.94 o                         
  10  18   2       1941.55       2049.34        94.57 o                         
  -9  19   2         11.90         34.31        38.28 o                         
  -7  19   2          8.35        -30.95        45.00 o                         
  -3  19   2        106.47        117.51        38.53 o                         
  -1  19   2          7.09         53.21        34.33 o                         
   1  19   2          6.47        -40.73        40.73 o                         
   3  19   2       1303.99       1647.15        88.71 o                         
   5  19   2       1336.33       1441.74        59.86 o                         
   7  19   2       1004.31        974.28       169.70 o                         
  -4  20   2          5.97          6.63        38.73 o                         
  -2  20   2         48.34          3.16        30.79 o                         
   0  20   2        102.94         77.82        37.26 o                         
   2  20   2         19.01        -59.59        59.59 o                         
 -27   1   3        770.26        828.68        42.14 o                         
 -25   1   3       3775.11       4055.97       111.74 o                         
 -23   1   3       5650.05       5930.33       123.56 o                         
 -21   1   3       2060.18       2136.59        49.70 o                         
 -19   1   3        150.06        156.93        45.21 o                         
 -17   1   3      19276.87      19403.70       284.33 o                         
 -15   1   3      16454.07      16702.36       221.23 o                         
 -13   1   3      10615.36      11004.86       149.87 o                         
 -11   1   3       4022.27       4535.61        73.59 o                         
  -9   1   3      71280.02      72603.90       778.15 o                         
  -7   1   3      61291.40      59475.18       639.21 o                         
  -5   1   3      71781.29      75096.21       852.50 o                         
  -3   1   3       6780.33       6302.33        74.92 o                         
  -1   1   3      27896.52      31482.68       281.51 o                         
   1   1   3      76703.63      78472.24       951.75 o                         
   3   1   3       2320.41       2747.48        63.32 o                         
   5   1   3        792.52        996.13        46.39 o                         
   7   1   3       2529.56       2769.58        57.20 o                         
   9   1   3      10007.33       9588.26       122.80 o                         
  11   1   3        705.47        648.99        42.18 o                         
  13   1   3       2061.02       1891.87        45.75 o                         
  15   1   3       1097.80       1060.44        41.60 o                         
  17   1   3       1310.75       1287.91        60.93 o                         
  19   1   3         16.59         56.30        57.77 o                         
  21   1   3       1575.18       1792.62        52.25 o                         
  23   1   3       1849.37       2124.72        69.37 o                         
  25   1   3        525.01        646.93        46.25 o                         
 -26   2   3        331.74        411.13        36.05 o                         
 -24   2   3         77.51         78.30        59.71 o                         
 -22   2   3        324.69        311.04        47.44 o                         
 -20   2   3        269.63        251.59        44.85 o                         
 -18   2   3        797.97        847.21        42.86 o                         
 -16   2   3        248.65        224.43        34.19 o                         
 -14   2   3         27.84         11.65        35.51 o                         
 -12   2   3        729.64        647.64        40.64 o                         
 -10   2   3       1526.56       1528.99        55.98 o                         
  -8   2   3       5743.05       4885.18        81.15 o                         
  -6   2   3       1691.39       1589.82        48.72 o                         
  -4   2   3       7542.18       7233.44       114.62 o                         
  -2   2   3      13732.76      14224.64       138.88 o                         
   0   2   3        919.72        621.99        31.50 o                         
   2   2   3       2777.54       2752.47        73.67 o                         
   4   2   3       5236.56       4921.04        76.75 o                         
   6   2   3      15458.37      14622.27       199.11 o                         
   8   2   3       1256.11       1366.77        42.06 o                         
  10   2   3        216.09         39.59        46.43 o                         
  12   2   3       1073.73        996.17        41.03 o                         
  14   2   3        528.05        514.86        32.01 o                         
  16   2   3       2757.16       2943.82        43.52 o                         
  18   2   3       3382.42       3444.62        54.40 o                         
  20   2   3        161.08        297.36        40.92 o                         
  22   2   3        662.04        730.33        38.64 o                         
  24   2   3         61.95         75.02        32.46 o                         
 -27   3   3        397.93        384.74        50.52 o                         
 -25   3   3       1333.66       1404.12        37.70 o                         
 -23   3   3       1431.08       1649.56        70.30 o                         
 -21   3   3       1733.64       1792.21        55.88 o                         
 -19   3   3       2234.70       2116.75        65.74 o                         
 -17   3   3       1259.59       1264.50        42.17 o                         
 -15   3   3      15675.51      15998.53       205.77 o                         
 -13   3   3       2398.08       2516.66        42.95 o                         
 -11   3   3      23251.94      24618.67       274.05 o                         
  -9   3   3      24808.37      24647.85       287.68 o                         
  -7   3   3      22205.14      21811.73       230.65 o                         
  -5   3   3       9350.59       9573.36       108.42 o                         
  -3   3   3       1063.70       1302.46        45.43 o                         
  -1   3   3      16982.88      17944.75       238.17 o                         
   1   3   3      25313.35      26244.06       269.03 o                         
   3   3   3       1199.72       1225.42        35.65 o                         
   5   3   3         63.74         68.26        39.30 o                         
   7   3   3        250.71        297.10        39.92 o                         
   9   3   3       3137.57       3107.35        68.21 o                         
  11   3   3        597.55        581.69        27.78 o                         
  13   3   3        172.40        184.10        30.55 o                         
  15   3   3        393.32        363.05        30.96 o                         
  17   3   3         26.55         37.07        32.41 o                         
  19   3   3         45.77         89.78        33.98 o                         
  21   3   3        157.37        174.59        35.95 o                         
  23   3   3        458.14        515.73        41.08 o                         
  25   3   3         84.05        167.04        26.64 o                         
 -26   4   3         26.91         35.25        36.58 o                         
 -24   4   3        666.84        892.69        54.60 o                         
 -22   4   3         60.62        112.96        40.19 o                         
 -20   4   3        117.22         80.14        43.08 o                         
 -18   4   3        501.37        542.76        41.88 o                         
 -16   4   3       1841.40       1794.53        49.12 o                         
 -14   4   3         57.13         85.74        38.40 o                         
 -12   4   3       1443.40       1328.19        44.87 o                         
 -10   4   3          2.25        -23.59        42.97 o                         
  -8   4   3       3149.30       2450.51        76.56 o                         
  -6   4   3       2215.14       2087.39        66.93 o                         
  -4   4   3       9893.33       9094.57       165.42 o                         
  -2   4   3      13945.47      14918.26       174.75 o                         
   0   4   3      26177.09      25141.67       259.44 o                         
   2   4   3       4847.81       4451.96        73.78 o                         
   4   4   3       2017.54       1739.24        44.05 o                         
   6   4   3        354.88        198.43        36.89 o                         
   8   4   3       4088.93       3793.32        84.86 o                         
  10   4   3         12.98         97.24        27.44 o                         
  12   4   3        548.99        663.10        30.46 o                         
  14   4   3       4994.09       4659.91        57.87 o                         
  16   4   3        630.14        656.71        41.89 o                         
  18   4   3       3134.67       3133.78        46.84 o                         
  20   4   3        140.07        131.72        36.58 o                         
  22   4   3        457.52        466.50        38.09 o                         
  24   4   3        183.32        359.03        51.67 o                         
 -25   5   3        425.36        455.46        30.28 o                         
 -23   5   3       2570.39       2688.15        90.07 o                         
 -21   5   3       4184.28       4423.24       131.22 o                         
 -19   5   3       2545.50       2814.71        58.55 o                         
 -17   5   3        424.73        467.28        47.65 o                         
 -15   5   3        238.12        276.37        48.29 o                         
 -13   5   3       3919.70       3541.31        56.22 o                         
 -11   5   3      29103.29      29026.95       264.89 o                         
  -9   5   3       1612.53       1039.53        60.53 o                         
  -7   5   3       2840.66       2820.48       131.74 o                         
  -5   5   3       3163.26       3038.59        75.13 o                         
  -3   5   3       2199.82       2063.65        55.39 o                         
  -1   5   3       9242.26      10320.53       101.85 o                         
   1   5   3       6796.52       7193.49       110.44 o                         
   3   5   3       1783.91       1836.26        47.64 o                         
   5   5   3       2013.50       2163.43        48.14 o                         
   7   5   3         47.48         55.12        53.37 o                         
   9   5   3        147.17        160.88        38.21 o                         
  11   5   3        926.57        933.17        30.36 o                         
  13   5   3        893.47        946.25        29.25 o                         
  15   5   3         86.39         39.26        29.27 o                         
  17   5   3       3396.86       3229.25        48.81 o                         
  19   5   3       1573.72       1584.67        48.94 o                         
  21   5   3         46.35        124.05        33.57 o                         
  23   5   3        301.79        397.98        34.41 o                         
 -24   6   3        292.15        450.45        43.29 o                         
 -22   6   3        200.90        191.25        44.97 o                         
 -20   6   3          1.58         33.00        42.05 o                         
 -18   6   3          6.77         57.48        43.95 o                         
 -16   6   3       1101.01       1040.62        44.27 o                         
 -14   6   3        409.67        401.70        41.26 o                         
 -12   6   3       1350.43       1283.86        37.89 o                         
 -10   6   3        432.22        486.52        31.95 o                         
  -8   6   3       3017.12       2859.31        97.57 o                         
  -6   6   3       5398.86       4927.71       169.21 o                         
  -4   6   3       2074.36       2446.86        82.37 o                         
  -2   6   3       2771.28       3081.97        63.65 o                         
   0   6   3       3762.26       3528.76        46.52 o                         
   2   6   3         86.81         54.90        29.92 o                         
   4   6   3        272.59        284.25        43.54 o                         
   6   6   3        303.75        219.11        56.01 o                         
   8   6   3        805.09        562.08        37.70 o                         
  10   6   3       2577.68       2413.12        36.82 o                         
  12   6   3       1858.91       1899.66        32.75 o                         
  14   6   3        702.20        620.39        29.56 o                         
  16   6   3        313.68        252.61        30.48 o                         
  18   6   3         49.80         34.21        32.58 o                         
  20   6   3         16.59         -6.26        32.48 o                         
  22   6   3        117.57        192.03        35.04 o                         
 -25   7   3        482.40        503.22        38.00 o                         
 -23   7   3        989.84        973.20        50.46 o                         
 -21   7   3       1210.65       1456.61        60.95 o                         
 -19   7   3       7073.19       6700.46       124.70 o                         
 -17   7   3       2514.03       2373.91       103.86 o                         
 -15   7   3       1450.66       1294.66        48.89 o                         
 -13   7   3       9522.28       9454.48        99.88 o                         
 -11   7   3      68672.51      70481.10       571.03 o                         
  -9   7   3      40141.29      41771.46       393.87 o                         
  -7   7   3        782.18        993.82        51.14 o                         
  -5   7   3      13177.31      13784.46       245.25 o                         
  -3   7   3      21907.90      22964.28       309.03 o                         
  -1   7   3      21171.71      22979.93       341.88 o                         
   1   7   3       6982.34       7718.15       166.77 o                         
   3   7   3       3299.16       3311.92        67.14 o                         
   5   7   3       5657.12       5103.64       103.59 o                         
   7   7   3       2643.80       2768.38        56.43 o                         
   9   7   3        241.86        206.77        31.79 o                         
  11   7   3        228.69        269.38        30.44 o                         
  13   7   3       2910.19       2720.67        39.68 o                         
  15   7   3         44.45         63.11        29.58 o                         
  17   7   3       4398.69       4132.25        52.95 o                         
  19   7   3       1349.20       1335.40        39.34 o                         
  21   7   3         39.81         23.55        52.55 o                         
  23   7   3         29.40        240.95        80.32 o                         
 -24   8   3         64.32        126.52        37.76 o                         
 -22   8   3         45.88        120.76        36.60 o                         
 -20   8   3         87.59        132.51        52.74 o                         
 -18   8   3        111.74        145.28        62.77 o                         
 -16   8   3        121.96        192.84        75.02 o                         
 -14   8   3          8.71        -28.13        40.20 o                         
 -12   8   3        645.25        720.45        31.76 o                         
 -10   8   3        902.53        852.34        38.11 o                         
  -8   8   3        321.18        361.62        23.95 o                         
  -6   8   3       5521.51       5736.00        69.61 o                         
  -4   8   3       2114.18       1959.18        82.71 o                         
  -2   8   3       9956.20      10844.94       194.47 o                         
   0   8   3       1445.28       1696.18       278.51 o                         
   2   8   3       5489.07       5770.59       133.50 o                         
   4   8   3          6.24          8.85        31.81 o                         
   6   8   3        824.60        726.62        38.30 o                         
   8   8   3        238.51        203.29        40.78 o                         
  10   8   3        834.42        773.72        38.82 o                         
  12   8   3        446.58        390.70        51.04 o                         
  14   8   3        483.55        490.43        47.25 o                         
  16   8   3       2361.51       2168.01        44.29 o                         
  18   8   3        207.61        180.94        48.70 o                         
  20   8   3         79.84        147.83        53.19 o                         
  22   8   3        176.29        261.03        69.77 o                         
 -23   9   3       1206.97       1339.87        57.81 o                         
 -21   9   3       2974.71       2901.78        98.54 o                         
 -19   9   3       3097.07       3093.63        96.61 o                         
 -17   9   3        976.35        981.24        53.80 o                         
 -15   9   3       6323.36       5936.04        84.33 o                         
 -13   9   3       9380.11       9340.42        98.27 o                         
 -11   9   3      40124.95      40237.18       363.68 o                         
  -9   9   3      15916.47      16686.49       155.90 o                         
  -7   9   3       3171.59       3362.47        57.00 o                         
  -5   9   3       6301.80       6067.54        72.28 o                         
  -3   9   3      21840.18      22375.89       258.75 o                         
  -1   9   3       2287.92       2406.88        42.58 o                         
   1   9   3        492.24        636.60        31.05 o                         
   3   9   3       2391.62       2571.44        49.86 o                         
   5   9   3       7900.10       7259.02       103.65 o                         
   7   9   3       3091.41       3020.05        50.51 o                         
   9   9   3        210.10        196.30        43.19 o                         
  11   9   3        410.09        423.20        43.29 o                         
  13   9   3        588.47        642.43        93.81 o                         
  15   9   3         87.49        147.50        52.37 o                         
  17   9   3       1230.09       1250.10        83.35 o                         
  19   9   3       1656.24       1720.11        68.65 o                         
  21   9   3        144.91         59.77        41.46 o                         
 -22  10   3         13.69         63.48        66.07 o                         
 -20  10   3       1048.30        922.54        50.49 o                         
 -18  10   3        155.29        117.86        45.77 o                         
 -16  10   3          7.76         -8.53        40.36 o                         
 -14  10   3         56.34         21.75        34.31 o                         
 -12  10   3       2313.47       2317.55        40.41 o                         
 -10  10   3       3053.64       2872.58        42.12 o                         
  -8  10   3        128.20         98.15        28.12 o                         
  -6  10   3        515.67        456.23        24.33 o                         
  -4  10   3       1414.61       1326.80        28.00 o                         
  -2  10   3       1669.82       1661.89        28.40 o                         
   0  10   3        755.57        819.63        27.87 o                         
   2  10   3       2634.77       2944.50        61.86 o                         
   4  10   3         91.69        139.61        29.35 o                         
   6  10   3       9109.43       8533.97       150.17 o                         
   8  10   3        904.85        942.19        48.07 o                         
  10  10   3       5137.03       5218.37       137.73 o                         
  12  10   3       2963.77       3196.70       110.73 o                         
  14  10   3         83.68         52.48        45.28 o                         
  16  10   3         43.83         67.62        42.93 o                         
  18  10   3         68.02         72.43        38.84 o                         
  20  10   3        115.91        -16.02        50.52 o                         
  22  10   3        114.78        146.38        51.82 o                         
 -21  11   3       1553.86       1733.26        90.68 o                         
 -19  11   3        865.36       1036.57        52.73 o                         
 -17  11   3        378.28        309.37        45.68 o                         
 -15  11   3        194.99        250.57        35.24 o                         
 -13  11   3       9021.22       8977.17        99.21 o                         
 -11  11   3      16299.43      16322.44       139.67 o                         
  -9  11   3        255.86        282.97        34.15 o                         
  -7  11   3        961.28        999.94        32.25 o                         
  -5  11   3       9475.32       9919.52       110.53 o                         
  -3  11   3      14670.10      15710.41       156.60 o                         
  -1  11   3       3061.65       3339.41        43.39 o                         
   1  11   3         98.37        132.80        28.15 o                         
   3  11   3       4366.99       4661.52        62.13 o                         
   5  11   3        951.98        899.84        32.03 o                         
   7  11   3       1157.71       1130.29        45.97 o                         
   9  11   3         42.33         23.68        38.52 o                         
  11  11   3        312.07        333.23        39.91 o                         
  13  11   3        422.59        287.33        42.58 o                         
  15  11   3          9.23        -17.67        45.97 o                         
  17  11   3        162.55        141.58        41.27 o                         
  19  11   3        670.03        658.75        54.77 o                         
  21  11   3        193.27        329.03        55.70 o                         
 -20  12   3       1526.92       1597.81       104.28 o                         
 -18  12   3        401.64        419.42        56.59 o                         
 -16  12   3       1630.41       1432.41        80.07 o                         
 -14  12   3        543.09        510.22        36.97 o                         
 -12  12   3       1804.34       1907.61        39.15 o                         
 -10  12   3        128.07        114.00        29.26 o                         
  -8  12   3        668.49        696.58        30.52 o                         
  -6  12   3        717.63        725.63        30.88 o                         
  -4  12   3       1440.60       1334.53        33.83 o                         
  -2  12   3       2184.65       2243.94        38.20 o                         
   0  12   3          1.88          2.00        26.57 o                         
   2  12   3        399.32        433.49        27.24 o                         
   4  12   3       6650.05       6414.45        75.73 o                         
   6  12   3       2836.43       2691.41        64.65 o                         
   8  12   3       2605.93       2728.78        68.56 o                         
  10  12   3       1708.10       1571.60        43.85 o                         
  12  12   3         71.49          3.77        34.09 o                         
  14  12   3       1226.16       1210.04        75.79 o                         
  16  12   3        595.45        513.41        42.58 o                         
  18  12   3        463.79        537.25        70.49 o                         
  20  12   3         53.57        115.29        54.41 o                         
 -21  13   3        940.09        856.27        57.00 o                         
 -19  13   3        112.51        115.68        86.79 o                         
 -17  13   3        473.14        380.85        82.91 o                         
 -15  13   3       1891.79       1709.01        45.56 o                         
 -13  13   3       6661.36       6543.33        95.34 o                         
 -11  13   3       2869.12       3007.86        47.96 o                         
  -9  13   3       4567.36       4641.40        66.14 o                         
  -7  13   3        283.74        318.67        30.42 o                         
  -5  13   3        645.80        728.06        31.20 o                         
  -3  13   3        233.76        232.27        30.65 o                         
  -1  13   3       2278.04       2634.12        42.08 o                         
   1  13   3       1507.27       1737.94        36.12 o                         
   3  13   3        432.87        483.80        32.27 o                         
   5  13   3        452.45        440.69        29.80 o                         
   7  13   3       1885.35       1892.97        55.54 o                         
   9  13   3         45.75         64.30        37.28 o                         
  11  13   3         56.46         39.10        36.76 o                         
  13  13   3         14.64         -1.37        43.28 o                         
  15  13   3        407.74        447.66        51.73 o                         
  17  13   3        318.40        264.06        37.66 o                         
  19  13   3        298.27        217.63        54.41 o                         
 -18  14   3        164.31        209.86        81.61 o                         
 -16  14   3        373.03        576.28       101.04 o                         
 -14  14   3         37.58         -3.94        36.23 o                         
 -12  14   3        895.57        925.47        42.34 o                         
 -10  14   3       2182.67       2048.55        47.35 o                         
  -8  14   3       1371.69       1228.12        61.78 o                         
  -6  14   3        712.93        690.12        30.60 o                         
  -4  14   3       2544.95       2534.18        44.55 o                         
  -2  14   3         45.51         95.92        29.88 o                         
   0  14   3         25.90        -31.61        31.61 o                         
   2  14   3        534.86        564.19        32.95 o                         
   4  14   3        265.25        251.26        30.57 o                         
   6  14   3       4432.58       4389.23        77.61 o                         
   8  14   3       1723.41       1710.46        70.19 o                         
  10  14   3       1157.38       1138.43        40.54 o                         
  12  14   3       1591.70       1526.59        57.29 o                         
  14  14   3        661.16        654.06        46.31 o                         
  16  14   3         11.91        -16.94        51.62 o                         
  18  14   3        256.81        269.45        50.52 o                         
 -17  15   3       1803.79       2475.66       211.15 o                         
 -15  15   3       2822.44       3180.64       303.77 o                         
 -13  15   3       5021.14       4794.61        89.31 o                         
 -11  15   3       4572.12       4688.42        79.67 o                         
  -9  15   3      16217.24      17374.31       231.99 o                         
  -7  15   3       5163.27       5545.73        88.93 o                         
  -5  15   3       1943.45       1948.36        43.57 o                         
  -3  15   3       1900.04       2043.51        36.85 o                         
  -1  15   3       3346.20       3486.07        59.90 o                         
   1  15   3       9977.95      10195.34       160.16 o                         
   3  15   3       3054.25       3224.67        74.34 o                         
   5  15   3        152.80        160.47        33.72 o                         
   7  15   3         52.42        -29.74        40.16 o                         
   9  15   3       2164.73       2195.80        65.04 o                         
  11  15   3        148.28        142.01        46.46 o                         
  13  15   3         15.14         26.57        86.14 o                         
  15  15   3        228.89        206.49        34.66 o                         
 -16  16   3         92.60        219.19        45.34 o                         
 -14  16   3         69.79         22.20        36.37 o                         
 -12  16   3        582.21        590.82        39.77 o                         
 -10  16   3         36.71         33.32        32.61 o                         
  -8  16   3        310.47        299.42        37.83 o                         
  -6  16   3        279.58        304.64        37.61 o                         
  -4  16   3        105.98        151.55        38.55 o                         
  -2  16   3        121.18        129.07        35.10 o                         
   0  16   3        890.42        809.85        33.04 o                         
   2  16   3        518.33        513.47        35.67 o                         
   4  16   3       1993.31       1863.68        48.33 o                         
   6  16   3        754.38        667.55        42.55 o                         
   8  16   3          5.00        -37.13        37.13 o                         
  10  16   3          4.83         32.81        39.22 o                         
  12  16   3        392.85        338.09        48.25 o                         
  14  16   3        282.93        269.45        63.48 o                         
 -13  17   3       3687.28       3370.73        88.72 o                         
 -11  17   3       1284.52       1103.22        56.59 o                         
  -9  17   3       3104.81       2939.27        62.56 o                         
  -7  17   3       7001.55       7259.26       143.48 o                         
  -5  17   3        157.68        150.91        46.65 o                         
  -3  17   3        179.42        140.11        57.73 o                         
  -1  17   3       3547.05       3322.26        71.52 o                         
   1  17   3       9464.08       8921.43       119.74 o                         
   3  17   3        694.01        650.10        35.12 o                         
   5  17   3        254.30        275.58        40.38 o                         
   7  17   3         24.93         25.59        35.53 o                         
   9  17   3       1209.26       1085.04        65.22 o                         
  11  17   3        283.28        254.24        42.30 o                         
  13  17   3         20.50         60.88        53.11 o                         
 -10  18   3        123.19         56.58        43.58 o                         
  -8  18   3        869.54        925.71        64.77 o                         
  -6  18   3        990.47        958.68        56.44 o                         
  -4  18   3         38.07        -37.57        71.25 o                         
  -2  18   3        233.00         26.63        54.04 o                         
   0  18   3        334.90        318.15        45.48 o                         
   2  18   3         55.56         43.52        39.34 o                         
   4  18   3         37.01         33.42        34.78 o                         
   6  18   3        293.14        280.94        41.54 o                         
   8  18   3         35.09         -4.69        43.58 o                         
  10  18   3        116.16        165.81        59.59 o                         
  -9  19   3       3278.19       3068.54       151.56 o                         
  -7  19   3       1503.18       1428.26        55.28 o                         
  -5  19   3        413.89        373.08        69.95 o                         
  -3  19   3        419.82        474.12        64.77 o                         
  -1  19   3        192.23        232.62        46.64 o                         
   1  19   3       1679.43       1793.04        63.54 o                         
   3  19   3        580.43        642.91        46.61 o                         
   5  19   3         85.96        -23.32        53.11 o                         
  -2  20   3         37.40         -4.43        35.48 o                         
   0  20   3        436.35        441.74        47.93 o                         
 -26   0   4         27.51        -22.77       113.35 o                         
 -24   0   4         46.20         -5.18        76.43 o                         
 -22   0   4        757.48        730.76        62.95 o                         
 -20   0   4       3112.58       3071.75       126.02 o                         
 -18   0   4       6540.89       6483.57       111.62 o                         
 -16   0   4        158.96        289.39        60.41 o                         
 -14   0   4        140.03        135.66        46.38 o                         
 -12   0   4       6766.08       4915.96       117.10 o                         
 -10   0   4      53896.54      51259.58       833.11 o                         
  -8   0   4      55014.20      57583.77      1055.79 o                         
  -6   0   4       1503.85       1743.24       109.98 o                         
  -4   0   4       8655.60       6237.30       131.53 o                         
  -2   0   4     277411.00     279153.00      2966.06 o                         
   0   0   4    1219879.12    1267416.25     16514.30 o                         
   2   0   4      45873.61      47141.85      1076.95 o                         
   4   0   4      40909.42      38259.68       554.40 o                         
   6   0   4      42867.61      42167.27       612.92 o                         
   8   0   4      22981.78      22928.78       405.18 o                         
  10   0   4       3423.25       3611.76        66.20 o                         
  12   0   4        481.97        378.88        41.47 o                         
  14   0   4       2919.61       2718.50        67.87 o                         
  16   0   4       4285.43       4063.70        91.99 o                         
  18   0   4        328.13        530.18        68.59 o                         
  20   0   4         77.39         40.95        93.01 o                         
  22   0   4       1113.69       1348.81        72.78 o                         
  24   0   4        120.41        167.73        51.34 o                         
 -27   1   4        474.83        450.97        37.09 o                         
 -25   1   4         98.48        168.68        49.00 o                         
 -23   1   4        108.90         -7.98        65.63 o                         
 -21   1   4        348.64        286.92        46.40 o                         
 -19   1   4        263.79        256.49        43.67 o                         
 -17   1   4       1254.21       1398.31        55.33 o                         
 -15   1   4        437.44        422.87        36.40 o                         
 -13   1   4        256.72        338.87        36.69 o                         
 -11   1   4       3480.19       3512.83        75.45 o                         
  -9   1   4        583.01        601.16        48.40 o                         
  -7   1   4       1036.27        851.75        51.16 o                         
  -5   1   4        107.05         98.96        41.36 o                         
  -3   1   4       8258.09       7791.93       114.39 o                         
  -1   1   4        178.88        188.27        31.01 o                         
   1   1   4       8428.38       7667.92        93.87 o                         
   3   1   4         37.50         40.95        33.15 o                         
   5   1   4        133.42         55.50        46.53 o                         
   7   1   4       1226.76       1391.87        59.91 o                         
   9   1   4         33.56        -22.10        49.52 o                         
  11   1   4         28.95         44.20        35.33 o                         
  13   1   4        247.25        258.29        37.55 o                         
  15   1   4       5165.54       5371.37        74.51 o                         
  17   1   4          9.58         73.30        43.77 o                         
  19   1   4       1276.54       1416.26        52.02 o                         
  21   1   4        851.65        858.25        46.68 o                         
  23   1   4         35.63        127.89        36.34 o                         
 -26   2   4         98.91         88.19        42.11 o                         
 -24   2   4         10.89         26.65        88.74 o                         
 -22   2   4         70.78         59.60        43.69 o                         
 -20   2   4        137.31        134.42        47.27 o                         
 -18   2   4        127.96        162.85        40.99 o                         
 -16   2   4        823.34        868.29        39.89 o                         
 -14   2   4       7312.30       7651.01       118.74 o                         
 -12   2   4      53097.59      51327.21       485.35 o                         
 -10   2   4     111794.73     110254.30      1067.23 o                         
  -8   2   4      20739.02      20055.45       225.17 o                         
  -6   2   4        338.73        345.97        43.02 o                         
  -4   2   4       6989.13       5287.57        69.42 o                         
  -2   2   4     130837.80     146897.00      1253.37 o                         
   0   2   4      22809.76      26696.46       295.61 o                         
   2   2   4      14080.30      13253.86       150.02 o                         
   4   2   4      21842.97      20819.46       227.88 o                         
   6   2   4      24239.00      22236.51       233.10 o                         
   8   2   4      21409.18      20677.02       236.52 o                         
  10   2   4       9070.98       8746.52        85.38 o                         
  12   2   4      13817.33      14361.73       134.29 o                         
  14   2   4       6515.89       6265.28        74.09 o                         
  16   2   4        170.72        199.93        35.18 o                         
  18   2   4        416.73        445.23        36.86 o                         
  20   2   4        360.80        422.07        40.16 o                         
  22   2   4        734.94        743.53        37.36 o                         
  24   2   4        463.95        483.26        34.61 o                         
 -25   3   4         93.35        160.63        69.95 o                         
 -23   3   4       2265.34       2153.36       128.27 o                         
 -21   3   4        121.36        118.49        47.98 o                         
 -19   3   4        213.25        246.60        41.36 o                         
 -17   3   4       1680.69       1521.53        42.87 o                         
 -15   3   4       1750.70       1689.17        53.85 o                         
 -13   3   4         98.11        120.05        35.72 o                         
 -11   3   4        253.86        122.95        35.14 o                         
  -9   3   4         36.88         20.99        41.83 o                         
  -7   3   4          4.15         25.34        54.96 o                         
  -5   3   4          1.21         -4.85        35.63 o                         
  -3   3   4       1690.74       1462.32        40.50 o                         
  -1   3   4       1278.12       1236.64        40.04 o                         
   1   3   4       2774.08       2502.15       131.23 o                         
   3   3   4         80.13        120.60        34.89 o                         
   5   3   4      12190.25      11627.48       128.99 o                         
   7   3   4      10372.96      10984.28       131.44 o                         
   9   3   4      11058.79      11111.98        97.36 o                         
  11   3   4       5836.20       5933.27        80.11 o                         
  13   3   4         46.71         33.24        29.15 o                         
  15   3   4       1278.76       1235.09        33.97 o                         
  17   3   4        756.48        754.23        36.46 o                         
  19   3   4       5985.13       6175.80        86.28 o                         
  21   3   4        159.35        148.87        34.81 o                         
  23   3   4        202.93        247.89        54.04 o                         
 -26   4   4         12.47         37.96        33.66 o                         
 -24   4   4         54.87          8.98        53.15 o                         
 -22   4   4        463.35        379.60        46.62 o                         
 -20   4   4         50.18         38.56        43.17 o                         
 -18   4   4       1448.66       1471.10        55.55 o                         
 -16   4   4        590.58        530.83        44.01 o                         
 -14   4   4       3050.98       2705.31        49.67 o                         
 -12   4   4       8260.23       7684.61        86.92 o                         
 -10   4   4      11474.22      10859.16       168.23 o                         
  -8   4   4      14532.18      12714.36       157.10 o                         
  -6   4   4      24818.26      23276.00       521.20 o                         
  -4   4   4       4691.52       4255.66       102.14 o                         
  -2   4   4       3979.21       5405.72       102.00 o                         
   0   4   4       1423.35        911.35        33.79 o                         
   2   4   4      54376.12      51554.34       549.24 o                         
   4   4   4      34229.57      34331.75       353.34 o                         
   6   4   4      46792.44      46472.86       453.28 o                         
   8   4   4        528.15        703.27        42.81 o                         
  10   4   4        271.29        238.25        26.47 o                         
  12   4   4       3687.70       3316.21        52.32 o                         
  14   4   4       3046.70       2841.13        49.24 o                         
  16   4   4        179.07        193.32        33.19 o                         
  18   4   4        146.77        194.89        36.14 o                         
  20   4   4         22.87         16.78        35.60 o                         
  22   4   4          4.89        -17.11        33.44 o                         
  24   4   4         23.37         91.69        57.65 o                         
 -25   5   4         20.72         57.02        43.06 o                         
 -23   5   4         19.71        -20.42        42.91 o                         
 -21   5   4       1138.93       1035.68        50.82 o                         
 -19   5   4       4052.16       4140.94        96.81 o                         
 -17   5   4        153.38        213.88        52.56 o                         
 -15   5   4       1304.43       1296.30        48.70 o                         
 -13   5   4          2.97        -13.94        41.48 o                         
 -11   5   4       5291.54       5527.94        87.90 o                         
  -9   5   4       1047.26       1077.41        82.88 o                         
  -7   5   4       1023.52        742.34        81.55 o                         
  -5   5   4       3991.75       4032.47        68.98 o                         
  -3   5   4       1546.73       1409.73        43.94 o                         
  -1   5   4        748.44        807.50        30.84 o                         
   1   5   4        877.60        664.63        47.03 o                         
   3   5   4       1250.23       1138.07        75.75 o                         
   5   5   4       4071.22       3885.01        77.40 o                         
   7   5   4       2091.30       1981.49        56.96 o                         
   9   5   4       2712.19       2571.33        36.49 o                         
  11   5   4       1111.71       1097.96        29.21 o                         
  13   5   4       4146.59       4213.76        50.15 o                         
  15   5   4       8172.39       8287.82        82.25 o                         
  17   5   4       1318.18       1289.13        38.53 o                         
  19   5   4        621.64        686.52        38.38 o                         
  21   5   4        346.34        340.13        35.37 o                         
  23   5   4       1169.43       1261.97        43.03 o                         
 -24   6   4        198.95        304.30        32.91 o                         
 -22   6   4        240.31        252.34        44.95 o                         
 -20   6   4         71.53         98.34        52.70 o                         
 -18   6   4       3739.93       3384.65        63.99 o                         
 -16   6   4       2927.95       2702.73        70.82 o                         
 -14   6   4       2817.07       2507.77        52.02 o                         
 -12   6   4       4405.33       4764.10        75.86 o                         
 -10   6   4      17223.41      16718.12       164.49 o                         
  -8   6   4       4574.96       3213.68        84.54 o                         
  -6   6   4       5455.56       4232.44       115.32 o                         
  -4   6   4       1948.58       2490.39        54.83 o                         
  -2   6   4        738.18        594.52        41.57 o                         
   0   6   4      31030.23      29774.30       278.49 o                         
   2   6   4      38628.80      36031.72       425.59 o                         
   4   6   4       6316.43       5238.69        96.45 o                         
   6   6   4       2699.50       2151.70        47.43 o                         
   8   6   4       2676.19       1973.36        47.23 o                         
  10   6   4       3853.45       3468.35        69.82 o                         
  12   6   4        262.28        231.70        30.39 o                         
  14   6   4        367.40        348.36        30.34 o                         
  16   6   4       4784.36       4699.11        57.94 o                         
  18   6   4       4064.84       3896.26        69.56 o                         
  20   6   4         14.49        -12.71        35.50 o                         
  22   6   4        276.92        337.16        46.33 o                         
 -25   7   4        101.80         67.63        39.26 o                         
 -23   7   4         42.77         97.83        42.71 o                         
 -21   7   4       1079.23       1058.88        53.64 o                         
 -19   7   4         51.33         16.30        53.77 o                         
 -17   7   4       9448.78       8715.62       239.05 o                         
 -15   7   4       4901.28       4704.48        74.15 o                         
 -13   7   4       1793.24       1756.55        42.32 o                         
 -11   7   4      11203.92      11769.48       125.41 o                         
  -9   7   4        335.31        393.55        24.57 o                         
  -7   7   4       2272.84       2151.55        42.01 o                         
  -5   7   4        271.94        286.63        66.62 o                         
  -3   7   4        895.57        939.62        38.75 o                         
  -1   7   4       4841.50       5016.17        67.23 o                         
   1   7   4        457.45        542.09        27.17 o                         
   3   7   4        446.03        498.87        54.07 o                         
   5   7   4        513.31        500.63        34.21 o                         
   7   7   4        489.83        425.40        42.55 o                         
   9   7   4        552.25        580.78        35.67 o                         
  11   7   4        749.64        828.03        38.78 o                         
  13   7   4        726.51        688.13        30.90 o                         
  15   7   4        514.68        541.14        36.58 o                         
  17   7   4        708.70        772.05        37.10 o                         
  19   7   4       1279.80       1191.03        47.34 o                         
  21   7   4         52.73         38.41        68.20 o                         
  23   7   4         34.80         49.23        55.70 o                         
 -24   8   4        634.52        625.44        42.07 o                         
 -22   8   4        774.75        863.41        44.24 o                         
 -20   8   4         70.20        135.31        54.79 o                         
 -18   8   4        374.96        436.69        56.53 o                         
 -16   8   4       3787.28       3629.92        64.57 o                         
 -14   8   4      12548.04      12300.40       128.85 o                         
 -12   8   4       5838.79       5835.05        86.64 o                         
 -10   8   4      30219.68      31134.40       293.06 o                         
  -8   8   4      35207.79      36184.83       292.69 o                         
  -6   8   4      52541.29      54442.97       466.46 o                         
  -4   8   4       7483.48       7880.76       150.20 o                         
  -2   8   4       3842.99       4281.72        72.85 o                         
   0   8   4      18964.20      17356.99       214.02 o                         
   2   8   4      68525.12      65284.57       634.65 o                         
   4   8   4      35075.58      36847.25       421.29 o                         
   6   8   4      29119.33      30488.11       493.88 o                         
   8   8   4      15799.52      15563.37       237.04 o                         
  10   8   4       8256.29       7480.74       141.80 o                         
  12   8   4       9905.44       9888.67       155.51 o                         
  14   8   4        674.89        653.75        45.92 o                         
  16   8   4        348.37        429.68        41.75 o                         
  18   8   4        814.76        802.56        49.26 o                         
  20   8   4        611.51        659.85        74.69 o                         
  22   8   4        109.89         64.77        42.75 o                         
 -23   9   4        484.93        573.21        56.94 o                         
 -21   9   4        496.57        486.64        59.19 o                         
 -19   9   4        236.46        178.55        56.28 o                         
 -17   9   4        415.85        426.54        49.92 o                         
 -15   9   4       4521.01       4321.25        96.85 o                         
 -13   9   4       1103.14        992.86        42.57 o                         
 -11   9   4        147.54        217.17        30.77 o                         
  -9   9   4       3558.47       3897.58        46.95 o                         
  -7   9   4         29.00          9.63        24.49 o                         
  -5   9   4        650.04        694.45        25.53 o                         
  -3   9   4         24.12          8.65        24.64 o                         
  -1   9   4         14.93          2.92        27.20 o                         
   1   9   4       2120.41       2128.32        39.72 o                         
   3   9   4        141.69        218.75        31.83 o                         
   5   9   4        410.07        393.01        33.83 o                         
   7   9   4        367.12        365.88        47.45 o                         
   9   9   4         15.48          2.15        45.45 o                         
  11   9   4       1460.93       1429.20       121.61 o                         
  13   9   4        662.43        649.02        69.85 o                         
  15   9   4       4025.96       3895.45        90.41 o                         
  17   9   4        641.37        834.45        62.50 o                         
  19   9   4         53.85        -47.10        47.10 o                         
  21   9   4          2.07        -15.54        46.63 o                         
 -22  10   4         46.33         74.63        67.36 o                         
 -20  10   4         27.78         59.38        47.49 o                         
 -18  10   4         56.85         64.50        51.79 o                         
 -16  10   4       1856.23       1887.08        85.88 o                         
 -14  10   4       2453.52       2224.83        59.89 o                         
 -12  10   4      22370.99      21318.13       191.31 o                         
 -10  10   4      18681.13      18231.62       177.47 o                         
  -8  10   4       6629.44       6567.39        67.33 o                         
  -6  10   4       5394.51       5083.67        57.14 o                         
  -4  10   4        681.23        677.72        26.56 o                         
  -2  10   4        434.88        483.69        26.89 o                         
   0  10   4       1288.94       1862.94        32.88 o                         
   2  10   4      16250.06      15054.97       160.82 o                         
   4  10   4       4862.23       4525.20        71.07 o                         
   6  10   4       6484.49       6354.33        95.77 o                         
   8  10   4       6480.94       6311.31       137.70 o                         
  10  10   4      14651.21      13644.54       234.50 o                         
  12  10   4       2884.93       2762.97        91.76 o                         
  14  10   4         48.60        -13.16        48.92 o                         
  16  10   4        148.34         70.64        46.19 o                         
  18  10   4        416.90        305.84        43.75 o                         
  20  10   4        159.12        117.88        49.23 o                         
 -21  11   4        387.29        561.01        51.27 o                         
 -19  11   4        257.97        287.41        54.97 o                         
 -17  11   4       1844.55       1548.36        77.13 o                         
 -15  11   4        459.61        485.56        41.19 o                         
 -13  11   4         23.00         27.85        34.23 o                         
 -11  11   4        465.53        393.25        38.06 o                         
  -9  11   4        122.46        175.25        35.06 o                         
  -7  11   4       4635.78       4683.61        58.59 o                         
  -5  11   4        465.30        525.48        27.98 o                         
  -3  11   4       2231.03       2150.92        41.44 o                         
  -1  11   4        359.59        313.73        26.00 o                         
   1  11   4       4101.47       4183.39        56.33 o                         
   3  11   4       2740.05       2967.54        41.67 o                         
   5  11   4       2055.22       2161.53        52.18 o                         
   7  11   4        508.35        470.81        65.20 o                         
   9  11   4         35.49        111.41        55.77 o                         
  11  11   4        790.06        826.61        68.23 o                         
  13  11   4        923.65        846.53        60.20 o                         
  15  11   4        711.34        708.82        96.74 o                         
  17  11   4         36.83         55.06        49.49 o                         
  19  11   4         38.22        130.84        50.52 o                         
 -20  12   4        812.66        957.71        54.02 o                         
 -18  12   4        493.14        376.96        84.20 o                         
 -16  12   4        251.02        271.03        50.97 o                         
 -14  12   4        112.44         81.56        35.30 o                         
 -12  12   4       2224.71       2430.20        41.83 o                         
 -10  12   4        223.37        240.80        32.02 o                         
  -8  12   4        703.56        698.83        35.16 o                         
  -6  12   4        360.07        379.27        32.41 o                         
  -4  12   4       2545.92       2556.16        49.86 o                         
  -2  12   4      23052.84      24805.95       234.78 o                         
   0  12   4      28622.63      30393.16       312.39 o                         
   2  12   4       6292.27       6560.17        86.34 o                         
   4  12   4       5435.36       5495.25        80.40 o                         
   6  12   4       4518.35       4646.30        79.82 o                         
   8  12   4        263.92        336.85        52.09 o                         
  10  12   4       1434.00       1365.49        67.03 o                         
  12  12   4        146.24        180.35        57.75 o                         
  14  12   4         59.80         26.20        46.66 o                         
  16  12   4        475.69        398.50       134.08 o                         
  18  12   4        327.79        199.49        50.52 o                         
 -17  13   4         29.71         -5.16        54.36 o                         
 -15  13   4        301.78        431.01        36.63 o                         
 -13  13   4        207.94        167.28        37.20 o                         
 -11  13   4        229.02        203.87        38.09 o                         
  -9  13   4       1581.07       1646.26        41.34 o                         
  -7  13   4        132.08        133.76        32.04 o                         
  -5  13   4       1543.76       1499.46        45.05 o                         
  -3  13   4        518.49        499.33        29.12 o                         
  -1  13   4        403.66        300.08        26.29 o                         
   1  13   4        651.05        676.12        29.35 o                         
   3  13   4       2931.77       2934.85        39.32 o                         
   5  13   4         11.09          3.18        31.40 o                         
   7  13   4       3507.12       3282.86        70.20 o                         
   9  13   4       2580.76       2452.06        91.34 o                         
  11  13   4       2575.61       2577.52        66.38 o                         
  13  13   4         25.48         25.42        46.82 o                         
  15  13   4         76.42        185.15        49.17 o                         
  17  13   4        574.62        361.42        51.82 o                         
 -16  14   4        687.58        616.51       174.23 o                         
 -14  14   4       2369.01       2353.05        56.30 o                         
 -12  14   4       9860.49       9731.22       164.02 o                         
 -10  14   4      12988.06      13108.62       194.18 o                         
  -8  14   4       4245.79       4326.20        66.53 o                         
  -6  14   4       1625.18       1622.98        89.74 o                         
  -4  14   4       4004.25       4106.07        58.22 o                         
  -2  14   4       2807.97       2762.43        39.62 o                         
   0  14   4       4853.92       5122.53        67.97 o                         
   2  14   4        200.73        212.39        29.83 o                         
   4  14   4      11711.12      12030.67       267.62 o                         
   6  14   4       6708.93       6930.81       164.97 o                         
   8  14   4       8218.41       8541.23       201.05 o                         
  10  14   4        567.49        445.86        42.75 o                         
  12  14   4       2955.46       2680.17        84.64 o                         
  14  14   4       2780.63       2716.10       417.12 o                         
  16  14   4         35.09         -1.30        49.23 o                         
 -17  15   4        213.58        261.34        46.97 o                         
 -15  15   4        311.38        364.94        37.67 o                         
 -13  15   4        206.06        167.51        38.45 o                         
 -11  15   4        170.86        192.13        36.38 o                         
  -9  15   4       4381.63       4496.84        82.73 o                         
  -7  15   4       1196.66       1363.81        54.47 o                         
  -5  15   4        133.28        141.93        50.51 o                         
  -3  15   4        582.68        476.31        31.58 o                         
  -1  15   4         37.14         42.98        31.17 o                         
   1  15   4       1353.48       1396.59        40.63 o                         
   3  15   4       1087.81       1044.58        42.70 o                         
   5  15   4        491.02        533.72        48.32 o                         
   7  15   4        224.74        255.17        47.32 o                         
   9  15   4        575.34        639.49        66.46 o                         
  11  15   4        675.45        697.91       126.30 o                         
  13  15   4        183.33        158.04        59.59 o                         
  15  15   4        209.38        174.88        45.34 o                         
 -16  16   4        281.65        427.49        68.66 o                         
 -14  16   4        126.11        131.35        35.07 o                         
 -12  16   4       2277.41       2542.51        86.14 o                         
 -10  16   4       5766.72       6001.95       108.26 o                         
  -8  16   4       8188.87       8430.21       143.77 o                         
  -6  16   4       3506.41       3518.26        80.49 o                         
  -4  16   4       3162.85       3431.28        73.68 o                         
  -2  16   4      13167.94      13227.48       176.02 o                         
   0  16   4      13394.79      13002.91       189.54 o                         
   2  16   4       2799.13       2803.45        70.68 o                         
   4  16   4       7425.84       7646.41       161.31 o                         
   6  16   4      12974.31      12741.03       444.97 o                         
   8  16   4       5339.41       5572.15       136.02 o                         
  10  16   4         74.62        176.34        49.98 o                         
  12  16   4         89.74        107.52        55.70 o                         
 -13  17   4         14.75         51.82        45.34 o                         
 -11  17   4        324.15        302.25        39.26 o                         
  -9  17   4       1199.01       1243.51        42.44 o                         
  -7  17   4        790.75        771.24        45.95 o                         
  -5  17   4        241.98        219.29        45.59 o                         
  -3  17   4        609.07        680.32        34.67 o                         
  -1  17   4       1083.87        941.73        42.74 o                         
   1  17   4        163.37        153.46        39.72 o                         
   3  17   4         41.92         75.75        64.28 o                         
   5  17   4       1304.64       1241.74        90.03 o                         
   7  17   4        213.94        222.34        41.72 o                         
   9  17   4        124.75         85.29        82.26 o                         
  11  17   4        120.98         58.29        47.93 o                         
 -10  18   4       1930.54       1837.83        60.27 o                         
  -8  18   4        820.53        759.09        50.68 o                         
  -6  18   4        383.52        348.89        49.06 o                         
  -4  18   4       1044.49       1150.56        46.76 o                         
  -2  18   4       2949.99       2852.44        95.21 o                         
   0  18   4       2017.94       2047.60        79.02 o                         
   2  18   4       2093.19       2037.68       102.34 o                         
   4  18   4       1706.15       1803.21        93.27 o                         
   6  18   4       1749.22       1553.47       106.87 o                         
   8  18   4       1237.70       1213.80        67.36 o                         
  -7  19   4         16.35         82.91        59.59 o                         
  -5  19   4        104.52        109.61        33.63 o                         
  -3  19   4       1096.26       1178.55        49.92 o                         
  -1  19   4        238.87        247.42        55.70 o                         
   1  19   4         38.52         47.93        64.77 o                         
   3  19   4        237.32        244.37        41.10 o                         
   5  19   4        802.73        733.20        54.41 o                         
 -27   1   5       1472.16       1592.06        71.25 o                         
 -25   1   5       1908.03       2152.97        99.75 o                         
 -23   1   5        713.03        658.43        51.52 o                         
 -21   1   5       1854.74       1786.51        57.98 o                         
 -19   1   5        672.54        677.56        48.01 o                         
 -17   1   5          4.82        -34.10        47.75 o                         
 -15   1   5       3358.75       3153.34        72.05 o                         
 -13   1   5       1149.12       1228.24        36.36 o                         
 -11   1   5        683.26        411.41        46.74 o                         
  -9   1   5       3350.67       3695.79        78.11 o                         
  -7   1   5      16349.97      15295.65       160.61 o                         
  -5   1   5      13187.75      13134.80       126.63 o                         
  -3   1   5       9223.34       8183.47       168.43 o                         
  -1   1   5       6845.44       7877.38        97.66 o                         
   1   1   5     116466.79     118662.43      1268.83 o                         
   3   1   5      75003.89      76292.34       735.17 o                         
   5   1   5      20962.17      21569.77       190.29 o                         
   7   1   5      11169.22      11765.16       162.14 o                         
   9   1   5      22486.76      22719.13       250.59 o                         
  11   1   5       9272.58       9056.73       113.59 o                         
  13   1   5       1944.85       1968.27        63.02 o                         
  15   1   5        456.72        480.00        43.78 o                         
  17   1   5      18768.19      18783.42       231.08 o                         
  19   1   5       6458.53       6842.46       111.31 o                         
  21   1   5       2035.21       2286.53        58.18 o                         
  23   1   5        279.82        352.59        39.91 o                         
 -26   2   5        553.69        625.31        35.36 o                         
 -24   2   5         43.47         66.42       162.57 o                         
 -22   2   5         14.16         17.98        60.95 o                         
 -20   2   5       3814.29       3761.99       136.49 o                         
 -18   2   5       4120.51       4220.69        78.39 o                         
 -16   2   5       2743.13       2700.76        55.76 o                         
 -14   2   5       4983.65       4760.19       105.98 o                         
 -12   2   5       4055.94       4515.13        65.24 o                         
 -10   2   5      19197.55      19075.90       222.15 o                         
  -8   2   5        718.78        835.87        52.33 o                         
  -6   2   5         11.91         16.34        40.93 o                         
  -4   2   5       2359.47       2520.21        39.56 o                         
  -2   2   5      22043.47      22391.65       190.52 o                         
   0   2   5       3237.07       3345.85        51.67 o                         
   2   2   5       3849.92       3730.29        59.55 o                         
   4   2   5         22.53         -8.48        43.61 o                         
   6   2   5        406.99        417.87        45.24 o                         
   8   2   5        715.52        708.74        28.50 o                         
  10   2   5       2824.74       2696.20        41.77 o                         
  12   2   5          2.75         -0.27        33.05 o                         
  14   2   5       1520.33       1592.10        41.03 o                         
  16   2   5          3.49          9.00        35.91 o                         
  18   2   5          3.51          1.36        38.73 o                         
  20   2   5        115.87        200.30        36.50 o                         
  22   2   5        375.50        513.55        35.15 o                         
  24   2   5         45.92         70.23        36.17 o                         
 -25   3   5        781.94        847.20       129.54 o                         
 -23   3   5        197.45        210.81        47.78 o                         
 -21   3   5        812.69        864.55        53.65 o                         
 -19   3   5        204.92        163.08        42.90 o                         
 -17   3   5         58.99         63.19        37.82 o                         
 -15   3   5        995.04       1049.93        37.08 o                         
 -13   3   5        936.39        956.56        35.42 o                         
 -11   3   5        632.52        749.28        35.31 o                         
  -9   3   5        633.49        747.18        57.50 o                         
  -7   3   5        778.67        805.43        49.80 o                         
  -5   3   5       2965.01       2937.46        56.99 o                         
  -3   3   5        373.18        373.96        30.69 o                         
  -1   3   5      18594.42      19904.76       176.20 o                         
   1   3   5      36253.70      35814.15       387.75 o                         
   3   3   5      20364.54      20596.19       226.33 o                         
   5   3   5      13864.24      14455.98       166.71 o                         
   7   3   5      20708.71      22121.64       234.14 o                         
   9   3   5       4374.83       4245.44        47.34 o                         
  11   3   5       3645.81       3715.36        49.67 o                         
  13   3   5       3147.37       3250.68        46.74 o                         
  15   3   5        297.13        370.70        34.87 o                         
  17   3   5        596.60        701.25        35.56 o                         
  19   3   5       3612.76       3757.41        63.77 o                         
  21   3   5        280.63        419.82        34.40 o                         
  23   3   5        691.35        766.90        49.23 o                         
 -26   4   5         23.18         41.66        25.73 o                         
 -24   4   5        386.76        482.16        57.14 o                         
 -22   4   5        287.26        332.96        45.87 o                         
 -20   4   5       2578.37       2247.66        51.30 o                         
 -18   4   5       3327.65       3410.50       116.39 o                         
 -16   4   5         67.05         63.27        36.21 o                         
 -14   4   5       2601.25       2502.17        48.48 o                         
 -12   4   5        411.03        417.84        44.35 o                         
 -10   4   5       8018.14       7768.87        85.96 o                         
  -8   4   5         40.44        -29.54        63.48 o                         
  -6   4   5       3096.92       2493.82        53.70 o                         
  -4   4   5       5146.30       5736.46        92.12 o                         
  -2   4   5         17.63         64.16        33.57 o                         
   0   4   5       4075.50       4630.63        59.20 o                         
   2   4   5       9412.30       8624.25       113.48 o                         
   4   4   5        707.61        761.52        49.52 o                         
   6   4   5       2345.48       2265.14        59.67 o                         
   8   4   5          5.85         36.02        26.51 o                         
  10   4   5       4361.29       4178.74        50.98 o                         
  12   4   5        234.31        217.27        33.74 o                         
  14   4   5       2185.23       2331.39        58.85 o                         
  16   4   5        210.06        229.08        34.25 o                         
  18   4   5       1235.08       1197.03        39.10 o                         
  20   4   5        279.24        290.72        37.47 o                         
  22   4   5         10.01        -16.75        33.89 o                         
 -25   5   5        261.40        315.84        50.93 o                         
 -23   5   5       1099.46       1142.85        71.70 o                         
 -21   5   5       2228.75       2092.57        57.89 o                         
 -19   5   5        403.00        390.49        42.69 o                         
 -17   5   5        681.95        675.73        48.10 o                         
 -15   5   5          4.56         11.94        41.18 o                         
 -13   5   5       1170.86       1228.54        42.24 o                         
 -11   5   5       1191.85       1094.73        42.43 o                         
  -9   5   5        183.84        160.69        43.08 o                         
  -7   5   5        594.42        474.58        61.19 o                         
  -5   5   5        402.98        505.13        44.92 o                         
  -3   5   5       1736.92       1642.20        44.95 o                         
  -1   5   5       8295.33       9120.53        97.69 o                         
   1   5   5       5192.74       5685.82        72.07 o                         
   3   5   5       8409.32       8374.65       143.42 o                         
   5   5   5      25136.45      24748.42       335.04 o                         
   7   5   5      11823.98      10791.45       136.41 o                         
   9   5   5        879.90       1109.39        31.01 o                         
  11   5   5        832.00        784.68        31.71 o                         
  13   5   5        261.08        227.07        33.71 o                         
  15   5   5        488.09        583.60        34.64 o                         
  17   5   5       1827.52       1733.88        44.16 o                         
  19   5   5       3353.36       3388.12        71.35 o                         
  21   5   5       1980.19       2158.72        80.33 o                         
  23   5   5       1511.67       1330.39        72.54 o                         
 -24   6   5         36.09        101.63        33.06 o                         
 -22   6   5         10.01         16.62        43.85 o                         
 -20   6   5         57.24         -0.91        49.37 o                         
 -18   6   5       1364.84       1260.74        72.37 o                         
 -16   6   5         59.86         33.69        45.09 o                         
 -14   6   5        959.95       1009.79        41.56 o                         
 -12   6   5         10.47         -0.01        33.99 o                         
 -10   6   5        939.63        892.92        37.16 o                         
  -8   6   5        326.57        496.00        29.12 o                         
  -6   6   5       3811.76       3429.85        77.67 o                         
  -4   6   5        462.52        573.49        37.63 o                         
  -2   6   5         35.58         28.18        38.55 o                         
   0   6   5        807.41        927.49        39.47 o                         
   2   6   5       4756.62       4328.74        67.05 o                         
   4   6   5         16.32          1.20        36.40 o                         
   6   6   5        731.35        643.41        39.16 o                         
   8   6   5        195.89        229.90        32.26 o                         
  10   6   5       2004.46       1843.13        37.66 o                         
  12   6   5        572.19        582.42        31.73 o                         
  14   6   5       1000.77        873.52        37.22 o                         
  16   6   5          5.08         58.89        38.45 o                         
  18   6   5        505.51        428.00        38.51 o                         
  20   6   5        220.67        256.31        33.30 o                         
  22   6   5         40.02        196.90        66.07 o                         
 -25   7   5        375.15        350.28        38.86 o                         
 -23   7   5       1985.49       2145.27        65.67 o                         
 -21   7   5        355.00        351.86        73.17 o                         
 -19   7   5          2.56        -11.62        52.35 o                         
 -17   7   5        313.27        344.36        54.32 o                         
 -15   7   5         90.61        113.65        44.42 o                         
 -13   7   5        281.41        284.82        39.81 o                         
 -11   7   5       5761.44       5513.80        86.48 o                         
  -9   7   5       6736.48       6675.49        69.76 o                         
  -7   7   5        380.99        250.31        24.45 o                         
  -5   7   5        166.31        163.27        30.71 o                         
  -3   7   5       6462.89       6289.78        77.03 o                         
  -1   7   5      32943.11      35794.17       389.44 o                         
   1   7   5       9232.04      10071.01       104.55 o                         
   3   7   5      15649.56      15466.98       214.82 o                         
   5   7   5      29449.36      28639.28       281.61 o                         
   7   7   5      56599.33      55802.52       885.52 o                         
   9   7   5       3896.53       3952.05       101.90 o                         
  11   7   5        606.20        643.44        37.39 o                         
  13   7   5       3213.49       3427.30        52.72 o                         
  15   7   5       7997.01       7870.65        93.91 o                         
  17   7   5       5033.94       4817.65       123.20 o                         
  19   7   5        581.32        635.63        42.38 o                         
  21   7   5       1029.82        761.70        76.43 o                         
 -24   8   5        437.13        402.45        33.49 o                         
 -22   8   5        125.49        188.92        48.09 o                         
 -20   8   5        145.25        124.88        53.44 o                         
 -18   8   5         98.12         95.93        44.20 o                         
 -16   8   5        663.80        618.67        49.28 o                         
 -14   8   5       3523.27       3460.85        69.80 o                         
 -12   8   5        758.86        706.90        35.30 o                         
 -10   8   5          6.03         13.41        26.91 o                         
  -8   8   5         13.94         -0.92        23.24 o                         
  -6   8   5         76.84        107.13        22.58 o                         
  -4   8   5        377.64        307.10        22.75 o                         
  -2   8   5       1776.50       2078.61        34.96 o                         
   0   8   5       1173.95       1162.28        30.44 o                         
   2   8   5       4951.24       4719.05        59.14 o                         
   4   8   5        582.95        477.23        27.54 o                         
   6   8   5       1008.76       1031.06        44.00 o                         
   8   8   5        545.34        606.40        46.16 o                         
  10   8   5         76.95        143.51        77.88 o                         
  12   8   5         36.04        -47.71        48.55 o                         
  14   8   5         75.22         29.59        44.94 o                         
  16   8   5        395.63        271.38        51.59 o                         
  18   8   5        113.61        162.11        69.16 o                         
  20   8   5          3.84          0.95        44.75 o                         
 -23   9   5       1546.27       1690.75       139.26 o                         
 -21   9   5        660.41        791.77        50.79 o                         
 -19   9   5        540.04        637.81        47.73 o                         
 -17   9   5         84.06        128.35        46.75 o                         
 -15   9   5       1794.15       1609.91        45.59 o                         
 -13   9   5        918.65        921.63        41.04 o                         
 -11   9   5       9931.85       9945.04       111.36 o                         
  -9   9   5       5742.25       5717.35        61.81 o                         
  -7   9   5        484.10        573.21        25.90 o                         
  -5   9   5         98.49        106.85        24.70 o                         
  -3   9   5       4617.48       4692.60        52.15 o                         
  -1   9   5       3323.94       3242.16        43.84 o                         
   1   9   5       3653.43       3362.48        47.98 o                         
   3   9   5       9350.52       9522.71       139.52 o                         
   5   9   5      32203.84      31652.47       366.32 o                         
   7   9   5      38079.71      37067.63       497.76 o                         
   9   9   5        291.27        325.91        52.78 o                         
  11   9   5        372.69        411.44        63.92 o                         
  13   9   5       7683.76       7534.70       190.10 o                         
  15   9   5      10913.38      10425.98       516.87 o                         
  17   9   5        743.47        855.99        88.09 o                         
  19   9   5       1406.88       1093.14       206.62 o                         
  21   9   5       1311.31        815.78       258.43 o                         
 -22  10   5        186.14        196.04        73.48 o                         
 -20  10   5         61.01        161.44        41.89 o                         
 -18  10   5        384.91        355.57        44.50 o                         
 -16  10   5        358.73        396.48        54.06 o                         
 -14  10   5        180.07        149.35        52.37 o                         
 -12  10   5       6523.38       6518.88        71.77 o                         
 -10  10   5         44.99         38.55        32.89 o                         
  -8  10   5        309.48        338.77        27.06 o                         
  -6  10   5       3044.60       2995.42        59.56 o                         
  -4  10   5        165.73        153.65        26.63 o                         
  -2  10   5       3377.30       3182.71        51.61 o                         
   0  10   5        966.90       1165.40        30.31 o                         
   2  10   5         33.09         20.35        31.88 o                         
   4  10   5        454.09        425.62        52.62 o                         
   6  10   5       4530.07       4262.33        71.93 o                         
   8  10   5        202.10        200.99        45.27 o                         
  10  10   5         33.86         -4.31        47.77 o                         
  12  10   5         49.49        183.24        88.54 o                         
  14  10   5       1392.56       1289.45       131.48 o                         
  16  10   5        138.15        214.31        63.02 o                         
  18  10   5        175.97        125.65        46.63 o                         
  20  10   5         54.23         61.73        60.24 o                         
 -21  11   5        105.28        181.37        48.43 o                         
 -19  11   5          9.16         51.26        41.65 o                         
 -17  11   5        530.10        535.06        51.85 o                         
 -15  11   5         74.85        200.87        48.08 o                         
 -13  11   5        232.68        203.85        33.92 o                         
 -11  11   5       2829.67       2908.66        52.49 o                         
  -9  11   5        135.39        143.29        32.97 o                         
  -7  11   5       1063.35       1054.62        32.32 o                         
  -5  11   5        248.82        328.13        29.09 o                         
  -3  11   5       1327.59       1443.33        34.22 o                         
  -1  11   5        494.98        565.77        31.21 o                         
   1  11   5       4702.41       4926.07        63.01 o                         
   3  11   5      13702.89      14089.50       241.19 o                         
   5  11   5      31705.24      32102.72       369.21 o                         
   7  11   5       2504.75       2523.31        92.16 o                         
   9  11   5        920.89        961.49        50.28 o                         
  11  11   5        472.46        490.36        70.13 o                         
  13  11   5        757.83        720.81        54.46 o                         
  15  11   5       2080.56       2092.43        94.73 o                         
  17  11   5        515.91        552.81       141.20 o                         
  19  11   5        616.24        459.26        58.94 o                         
 -20  12   5          0.17         11.24        50.90 o                         
 -18  12   5        290.67        277.41        66.37 o                         
 -16  12   5        357.27        475.13        43.24 o                         
 -14  12   5         35.52          9.39        37.48 o                         
 -12  12   5         73.44         48.32        28.61 o                         
 -10  12   5       3247.14       3102.97        80.32 o                         
  -8  12   5        220.41        304.65        33.91 o                         
  -6  12   5          3.96         55.73        31.27 o                         
  -4  12   5       1118.37       1184.65        50.20 o                         
  -2  12   5       7184.83       6898.02        89.10 o                         
   0  12   5        430.88        414.50        31.06 o                         
   2  12   5       1081.32       1088.06        46.15 o                         
   4  12   5         31.67         15.12        33.06 o                         
   6  12   5       1566.50       1515.06        44.21 o                         
   8  12   5         50.10         42.00        37.49 o                         
  10  12   5       1015.37       1031.24        45.97 o                         
  12  12   5        236.17        220.46        44.98 o                         
  14  12   5        297.85        315.59        50.47 o                         
  16  12   5        125.99         70.32        56.35 o                         
  18  12   5          8.67         99.31        35.69 o                         
 -17  13   5         82.03        -24.61        53.13 o                         
 -15  13   5          3.07         12.37        59.66 o                         
 -13  13   5        224.80        229.37        40.17 o                         
 -11  13   5         55.53         75.19        34.11 o                         
  -9  13   5        131.67        137.27        34.28 o                         
  -7  13   5       1014.68        945.34        42.68 o                         
  -5  13   5        405.88        336.86        41.76 o                         
  -3  13   5        205.20        215.92        36.47 o                         
  -1  13   5        288.15        262.61        44.89 o                         
   1  13   5       1081.25       1073.66        32.94 o                         
   3  13   5       5456.19       5594.85        87.07 o                         
   5  13   5       8102.52       8044.43       123.11 o                         
   7  13   5        915.19        911.33        36.87 o                         
   9  13   5        377.84        387.77        36.06 o                         
  11  13   5        215.17        192.90        39.63 o                         
  13  13   5       2057.72       1999.22        79.13 o                         
  15  13   5        678.03        539.78       100.39 o                         
  17  13   5       1457.85        978.92       148.97 o                         
 -18  14   5        804.21        696.93        66.07 o                         
 -16  14   5         51.03         62.18        99.75 o                         
 -14  14   5         78.49         73.40        42.54 o                         
 -12  14   5        250.57        283.92        39.22 o                         
 -10  14   5       2016.84       2115.93        44.54 o                         
  -8  14   5       1632.81       1586.24        44.85 o                         
  -6  14   5      11540.02      11659.48       168.17 o                         
  -4  14   5         10.60         41.40        39.52 o                         
  -2  14   5       1545.07       1536.40        36.30 o                         
   0  14   5         96.71         39.47        36.78 o                         
   2  14   5        641.72        682.42        32.46 o                         
   4  14   5       1842.34       1750.29        39.86 o                         
   6  14   5       2473.07       2304.19        46.71 o                         
   8  14   5       3247.32       3300.11        81.84 o                         
  10  14   5        185.99        205.18        53.42 o                         
  12  14   5        212.57        156.17        81.61 o                         
  14  14   5        197.10        100.89        44.82 o                         
  16  14   5         62.79         16.84        47.93 o                         
 -17  15   5        154.71        146.38        55.70 o                         
 -15  15   5        289.17        389.49        56.38 o                         
 -13  15   5        209.37        189.55        36.84 o                         
 -11  15   5        656.00        587.87        37.07 o                         
  -9  15   5         75.15         47.31        35.94 o                         
  -7  15   5       3592.08       3666.41        73.82 o                         
  -5  15   5       3508.61       3388.03       100.58 o                         
  -3  15   5        206.14        177.59        33.16 o                         
  -1  15   5        617.73        735.37        32.80 o                         
   1  15   5       9486.35       9725.36       134.65 o                         
   3  15   5      13217.55      13233.11       176.79 o                         
   5  15   5       5489.76       5556.41       103.70 o                         
   7  15   5       4558.11       4881.10       104.40 o                         
   9  15   5       7699.86       7866.39       151.05 o                         
  11  15   5       1361.20       1338.16        94.57 o                         
  13  15   5        825.36        717.64        46.37 o                         
 -14  16   5         11.08         15.97        38.80 o                         
 -12  16   5        351.53        306.51        39.78 o                         
 -10  16   5         16.64         63.09        36.41 o                         
  -8  16   5       4233.61       4117.99        90.22 o                         
  -6  16   5        222.86        155.30        55.14 o                         
  -4  16   5        667.73        614.21        37.28 o                         
  -2  16   5        195.79        189.04        31.50 o                         
   0  16   5        970.14        994.56        42.10 o                         
   2  16   5        532.43        537.48        34.85 o                         
   4  16   5        420.54        369.68        37.15 o                         
   6  16   5         41.44         73.83        48.90 o                         
   8  16   5        245.44        175.58        45.18 o                         
  10  16   5        157.31        160.61        47.90 o                         
  12  16   5         14.49         44.38        38.60 o                         
 -11  17   5        169.74        142.00        36.33 o                         
  -9  17   5         76.13        105.67        34.16 o                         
  -7  17   5       1776.17       1874.46        55.23 o                         
  -5  17   5        917.41        869.81        54.20 o                         
  -3  17   5        123.65        175.90        31.83 o                         
  -1  17   5       1761.66       1664.45        53.01 o                         
   1  17   5       4438.20       4600.18        84.79 o                         
   3  17   5       5983.69       6040.86       123.39 o                         
   5  17   5       4176.41       4199.66       112.62 o                         
   7  17   5        553.97        540.16        50.69 o                         
   9  17   5       1883.67       1671.65        59.20 o                         
  11  17   5       1755.37       1463.82        71.25 o                         
 -10  18   5        416.37        445.62        51.82 o                         
  -8  18   5        633.90        723.73        47.01 o                         
  -6  18   5        600.21        700.32        48.31 o                         
  -4  18   5        124.16        148.88        39.72 o                         
  -2  18   5        383.59        454.77        42.15 o                         
   0  18   5         51.76         70.97        42.79 o                         
   2  18   5       2328.98       2342.89        73.21 o                         
   4  18   5       1363.80       1283.35        57.62 o                         
   6  18   5         11.61         44.48        93.27 o                         
   8  18   5        107.73        125.35        34.55 o                         
  -5  19   5        419.15        448.34        31.67 o                         
  -3  19   5        283.70        307.66        32.13 o                         
  -1  19   5         87.91        119.18        54.41 o                         
   1  19   5       1505.92       1556.55        54.87 o                         
 -26   0   6       2288.04       2469.05        98.45 o                         
 -24   0   6       3121.80       3377.67       393.81 o                         
 -22   0   6      14294.44      14236.59       521.40 o                         
 -20   0   6       7059.51       7031.28       160.30 o                         
 -18   0   6       3048.87       3048.02       136.96 o                         
 -16   0   6       1962.46       2034.87        98.77 o                         
 -14   0   6       4770.38       4445.26        91.25 o                         
 -12   0   6        102.09         59.28        51.80 o                         
 -10   0   6       3957.91       4918.70        84.84 o                         
  -8   0   6      11386.20      11926.34       164.82 o                         
  -6   0   6        562.43        524.33        78.40 o                         
  -4   0   6        982.78        872.39        45.50 o                         
  -2   0   6       2574.13       1993.11        49.10 o                         
   0   0   6       1492.39       1399.26        52.16 o                         
   2   0   6         75.93         64.97        51.27 o                         
   4   0   6       5573.30       5192.99        93.52 o                         
   6   0   6      17591.43      16357.93       210.84 o                         
   8   0   6      14774.81      14700.92       213.83 o                         
  10   0   6       4234.54       4286.29        75.11 o                         
  12   0   6       2772.71       3064.71        67.76 o                         
  14   0   6        555.00        510.85        49.48 o                         
  16   0   6      27058.35      27118.09       343.26 o                         
  18   0   6      23006.61      23964.13       389.76 o                         
  20   0   6       1831.43       1960.08        58.34 o                         
  22   0   6       2876.57       2944.02        90.19 o                         
 -25   1   6         11.90         10.25        56.79 o                         
 -23   1   6          0.64          6.58        45.36 o                         
 -21   1   6          3.56         -0.63        51.87 o                         
 -19   1   6        110.56        100.24        51.88 o                         
 -17   1   6        920.21        848.06        39.54 o                         
 -15   1   6        421.55        343.40        39.48 o                         
 -13   1   6       1010.57       1212.18        40.35 o                         
 -11   1   6       4053.93       4382.87        54.16 o                         
  -9   1   6         85.39         35.60        53.88 o                         
  -7   1   6       2071.12       1784.40        49.24 o                         
  -5   1   6         91.71        132.31        37.66 o                         
  -3   1   6       5941.16       5854.98        61.99 o                         
  -1   1   6        180.57        173.32        36.04 o                         
   1   1   6       1895.03       1930.26        50.43 o                         
   3   1   6       1835.19       1875.63        43.78 o                         
   5   1   6      12142.13      11774.57       133.61 o                         
   7   1   6       2000.08       2280.99        44.32 o                         
   9   1   6       4659.72       5158.53        67.79 o                         
  11   1   6       1051.07       1069.08        40.24 o                         
  13   1   6        379.32        383.05        40.28 o                         
  15   1   6          2.36         80.31        44.31 o                         
  17   1   6         58.40         73.77        45.78 o                         
  19   1   6        350.61        372.19        45.57 o                         
  21   1   6        209.55        164.35        45.39 o                         
  23   1   6        102.67        209.31        40.13 o                         
 -26   2   6       2077.50       2015.66        85.50 o                         
 -24   2   6       2504.89       2804.68        82.38 o                         
 -22   2   6       5058.94       5288.48       132.18 o                         
 -20   2   6        162.79        174.69        48.11 o                         
 -18   2   6        773.50        666.49        49.59 o                         
 -16   2   6       5028.43       5056.89        92.82 o                         
 -14   2   6      12364.38      12240.71       128.90 o                         
 -12   2   6      13319.38      13546.24       144.52 o                         
 -10   2   6       3746.71       4299.59        58.80 o                         
  -8   2   6       1273.25       1169.05        47.38 o                         
  -6   2   6       2077.65       2022.05        59.43 o                         
  -4   2   6       1048.48       1185.84        35.75 o                         
  -2   2   6       5850.74       5320.40        57.10 o                         
   0   2   6         19.69          8.86        35.36 o                         
   2   2   6        724.69        764.88        43.45 o                         
   4   2   6        567.09        458.52        42.57 o                         
   6   2   6      19195.58      18268.55       170.02 o                         
   8   2   6      17803.89      17918.04       164.51 o                         
  10   2   6        235.49        289.82        32.48 o                         
  12   2   6       1020.35       1086.26        37.59 o                         
  14   2   6       2683.00       2632.35        48.20 o                         
  16   2   6       3075.41       3020.24        68.65 o                         
  18   2   6       4673.41       5016.64        80.17 o                         
  20   2   6        384.68        502.96        38.49 o                         
  22   2   6       1201.33       1252.25        49.78 o                         
 -25   3   6         35.59         37.39        86.79 o                         
 -23   3   6        479.35        534.56        47.53 o                         
 -21   3   6        156.96        143.64        63.76 o                         
 -19   3   6         76.14         31.37        41.37 o                         
 -17   3   6        598.56        622.60        48.08 o                         
 -15   3   6       4209.19       3952.38       101.58 o                         
 -13   3   6       2817.05       2534.52        52.65 o                         
 -11   3   6        653.82       1031.33        38.17 o                         
  -9   3   6        571.57        505.07        44.94 o                         
  -7   3   6       2876.73       3241.56        62.79 o                         
  -5   3   6        816.32        774.63        52.09 o                         
  -3   3   6        332.98        141.89        31.89 o                         
  -1   3   6       3733.06       4246.22        64.48 o                         
   1   3   6       6734.48       7873.87        96.49 o                         
   3   3   6       4563.83       3723.65        74.36 o                         
   5   3   6         16.66        -17.07        50.60 o                         
   7   3   6        208.05        122.77        28.24 o                         
   9   3   6       1340.81       1517.82        33.20 o                         
  11   3   6        789.23        742.40        33.10 o                         
  13   3   6       2070.64       2150.11        42.07 o                         
  15   3   6       3689.21       3623.42        51.46 o                         
  17   3   6         35.45         88.97        36.68 o                         
  19   3   6        193.11        231.36        36.55 o                         
  21   3   6         18.09         83.71        33.98 o                         
  23   3   6        640.68        834.25        77.72 o                         
 -24   4   6       1575.21       1544.33        75.77 o                         
 -22   4   6       3803.44       3875.52       124.66 o                         
 -20   4   6        294.36        314.79        56.17 o                         
 -18   4   6       5830.02       5620.55       130.39 o                         
 -16   4   6       1849.01       1838.80        46.80 o                         
 -14   4   6       3432.80       3452.28        75.45 o                         
 -12   4   6       1639.54       1513.23        48.89 o                         
 -10   4   6        651.65        618.46        41.20 o                         
  -8   4   6       2005.26       2160.24        53.21 o                         
  -6   4   6        363.07        474.89        44.12 o                         
  -4   4   6        212.34        267.68        38.96 o                         
  -2   4   6        696.24        881.94        35.23 o                         
   0   4   6        696.20        533.65        34.53 o                         
   2   4   6       4968.16       4523.82        72.15 o                         
   4   4   6       4764.63       4681.23        69.49 o                         
   6   4   6       4746.43       4652.14        65.95 o                         
   8   4   6        149.92        197.47        29.19 o                         
  10   4   6        284.83        352.77        33.21 o                         
  12   4   6        704.89        673.66        37.16 o                         
  14   4   6        362.71        339.65        36.18 o                         
  16   4   6        297.21        330.09        40.99 o                         
  18   4   6       2611.51       2707.30        51.41 o                         
  20   4   6       2675.20       3028.94        76.01 o                         
  22   4   6        764.42        792.01        38.74 o                         
 -25   5   6         48.79         56.72        28.41 o                         
 -23   5   6        357.81        322.61        45.55 o                         
 -21   5   6        147.60         62.54        43.66 o                         
 -19   5   6       4475.90       4393.96       122.64 o                         
 -17   5   6       1798.31       1955.55        47.35 o                         
 -15   5   6        262.02        341.95        48.65 o                         
 -13   5   6       1199.21       1074.31        52.73 o                         
 -11   5   6        977.68        935.61        47.60 o                         
  -9   5   6        374.03        443.19        31.11 o                         
  -7   5   6       1326.55       1214.02        42.45 o                         
  -5   5   6      18847.61      18605.57       211.24 o                         
  -3   5   6      10399.04      11369.57       121.77 o                         
  -1   5   6        713.48        950.52        36.57 o                         
   1   5   6        164.32        130.27        34.39 o                         
   3   5   6       4507.99       5077.17        94.65 o                         
   5   5   6       2284.31       2253.82        48.54 o                         
   7   5   6        743.72        684.73        28.80 o                         
   9   5   6        370.83        413.57        33.04 o                         
  11   5   6       1217.88       1153.03        37.51 o                         
  13   5   6       2404.14       2415.07        48.58 o                         
  15   5   6         94.22        135.30        38.73 o                         
  17   5   6        139.78         95.02        37.63 o                         
  19   5   6         30.17         13.00        33.67 o                         
  21   5   6         70.72        108.02        28.87 o                         
 -24   6   6       1680.70       1469.62        79.84 o                         
 -22   6   6        351.66        438.06        48.17 o                         
 -20   6   6       9201.80       9507.52       197.36 o                         
 -18   6   6      11157.89      10453.36       247.03 o                         
 -16   6   6        332.87        317.67        44.44 o                         
 -14   6   6         78.68         80.18        43.42 o                         
 -12   6   6       2408.47       2490.14        53.68 o                         
 -10   6   6      11142.28      10423.16       125.52 o                         
  -8   6   6        556.32        566.63        34.66 o                         
  -6   6   6       1630.16       1507.37        39.33 o                         
  -4   6   6        300.68        387.52        31.20 o                         
  -2   6   6       5150.19       5259.85        69.22 o                         
   0   6   6        420.26        357.18        32.62 o                         
   2   6   6       5483.01       4919.66        58.47 o                         
   4   6   6       6479.82       6160.29        72.08 o                         
   6   6   6        102.90         30.31        29.59 o                         
   8   6   6         74.10         90.32        34.02 o                         
  10   6   6        854.95        788.88        36.22 o                         
  12   6   6       1404.35       1373.74        38.02 o                         
  14   6   6        134.86        132.20        39.85 o                         
  16   6   6       8104.75       7771.56       178.85 o                         
  18   6   6       9543.21       9432.26       317.76 o                         
  20   6   6       3092.98       2683.58        86.38 o                         
 -25   7   6         26.23        111.41        50.52 o                         
 -23   7   6        311.04        319.96        59.62 o                         
 -21   7   6          2.67         56.35        57.67 o                         
 -19   7   6        301.50        325.34        44.85 o                         
 -17   7   6       2633.79       2573.99        52.32 o                         
 -15   7   6       5812.80       5754.12        91.40 o                         
 -13   7   6        247.17        239.54        37.88 o                         
 -11   7   6        168.79        279.94        33.99 o                         
  -9   7   6       3232.62       2980.38        45.05 o                         
  -7   7   6         23.00         48.73        26.05 o                         
  -5   7   6      15187.26      16629.54       131.94 o                         
  -3   7   6      13433.75      14936.47       126.53 o                         
  -1   7   6        825.42        980.17        27.43 o                         
   1   7   6       9774.97      10207.92        89.00 o                         
   3   7   6      13696.14      14085.89       121.91 o                         
   5   7   6        653.01        612.83        32.75 o                         
   7   7   6       6042.90       5944.84        92.23 o                         
   9   7   6       2309.72       2433.87        66.81 o                         
  11   7   6       2254.03       2231.66        71.33 o                         
  13   7   6       2678.24       2768.36        62.74 o                         
  15   7   6       7067.12       6854.34       141.16 o                         
  17   7   6       1192.10       1072.47        70.30 o                         
  19   7   6         14.25         22.02        80.32 o                         
  21   7   6         10.41         62.18        57.00 o                         
 -24   8   6       1278.92       1006.54        60.88 o                         
 -22   8   6       1747.60       1735.53        70.76 o                         
 -20   8   6       1105.09       1256.04        58.71 o                         
 -18   8   6       1277.48       1380.88        60.15 o                         
 -16   8   6       2451.01       2425.17        57.31 o                         
 -14   8   6       2160.11       2254.11        56.86 o                         
 -12   8   6       2691.85       2694.02        44.54 o                         
 -10   8   6      18767.39      18898.12       198.66 o                         
  -8   8   6       4910.90       4950.45        51.60 o                         
  -6   8   6         63.54         26.98        24.37 o                         
  -4   8   6         37.73         23.10        23.46 o                         
  -2   8   6        418.44        432.61        27.95 o                         
   0   8   6        104.30         86.60        24.09 o                         
   2   8   6       9631.55       8878.47        91.48 o                         
   4   8   6       4270.37       4079.95        53.34 o                         
   6   8   6       4151.82       4115.55        60.69 o                         
   8   8   6       3358.84       3286.58        67.53 o                         
  10   8   6       2685.11       2657.08        63.70 o                         
  12   8   6       5336.30       5228.71        80.11 o                         
  14   8   6        771.79        775.81        58.51 o                         
  16   8   6        695.39        604.75       101.04 o                         
  18   8   6       3881.02       3737.26       148.97 o                         
  20   8   6       6338.71       5447.21       189.13 o                         
 -23   9   6          3.11         21.06        42.11 o                         
 -21   9   6         41.08         87.61        40.10 o                         
 -19   9   6          7.02          8.50        47.69 o                         
 -17   9   6       1022.44       1105.59        64.18 o                         
 -15   9   6       1546.96       1540.02        59.55 o                         
 -13   9   6        457.93        441.98        36.52 o                         
 -11   9   6      10290.14       9839.31       103.70 o                         
  -9   9   6         17.07          2.68        26.34 o                         
  -7   9   6        829.66        849.95        28.95 o                         
  -5   9   6         25.57         32.84        26.96 o                         
  -3   9   6         56.17         52.22        25.67 o                         
  -1   9   6       3056.32       3169.00        46.64 o                         
   1   9   6        196.22        230.37        30.66 o                         
   3   9   6      11863.04      12606.08       145.37 o                         
   5   9   6        932.88        898.10        36.00 o                         
   7   9   6        166.60        140.80        35.03 o                         
   9   9   6       1133.54       1179.09        46.36 o                         
  11   9   6         21.18         35.92        49.70 o                         
  13   9   6        881.82        771.40        54.60 o                         
  15   9   6       1976.19       1772.12       117.88 o                         
  17   9   6         30.34          5.18        82.91 o                         
  19   9   6       1190.64       1037.62        52.12 o                         
 -22  10   6        291.07        327.28        36.42 o                         
 -20  10   6       3946.45       4457.09       189.48 o                         
 -18  10   6       2036.78       2295.14        66.56 o                         
 -16  10   6        159.19        117.23        40.28 o                         
 -14  10   6         66.77        132.37        42.32 o                         
 -12  10   6       2658.06       2454.44        44.38 o                         
 -10  10   6       8365.32       8498.21       116.34 o                         
  -8  10   6       2231.64       2212.95        37.25 o                         
  -6  10   6        490.78        504.20        27.83 o                         
  -4  10   6         16.99          2.56        26.71 o                         
  -2  10   6        328.76        347.46        27.16 o                         
   0  10   6         20.03         16.14        29.64 o                         
   2  10   6        307.07        294.06        34.90 o                         
   4  10   6       1831.56       1708.50        59.56 o                         
   6  10   6       7182.14       7174.28       114.85 o                         
   8  10   6        133.27        191.39        87.48 o                         
  10  10   6       2539.60       2305.60        84.73 o                         
  12  10   6       1177.46       1140.10        72.33 o                         
  14  10   6        819.02        620.47        62.25 o                         
  16  10   6        549.99        728.02        89.38 o                         
  18  10   6       1822.28       1665.26        61.29 o                         
 -21  11   6         17.68         38.54        36.83 o                         
 -19  11   6        376.46        464.08        57.03 o                         
 -17  11   6       1298.06       1131.44        54.97 o                         
 -15  11   6          1.64         -4.54        37.16 o                         
 -13  11   6        796.26        724.43        38.87 o                         
 -11  11   6       6440.83       6282.41        87.65 o                         
  -9  11   6         24.45         57.51        31.45 o                         
  -7  11   6       3418.31       3594.98        60.21 o                         
  -5  11   6       2373.65       2558.56        40.72 o                         
  -3  11   6       1272.90       1114.09        29.51 o                         
  -1  11   6        952.49        925.40        33.21 o                         
   1  11   6        298.78        309.15        30.63 o                         
   3  11   6       3472.22       3288.54        74.93 o                         
   5  11   6       4480.58       4365.80       106.27 o                         
   7  11   6        405.75        414.78        45.94 o                         
   9  11   6        434.67        411.84        46.51 o                         
  11  11   6       1722.49       1652.04        95.05 o                         
  13  11   6        237.83        267.78        47.12 o                         
  15  11   6          6.07         36.13        56.59 o                         
  17  11   6         53.15        146.62        46.61 o                         
 -20  12   6       5242.57       6562.56       225.40 o                         
 -18  12   6       1407.90       1408.97        72.84 o                         
 -16  12   6        462.52        485.62        47.27 o                         
 -14  12   6        196.36        215.11        36.73 o                         
 -12  12   6         77.84         66.39        31.82 o                         
 -10  12   6       1605.42       1697.47        42.94 o                         
  -8  12   6        533.84        534.14        49.07 o                         
  -6  12   6         59.18         63.99        32.42 o                         
  -4  12   6        185.69        149.16        31.62 o                         
  -2  12   6        248.66        244.38        32.41 o                         
   0  12   6        449.66        491.26        33.46 o                         
   2  12   6        378.13        331.51        33.79 o                         
   4  12   6       2468.88       2313.37        66.55 o                         
   6  12   6       1028.82       1015.12        38.33 o                         
   8  12   6        662.00        693.99        41.79 o                         
  10  12   6        266.92        315.44        40.57 o                         
  12  12   6        425.88        338.71        40.70 o                         
  14  12   6        543.31        524.01        58.54 o                         
  16  12   6       1264.19       1190.48        80.32 o                         
 -19  13   6         82.06        107.13        46.37 o                         
 -17  13   6         66.92         30.38        47.06 o                         
 -15  13   6          6.40         76.32        39.79 o                         
 -13  13   6          1.60         -5.29        43.97 o                         
 -11  13   6        126.89         63.16        32.93 o                         
  -9  13   6        143.54        108.42        38.36 o                         
  -7  13   6        181.41        155.96        36.92 o                         
  -5  13   6        514.97        660.67        46.25 o                         
  -3  13   6       1257.92       1216.77        48.94 o                         
  -1  13   6         24.54         29.56        31.14 o                         
   1  13   6       1793.40       1729.11        44.99 o                         
   3  13   6        520.92        590.26        36.81 o                         
   5  13   6         69.28         81.65        45.38 o                         
   7  13   6         23.74          0.07        45.16 o                         
   9  13   6       1853.28       1706.68        45.54 o                         
  11  13   6         23.99          2.29        39.71 o                         
  13  13   6        408.41        454.52        56.70 o                         
  15  13   6         60.90         40.16        66.07 o                         
 -18  14   6        311.92        260.38        57.00 o                         
 -16  14   6        572.41        599.26        52.19 o                         
 -14  14   6       4211.28       4111.71        88.07 o                         
 -12  14   6       2137.86       2052.65        49.92 o                         
 -10  14   6        655.47        807.51        39.54 o                         
  -8  14   6        230.20        265.44        40.04 o                         
  -6  14   6        786.40        815.01        50.81 o                         
  -4  14   6        382.82        396.17        42.22 o                         
  -2  14   6        979.94       1116.80        37.33 o                         
   0  14   6        852.75        801.23        33.32 o                         
   2  14   6         67.12         88.13        32.20 o                         
   4  14   6         43.12         23.31        32.77 o                         
   6  14   6       1422.81       1546.61        61.67 o                         
   8  14   6       2526.69       2528.46        60.21 o                         
  10  14   6        817.96        845.88        41.77 o                         
  12  14   6       1647.98       1594.09        66.37 o                         
  14  14   6       1954.87       1772.12        88.09 o                         
 -15  15   6         23.66         42.10        37.83 o                         
 -13  15   6        822.60        709.69        50.69 o                         
 -11  15   6       2887.41       3011.94        66.31 o                         
  -9  15   6        144.80        191.56        35.96 o                         
  -7  15   6        294.47        411.85        39.26 o                         
  -5  15   6        953.55        872.18        52.31 o                         
  -3  15   6        687.04        785.65        36.51 o                         
  -1  15   6          0.61        -17.79        33.04 o                         
   1  15   6       2113.17       2215.57        61.60 o                         
   3  15   6        283.88        354.03        44.98 o                         
   5  15   6        797.29        770.34        42.65 o                         
   7  15   6        111.17        154.55        49.85 o                         
   9  15   6       3146.89       2860.23        68.06 o                         
  11  15   6         53.55        103.63        73.84 o                         
  13  15   6         58.41         93.27        57.00 o                         
 -14  16   6       1033.74       1204.73        72.54 o                         
 -12  16   6         49.24         84.59        43.12 o                         
 -10  16   6         18.81         -4.85        44.81 o                         
  -8  16   6       5331.72       5415.72        96.50 o                         
  -6  16   6        692.49        787.47        49.40 o                         
  -4  16   6        986.40        906.19        42.44 o                         
  -2  16   6        272.50        300.48        32.62 o                         
   0  16   6       1375.69       1273.33        36.63 o                         
   2  16   6        204.94        155.68        40.95 o                         
   4  16   6        838.07        848.51        50.01 o                         
   6  16   6       4421.67       4467.11        95.95 o                         
   8  16   6       1072.87       1033.56        44.54 o                         
  10  16   6        130.00        148.97        67.36 o                         
 -11  17   6        546.81        584.80        47.93 o                         
  -9  17   6        139.00        154.80        43.71 o                         
  -7  17   6         28.25         57.50        46.85 o                         
  -5  17   6        560.13        569.79        36.70 o                         
  -3  17   6        272.24        269.56        31.94 o                         
  -1  17   6        220.25        256.92        34.44 o                         
   1  17   6        130.82        111.20        43.41 o                         
   3  17   6          1.73          5.51        43.89 o                         
   5  17   6          7.31         19.76        39.09 o                         
   7  17   6         44.41          7.48        34.14 o                         
   9  17   6        362.06        348.47        55.70 o                         
 -10  18   6         63.28         45.34        41.45 o                         
  -8  18   6        498.75        424.42        39.77 o                         
  -6  18   6        588.41        623.78        43.71 o                         
  -4  18   6          1.80         51.06        34.41 o                         
  -2  18   6        189.68        158.99        34.51 o                         
   0  18   6        103.41        133.84        61.53 o                         
   2  18   6         57.25         55.98        43.33 o                         
   4  18   6        952.87       1035.49        47.61 o                         
  -3  19   6       1458.39       1737.15        79.02 o                         
  -1  19   6        347.25        402.87        47.93 o                         
 -25   1   7       2382.02       2754.54        75.53 o                         
 -23   1   7       1304.18       1258.60        70.55 o                         
 -21   1   7       4862.95       4626.20        77.28 o                         
 -19   1   7       8113.91       7918.38       266.88 o                         
 -17   1   7      13930.93      13065.93       242.69 o                         
 -15   1   7       6620.83       6481.38       127.78 o                         
 -13   1   7       1791.62       1813.95        44.91 o                         
 -11   1   7       2557.13       2104.61        37.06 o                         
  -9   1   7      47036.44      46026.88       402.95 o                         
  -7   1   7      12443.34      12154.03       132.50 o                         
  -5   1   7      12959.57      13621.03       126.73 o                         
  -3   1   7       8284.89       7603.16        78.94 o                         
  -1   1   7      16061.20      15750.45       168.57 o                         
   1   1   7       5624.16       5500.48        65.32 o                         
   3   1   7        195.80        166.31        38.41 o                         
   5   1   7       4003.92       3464.27        60.16 o                         
   7   1   7       6925.69       6536.00        77.23 o                         
   9   1   7         48.70         59.48        39.09 o                         
  11   1   7       3258.84       3326.55        79.08 o                         
  13   1   7        321.30        294.44        42.87 o                         
  15   1   7        688.47        694.07        44.43 o                         
  17   1   7       1627.15       1835.39        55.58 o                         
  19   1   7       3185.21       3547.58        77.33 o                         
  21   1   7       1090.75       1238.77        55.35 o                         
 -24   2   7          0.40         -3.72        42.74 o                         
 -22   2   7         47.26        -27.82        53.85 o                         
 -20   2   7          2.44         31.56        48.96 o                         
 -18   2   7         36.65        -25.13        39.49 o                         
 -16   2   7         20.99         15.63        37.24 o                         
 -14   2   7        922.61        733.78        41.70 o                         
 -12   2   7          0.94          4.42        34.08 o                         
 -10   2   7       5918.38       5423.85        89.79 o                         
  -8   2   7        566.48        630.17        38.46 o                         
  -6   2   7       2555.79       2427.37        72.08 o                         
  -4   2   7        165.26        163.89        37.82 o                         
  -2   2   7      15624.90      15468.09       140.98 o                         
   0   2   7         34.15         15.32        30.33 o                         
   2   2   7       4416.56       4373.25        64.62 o                         
   4   2   7       9629.59       9626.16        99.54 o                         
   6   2   7         11.04          5.14        29.68 o                         
   8   2   7       3668.72       4088.17        56.01 o                         
  10   2   7        563.21        623.56        35.70 o                         
  12   2   7        128.59        149.51        40.39 o                         
  14   2   7        230.45        253.71        41.76 o                         
  16   2   7       1154.46       1170.85        50.50 o                         
  18   2   7       3575.48       3796.36        72.40 o                         
  20   2   7        195.88        198.50        34.94 o                         
  22   2   7         95.28        111.33        21.88 o                         
 -25   3   7        401.04        386.49       119.18 o                         
 -23   3   7        460.10        508.32        81.65 o                         
 -21   3   7       4097.62       4007.27       205.97 o                         
 -19   3   7        230.70        221.77        40.15 o                         
 -17   3   7       4439.13       4305.51        90.35 o                         
 -15   3   7       5135.15       5151.31        85.48 o                         
 -13   3   7        952.25        809.59        40.61 o                         
 -11   3   7       8624.12       8180.04        89.15 o                         
  -9   3   7      12977.79      12371.73       141.70 o                         
  -7   3   7       5409.36       5266.56        67.83 o                         
  -5   3   7       5677.46       5842.88        88.82 o                         
  -3   3   7       4459.15       4035.77        55.04 o                         
  -1   3   7       2569.07       3583.07        74.55 o                         
   1   3   7       8388.35       8037.40        99.00 o                         
   3   3   7         67.52         47.37        32.89 o                         
   5   3   7       1055.57        920.11        34.98 o                         
   7   3   7        931.06        843.17        33.75 o                         
   9   3   7         60.36         31.23        33.76 o                         
  11   3   7        709.09        763.77        38.64 o                         
  13   3   7        149.32        154.86        39.11 o                         
  15   3   7        603.10        566.62        39.60 o                         
  17   3   7         60.60         32.57        37.82 o                         
  19   3   7       1114.81       1244.59        42.87 o                         
  21   3   7         73.65         88.88        27.95 o                         
 -24   4   7         20.90         19.20        42.60 o                         
 -22   4   7        546.16        662.43        54.03 o                         
 -20   4   7       1002.87        915.25       138.78 o                         
 -18   4   7        705.00        822.86        48.18 o                         
 -16   4   7        524.83        528.44        46.23 o                         
 -14   4   7       1352.92       1181.11        63.11 o                         
 -12   4   7         13.04         30.15        40.95 o                         
 -10   4   7       2415.94       2182.60        59.28 o                         
  -8   4   7        319.22        347.20        41.65 o                         
  -6   4   7       3337.15       3033.40        73.74 o                         
  -4   4   7       5552.31       5747.78        71.77 o                         
  -2   4   7        380.11        227.65        32.00 o                         
   0   4   7      22005.73      22730.50       201.52 o                         
   2   4   7       4306.49       3859.69        79.20 o                         
   4   4   7       1015.15       1056.23        37.01 o                         
   6   4   7       3861.03       3843.34        51.47 o                         
   8   4   7       3935.92       3858.30        63.48 o                         
  10   4   7       2730.34       2797.79        51.33 o                         
  12   4   7       2276.16       2259.37        49.83 o                         
  14   4   7        986.60       1055.56        53.14 o                         
  16   4   7       3690.42       3939.93        63.74 o                         
  18   4   7        286.53        299.96        38.67 o                         
  20   4   7        468.28        532.57        31.61 o                         
 -25   5   7        256.59        254.25        49.87 o                         
 -23   5   7       3029.33       3016.33        85.17 o                         
 -21   5   7       8103.26       7163.56       201.29 o                         
 -19   5   7       3280.37       3385.95        85.91 o                         
 -17   5   7        591.38        575.66        43.87 o                         
 -15   5   7       1799.06       1740.26        54.77 o                         
 -13   5   7       2306.78       1991.98        54.18 o                         
 -11   5   7       1847.39       1605.45        42.70 o                         
  -9   5   7       1213.72       1043.06        34.43 o                         
  -7   5   7       4026.34       3626.34        53.07 o                         
  -5   5   7       3488.48       3225.71        46.09 o                         
  -3   5   7       6324.17       6313.72        84.64 o                         
  -1   5   7        426.18        473.85        32.10 o                         
   1   5   7       3328.90       3004.97        56.87 o                         
   3   5   7       5355.69       5083.48        57.50 o                         
   5   5   7        208.51        170.23        29.23 o                         
   7   5   7        385.68        448.22        32.33 o                         
   9   5   7          2.07         10.19        34.47 o                         
  11   5   7        678.44        677.57        40.99 o                         
  13   5   7          7.29          5.04        41.57 o                         
  15   5   7        589.83        773.71        43.05 o                         
  17   5   7       1708.20       1809.54        47.33 o                         
  19   5   7        295.76        277.07        32.07 o                         
  21   5   7        227.12        325.15        82.91 o                         
 -24   6   7         20.47         30.54        35.99 o                         
 -22   6   7        470.77        501.28        56.60 o                         
 -20   6   7        408.64        419.22        75.23 o                         
 -18   6   7        882.43       1018.58        53.01 o                         
 -16   6   7        656.33        634.62        53.53 o                         
 -14   6   7          4.22        -19.89        44.89 o                         
 -12   6   7       1268.65       1217.76        43.35 o                         
 -10   6   7        690.06        693.23        38.83 o                         
  -8   6   7        706.33        801.77        46.30 o                         
  -6   6   7         35.87         52.54        44.10 o                         
  -4   6   7       1193.66       1239.51        37.84 o                         
  -2   6   7         26.16         17.31        29.56 o                         
   0   6   7       4586.80       5039.01        51.94 o                         
   2   6   7        512.96        475.62        27.37 o                         
   4   6   7          7.46          1.60        26.71 o                         
   6   6   7        464.32        416.17        29.33 o                         
   8   6   7       3362.79       3428.17        55.24 o                         
  10   6   7        388.63        441.78        40.20 o                         
  12   6   7       1592.58       1599.00        53.27 o                         
  14   6   7        172.75        116.34        44.32 o                         
  16   6   7        328.05        323.76        42.83 o                         
  18   6   7         36.36         28.18        32.45 o                         
  20   6   7        189.07        180.06        89.38 o                         
 -23   7   7       2408.35       2351.51        81.20 o                         
 -21   7   7       3009.08       3078.46       103.34 o                         
 -19   7   7       8763.42       8396.41       120.59 o                         
 -17   7   7       1317.42       1278.37        44.33 o                         
 -15   7   7       6476.15       6128.21       172.68 o                         
 -13   7   7       4402.50       4155.77        96.76 o                         
 -11   7   7      18139.33      17956.20       194.78 o                         
  -9   7   7      12164.57      12674.17       119.85 o                         
  -7   7   7       7407.61       7141.37        75.12 o                         
  -5   7   7      17239.07      16947.40       154.26 o                         
  -3   7   7       3956.17       3992.68        60.50 o                         
  -1   7   7       2172.00       2317.51        39.17 o                         
   1   7   7       5014.47       4853.23        57.32 o                         
   3   7   7      12222.40      11454.99       136.62 o                         
   5   7   7        351.10        311.46        29.10 o                         
   7   7   7        466.53        474.31        30.77 o                         
   9   7   7          1.08          8.43        31.93 o                         
  11   7   7       2117.57       2058.20        44.32 o                         
  13   7   7        105.48        100.83        38.47 o                         
  15   7   7       2094.43       2256.88        62.95 o                         
  17   7   7       1620.49       1722.43        60.72 o                         
  19   7   7         32.05         22.12        52.46 o                         
 -24   8   7        145.92        142.50        68.66 o                         
 -22   8   7         12.17         -8.35        40.99 o                         
 -20   8   7        149.16        174.76        40.83 o                         
 -18   8   7        505.96        615.26        47.41 o                         
 -16   8   7        127.29        152.37        46.91 o                         
 -14   8   7         47.32         62.21        36.85 o                         
 -12   8   7        492.05        526.12        38.86 o                         
 -10   8   7        613.27        729.84        45.75 o                         
  -8   8   7          8.45         27.39        28.50 o                         
  -6   8   7       2832.45       2957.80        40.48 o                         
  -4   8   7       1318.93       1436.67        29.89 o                         
  -2   8   7       1807.91       2132.33        37.98 o                         
   0   8   7        787.78        695.93        29.97 o                         
   2   8   7        103.12         72.18        32.32 o                         
   4   8   7        373.12        328.90        35.72 o                         
   6   8   7       1380.28       1283.06        42.58 o                         
   8   8   7        197.43        145.13        39.17 o                         
  10   8   7        730.32       1047.17        62.46 o                         
  12   8   7         73.50        128.31        41.05 o                         
  14   8   7          7.86        -14.72        57.28 o                         
  16   8   7        565.70        438.89        97.80 o                         
  18   8   7         16.71         19.43        57.00 o                         
 -23   9   7       2672.73       2235.68       369.84 o                         
 -21   9   7       4145.61       4446.98       116.29 o                         
 -19   9   7       2905.20       2843.03        88.34 o                         
 -17   9   7       3573.93       3450.53        72.58 o                         
 -15   9   7       7879.79       7763.39       133.48 o                         
 -13   9   7       2213.99       2090.74        43.56 o                         
 -11   9   7       8895.91       8565.15       107.79 o                         
  -9   9   7       9624.11       9528.87        92.81 o                         
  -7   9   7       9423.22       9319.03        91.20 o                         
  -5   9   7       9628.39       9158.44        88.94 o                         
  -3   9   7       2202.95       2099.16        34.39 o                         
  -1   9   7        233.35        287.29        31.08 o                         
   1   9   7       3088.81       2940.76        55.17 o                         
   3   9   7      10332.81      10215.32       153.26 o                         
   5   9   7        941.79        795.63        52.04 o                         
   7   9   7        891.89        865.32        47.06 o                         
   9   9   7         68.62         58.25        42.62 o                         
  11   9   7         99.26          6.49        66.62 o                         
  13   9   7         40.81         -4.13        43.87 o                         
  15   9   7       1467.84       1045.32        61.30 o                         
  17   9   7        346.59        325.36        55.70 o                         
 -22  10   7         27.94         38.98        32.48 o                         
 -20  10   7        338.00        370.65        45.20 o                         
 -18  10   7        143.52        121.67        48.29 o                         
 -16  10   7        537.33        595.49        36.22 o                         
 -14  10   7        729.70        707.52        38.92 o                         
 -12  10   7       1567.12       1539.05        41.08 o                         
 -10  10   7         10.93         15.46        28.70 o                         
  -8  10   7        237.81        226.68        28.69 o                         
  -6  10   7       1292.23       1317.31        32.47 o                         
  -4  10   7        279.92        305.80        28.00 o                         
  -2  10   7        316.13        287.05        29.99 o                         
   0  10   7          3.62         48.63        32.51 o                         
   2  10   7         30.63         55.54        40.53 o                         
   4  10   7        176.39        171.44        40.30 o                         
   6  10   7       3757.11       3950.39        88.65 o                         
   8  10   7       3839.51       3682.10       110.65 o                         
  10  10   7        927.52        783.06        63.82 o                         
  12  10   7        740.49        659.93       177.47 o                         
  14  10   7       1083.39        889.24        59.44 o                         
  16  10   7         69.79         86.91        38.50 o                         
  18  10   7        258.74        281.10        53.11 o                         
 -21  11   7       3242.14       3309.78       138.61 o                         
 -19  11   7       1405.02       1393.74        59.08 o                         
 -17  11   7        162.68        191.14        41.53 o                         
 -15  11   7        288.44        332.73        36.64 o                         
 -13  11   7       2889.40       2838.04        55.62 o                         
 -11  11   7       1612.24       1425.16        36.34 o                         
  -9  11   7       1015.91        836.72        31.18 o                         
  -7  11   7       5734.82       5899.39        66.84 o                         
  -5  11   7       6429.66       6737.25        71.68 o                         
  -3  11   7       4360.48       4381.79        59.73 o                         
  -1  11   7        188.27        243.06        32.87 o                         
   1  11   7       1010.07       1018.74        36.94 o                         
   3  11   7       5931.15       5880.46        98.05 o                         
   5  11   7         22.07         -9.79        48.77 o                         
   7  11   7         17.82         51.30        55.59 o                         
   9  11   7         73.97         97.08        61.94 o                         
  11  11   7        271.17        213.34        66.71 o                         
  13  11   7         26.01         37.48        37.85 o                         
  15  11   7         33.81         21.05        48.62 o                         
  17  11   7         55.42        151.56        53.11 o                         
 -18  12   7         36.05         73.84        40.64 o                         
 -16  12   7         72.69         86.91        38.31 o                         
 -14  12   7        917.02       1016.57        47.74 o                         
 -12  12   7        259.77        215.67        45.45 o                         
 -10  12   7       1703.92       1571.45        39.60 o                         
  -8  12   7        651.37        582.03        33.86 o                         
  -6  12   7        179.89        251.65        32.98 o                         
  -4  12   7       1091.70       1027.40        34.38 o                         
  -2  12   7        828.34        774.34        52.12 o                         
   0  12   7         24.36          7.15        33.14 o                         
   2  12   7       3398.35       3510.45        60.58 o                         
   4  12   7       5960.23       6101.90        97.70 o                         
   6  12   7          4.32        -24.54        42.95 o                         
   8  12   7       1069.65       1022.07        54.92 o                         
  10  12   7       2458.58       2360.34        59.09 o                         
  12  12   7        351.12        454.25        38.61 o                         
  14  12   7        481.52        477.02        39.97 o                         
 -17  13   7       1744.03       1503.55        53.99 o                         
 -15  13   7        439.48        389.85        38.92 o                         
 -13  13   7        523.75        587.08        44.10 o                         
 -11  13   7       2463.55       2510.63        48.57 o                         
  -9  13   7       5490.29       5084.70        93.47 o                         
  -7  13   7        330.97        331.41        38.54 o                         
  -5  13   7        265.96        233.56        63.59 o                         
  -3  13   7        118.31        161.68        52.38 o                         
  -1  13   7       3351.50       3426.57        59.33 o                         
   1  13   7        104.37         60.52        37.95 o                         
   3  13   7         37.17         14.35        33.95 o                         
   5  13   7         34.12         19.88        52.64 o                         
   7  13   7       1257.73       1338.85        56.24 o                         
   9  13   7         66.92         94.13        34.38 o                         
  11  13   7        159.99        193.83        36.79 o                         
  13  13   7         88.35        114.84        52.10 o                         
 -16  14   7         97.72        112.09        46.20 o                         
 -14  14   7        575.52        642.57        45.08 o                         
 -12  14   7        320.86        451.61        49.35 o                         
 -10  14   7        433.76        422.36        36.41 o                         
  -8  14   7        372.01        404.09        39.12 o                         
  -6  14   7       2358.49       2499.09        60.21 o                         
  -4  14   7        761.89        757.42        43.98 o                         
  -2  14   7       1198.29       1124.67        45.83 o                         
   0  14   7         30.62         40.19        33.06 o                         
   2  14   7        231.93        277.84        33.72 o                         
   4  14   7        187.08        246.45        47.05 o                         
   6  14   7       2174.73       1971.09        73.86 o                         
   8  14   7       1302.80       1251.70        45.83 o                         
  10  14   7       1031.84       1020.70        40.16 o                         
  12  14   7       1359.58       1362.59        45.16 o                         
 -15  15   7        212.86        138.61        63.48 o                         
 -13  15   7        843.74        827.31        44.34 o                         
 -11  15   7       6305.01       6820.07       119.32 o                         
  -9  15   7      14663.05      15099.20       220.59 o                         
  -7  15   7       2251.67       2186.31        54.87 o                         
  -5  15   7        721.81        823.47        37.67 o                         
  -3  15   7       2056.30       2348.66        56.34 o                         
  -1  15   7       4629.70       4680.11       118.86 o                         
   1  15   7       3006.81       3024.33        57.19 o                         
   3  15   7        429.67        406.56        45.67 o                         
   5  15   7         18.91         49.53        44.41 o                         
   7  15   7        165.12        252.40        52.26 o                         
   9  15   7        359.54        387.58        38.03 o                         
  11  15   7       1147.82       1057.58        47.01 o                         
 -12  16   7        458.25        548.83        57.00 o                         
 -10  16   7         18.23          8.02        42.41 o                         
  -8  16   7        129.79        131.34        31.70 o                         
  -6  16   7         39.16         47.63        36.90 o                         
  -4  16   7         35.91        -36.49        36.49 o                         
  -2  16   7         15.14         72.45        32.11 o                         
   0  16   7        987.36        930.62        38.13 o                         
   2  16   7       1023.39       1032.59        47.10 o                         
   4  16   7       2892.37       2787.82        67.68 o                         
   6  16   7       1968.05       2083.60        56.77 o                         
   8  16   7        369.88        324.28        34.69 o                         
  10  16   7        158.86        150.27        44.04 o                         
 -11  17   7       1098.75       1117.94        58.29 o                         
  -9  17   7       4667.65       4305.95       151.56 o                         
  -7  17   7       3406.57       3029.32        69.18 o                         
  -5  17   7        209.85        244.59        32.57 o                         
  -3  17   7       1448.28       1512.64        54.41 o                         
  -1  17   7       3832.12       4049.23        73.94 o                         
   1  17   7       1758.96       1617.32       136.02 o                         
   3  17   7         15.65        -53.11        60.88 o                         
   5  17   7         32.47         40.73        33.80 o                         
   7  17   7        105.65        174.88        47.93 o                         
  -6  18   7         28.43         26.51        35.58 o                         
  -4  18   7         27.04        117.11        29.59 o                         
  -2  18   7        236.18        217.43        53.11 o                         
   0  18   7        262.97        285.52        97.16 o                         
   2  18   7          8.45         46.63        49.23 o                         
 -24   0   8        832.22        930.72       119.83 o                         
 -22   0   8       5489.56       5732.03       148.29 o                         
 -20   0   8       8335.43       8096.10       210.15 o                         
 -18   0   8       1938.13       2140.41       116.03 o                         
 -16   0   8        114.39         63.74        55.96 o                         
 -14   0   8       1582.86       1624.24        61.63 o                         
 -12   0   8       1578.59       1824.82        52.89 o                         
 -10   0   8       2849.65       3052.44        56.71 o                         
  -8   0   8      27051.00      28470.49       332.03 o                         
  -6   0   8      24344.84      24244.19       270.07 o                         
  -4   0   8      83554.79      84776.59       903.75 o                         
  -2   0   8     137568.12     148844.56      1593.69 o                         
   0   0   8     110330.66     121064.76      1226.67 o                         
   2   0   8      27250.51      27617.17       332.91 o                         
   4   0   8      24812.64      25317.42       352.25 o                         
   6   0   8       1430.02       1641.01        57.98 o                         
   8   0   8       1774.84       2143.90        79.17 o                         
  10   0   8        186.56        215.36        60.12 o                         
  12   0   8       2547.32       2715.36        80.25 o                         
  14   0   8        681.93        763.25        65.48 o                         
  16   0   8        761.65        756.34        62.37 o                         
  18   0   8       1778.90       2003.31        67.53 o                         
  20   0   8        963.59        942.10        45.18 o                         
 -25   1   8         10.90         79.84        41.10 o                         
 -23   1   8        530.01        472.44        42.97 o                         
 -21   1   8         58.36         57.78        42.19 o                         
 -19   1   8          9.51         10.45        41.76 o                         
 -17   1   8         10.07         -8.02        42.07 o                         
 -15   1   8        264.75        229.62        40.99 o                         
 -13   1   8       1523.66       1457.50        41.17 o                         
 -11   1   8        397.44        443.44        31.27 o                         
  -9   1   8         19.71        -22.97        33.72 o                         
  -7   1   8         47.35         82.13        33.36 o                         
  -5   1   8       3757.50       3587.22        50.11 o                         
  -3   1   8       3462.14       3421.51        49.68 o                         
  -1   1   8       1973.85       1991.88        64.06 o                         
   1   1   8       2203.58       2234.91        39.66 o                         
   3   1   8        475.32        513.96        34.88 o                         
   5   1   8        104.73         99.44        48.50 o                         
   7   1   8          1.81         37.32        47.02 o                         
   9   1   8         10.35         -4.45        51.58 o                         
  11   1   8        297.49        411.64        51.24 o                         
  13   1   8        520.85        476.83        75.39 o                         
  15   1   8       1209.17       1268.74        59.92 o                         
  17   1   8         96.50         77.36        50.79 o                         
  19   1   8         62.07        173.68        44.79 o                         
  21   1   8         89.06         45.41        33.39 o                         
 -24   2   8        178.33        180.59        35.41 o                         
 -22   2   8       2552.39       2487.02       130.03 o                         
 -20   2   8       1459.60       1421.95        44.72 o                         
 -18   2   8         72.05        131.73        41.39 o                         
 -16   2   8       1620.78       1820.98        53.33 o                         
 -14   2   8       7104.07       7179.98       128.32 o                         
 -12   2   8      10347.75      10018.50       105.50 o                         
 -10   2   8       8292.66       8544.10       100.06 o                         
  -8   2   8      16186.06      16347.51       153.54 o                         
  -6   2   8      28668.36      28816.32       245.65 o                         
  -4   2   8      22434.65      22328.82       185.03 o                         
  -2   2   8      51216.18      55597.40       438.03 o                         
   0   2   8       7241.55       7884.68        70.47 o                         
   2   2   8      14639.68      14817.07       131.58 o                         
   4   2   8       8845.02       8595.63        90.42 o                         
   6   2   8       1149.10       1224.89        38.28 o                         
   8   2   8       4610.84       4895.37        68.65 o                         
  10   2   8       7556.54       7952.22        93.42 o                         
  12   2   8       8458.48       8580.89       106.01 o                         
  14   2   8       1256.42       1274.98        50.43 o                         
  16   2   8         56.74         29.36        45.74 o                         
  18   2   8        136.62        163.25        41.21 o                         
  20   2   8         63.15         92.75        28.75 o                         
 -25   3   8        232.83        245.36       101.69 o                         
 -23   3   8        388.44        314.92        43.25 o                         
 -21   3   8        690.87        736.75        62.82 o                         
 -19   3   8        595.08        638.20        42.26 o                         
 -17   3   8       2705.73       2572.34        75.09 o                         
 -15   3   8         20.58         33.11        41.90 o                         
 -13   3   8        469.04        408.67        41.56 o                         
 -11   3   8       1277.10       1313.68        43.75 o                         
  -9   3   8       1835.25       1862.90        49.98 o                         
  -7   3   8       2265.41       2251.24        45.90 o                         
  -5   3   8       2467.35       2272.05        46.46 o                         
  -3   3   8        724.54        816.74        34.14 o                         
  -1   3   8       4800.71       4783.83        53.27 o                         
   1   3   8        438.66        422.66        27.06 o                         
   3   3   8       4130.49       3777.26        56.89 o                         
   5   3   8       1734.39       1664.21        38.56 o                         
   7   3   8        227.41        229.52        36.67 o                         
   9   3   8       3065.24       3293.08        53.39 o                         
  11   3   8         31.05         70.38        45.30 o                         
  13   3   8        120.04        134.60        45.57 o                         
  15   3   8        662.28        647.44        44.16 o                         
  17   3   8        187.81        219.17        41.90 o                         
  19   3   8        347.55        389.88        32.04 o                         
  21   3   8         47.36        -45.34        45.34 o                         
 -24   4   8        207.81        158.04        43.66 o                         
 -22   4   8       1605.33       1587.69        59.28 o                         
 -20   4   8        681.48        797.73        53.19 o                         
 -18   4   8         88.28         56.75        40.96 o                         
 -16   4   8        396.28        325.06        44.07 o                         
 -14   4   8        158.31        164.68        42.11 o                         
 -12   4   8        374.53        353.32        38.20 o                         
 -10   4   8       1330.02       1282.51        42.35 o                         
  -8   4   8      21741.51      21926.24       192.40 o                         
  -6   4   8      24162.70      25316.62       220.00 o                         
  -4   4   8      27214.65      28710.56       276.81 o                         
  -2   4   8        369.03        407.08        31.00 o                         
   0   4   8        423.89        444.07        26.92 o                         
   2   4   8      14697.74      14998.40       129.68 o                         
   4   4   8      10040.92      10441.03       103.49 o                         
   6   4   8       7253.94       7716.35        89.43 o                         
   8   4   8        195.77        249.09        38.65 o                         
  10   4   8        324.16        338.48        44.88 o                         
  12   4   8       2322.05       2336.70        57.24 o                         
  14   4   8       2324.69       2261.13        59.09 o                         
  16   4   8         87.19         76.92        42.83 o                         
  18   4   8        102.66        166.48        33.44 o                         
  20   4   8          8.43         22.61        25.35 o                         
 -25   5   8          3.74         31.98        39.74 o                         
 -23   5   8          7.75         14.62        78.37 o                         
 -21   5   8       2371.61       1836.40       127.60 o                         
 -19   5   8       2432.85       2138.29        65.09 o                         
 -17   5   8         30.21         78.98        42.83 o                         
 -15   5   8       1329.71       1315.18        53.47 o                         
 -13   5   8         25.99        -10.88        48.58 o                         
 -11   5   8        180.57        159.31        39.00 o                         
  -9   5   8        176.67        134.34        37.47 o                         
  -7   5   8        608.74        569.40        40.10 o                         
  -5   5   8        297.81        246.91        34.20 o                         
  -3   5   8          3.81         18.13        30.24 o                         
  -1   5   8       2313.25       2304.42        35.18 o                         
   1   5   8        404.68        401.85        30.71 o                         
   3   5   8       2746.85       2641.48        38.56 o                         
   5   5   8         62.10         39.75        28.31 o                         
   7   5   8       1803.43       1792.33        48.49 o                         
   9   5   8        226.89        244.40        40.94 o                         
  11   5   8       1518.80       1543.89        51.26 o                         
  13   5   8       1555.61       1636.57        51.59 o                         
  15   5   8          6.45        -20.31        39.05 o                         
  17   5   8       2630.81       2519.74        95.97 o                         
  19   5   8        325.76        268.20        36.02 o                         
 -24   6   8        106.75        157.27        44.08 o                         
 -22   6   8        408.08        336.23        58.83 o                         
 -20   6   8       3276.77       3329.36        86.98 o                         
 -18   6   8       9213.03       9267.34       163.67 o                         
 -16   6   8        941.03        805.52        56.51 o                         
 -14   6   8        176.82        118.15        42.85 o                         
 -12   6   8       1153.17       1129.16        43.88 o                         
 -10   6   8      10585.25      10296.21       128.02 o                         
  -8   6   8       5854.05       5399.52        70.26 o                         
  -6   6   8       3900.49       4030.39        58.41 o                         
  -4   6   8       2575.25       2624.03        49.68 o                         
  -2   6   8      27018.53      27992.34       227.85 o                         
   0   6   8       7336.72       8067.33        77.81 o                         
   2   6   8       2974.83       3068.80        41.64 o                         
   4   6   8        445.78        493.41        30.05 o                         
   6   6   8       2673.10       2801.25        52.82 o                         
   8   6   8       5576.26       5768.76        80.70 o                         
  10   6   8        176.20        190.45        37.01 o                         
  12   6   8       1345.74       1401.97        52.61 o                         
  14   6   8       1660.14       1669.32       105.36 o                         
  16   6   8       7965.65       8393.15       297.10 o                         
  18   6   8        381.00        360.59        30.49 o                         
  20   6   8        431.11        133.43        37.57 o                         
 -23   7   8         44.91        145.74        51.59 o                         
 -21   7   8        623.29        553.60        50.99 o                         
 -19   7   8          2.70         32.68        45.42 o                         
 -17   7   8       8327.49       8597.22       355.42 o                         
 -15   7   8       1054.44        979.17        53.60 o                         
 -13   7   8       2390.94       2441.33        62.52 o                         
 -11   7   8        385.09        396.22        41.78 o                         
  -9   7   8        338.78        541.53        60.14 o                         
  -7   7   8        306.54        296.39        43.13 o                         
  -5   7   8       2145.34       2158.52        40.44 o                         
  -3   7   8        413.40        357.55        32.57 o                         
  -1   7   8        522.16        496.28        30.58 o                         
   1   7   8        526.96        488.81        30.21 o                         
   3   7   8       1261.15       1258.91        33.79 o                         
   5   7   8        193.69        259.66        28.89 o                         
   7   7   8        363.25        369.08        30.86 o                         
   9   7   8        328.42        298.35        35.08 o                         
  11   7   8        147.60        175.53        36.78 o                         
  13   7   8       1515.24       1637.57        42.34 o                         
  15   7   8       1017.12       1137.21        49.07 o                         
  17   7   8          0.15         58.29        59.59 o                         
  19   7   8         12.33         16.84        44.04 o                         
 -22   8   8        218.66        223.75        37.74 o                         
 -20   8   8        601.84        548.80        40.28 o                         
 -18   8   8       2575.29       2860.36        82.14 o                         
 -16   8   8       3983.41       4072.77        80.57 o                         
 -14   8   8        115.09        163.80        43.09 o                         
 -12   8   8        176.22        130.50        38.67 o                         
 -10   8   8      34479.62      34611.92       438.52 o                         
  -8   8   8      27743.12      28049.36       257.71 o                         
  -6   8   8      21536.15      22185.43       205.37 o                         
  -4   8   8       9385.99       9824.56        88.28 o                         
  -2   8   8      23157.85      23518.05       225.44 o                         
   0   8   8      13434.88      13650.78       137.09 o                         
   2   8   8       7970.33       8130.88        98.32 o                         
   4   8   8       3536.13       3729.74        71.79 o                         
   6   8   8      20287.32      20868.17       251.93 o                         
   8   8   8      12859.90      12509.66       233.52 o                         
  10   8   8        825.81        902.44        45.78 o                         
  12   8   8       2768.28       2505.37        71.60 o                         
  14   8   8       1488.95       1421.00        80.32 o                         
  16   8   8        383.00        281.10        62.18 o                         
  18   8   8         50.86         29.79        46.63 o                         
 -21   9   8          0.84         79.00        38.43 o                         
 -19   9   8        612.04        608.08        44.14 o                         
 -17   9   8       2524.84       2303.03        60.08 o                         
 -15   9   8        506.33        500.20        50.58 o                         
 -13   9   8        157.10        101.63        35.11 o                         
 -11   9   8         68.55         39.69        32.18 o                         
  -9   9   8       4147.13       3842.43        56.20 o                         
  -7   9   8         26.00         21.54        29.81 o                         
  -5   9   8        163.09        148.68        34.53 o                         
  -3   9   8        320.09        293.66        29.44 o                         
  -1   9   8        884.53        749.79        36.99 o                         
   1   9   8        505.31        537.33        41.81 o                         
   3   9   8       1015.89       1006.16        50.90 o                         
   5   9   8         19.37         19.42        50.01 o                         
   7   9   8       1626.71       1525.59        54.31 o                         
   9   9   8        354.95        363.53        78.56 o                         
  11   9   8        186.46        165.79        57.62 o                         
  13   9   8        215.73        186.14        88.74 o                         
  15   9   8       3455.31       2529.94       107.52 o                         
  17   9   8       1025.33        805.05       216.33 o                         
 -20  10   8        978.74       1120.57        88.23 o                         
 -18  10   8       1227.41       1385.82        51.86 o                         
 -16  10   8       1205.06       1248.64        45.38 o                         
 -14  10   8        106.22        143.52        38.28 o                         
 -12  10   8       7111.02       6698.39        79.07 o                         
 -10  10   8      11540.87      11666.98       150.27 o                         
  -8  10   8       6467.21       6427.39        69.29 o                         
  -6  10   8       1735.88       1664.12        35.60 o                         
  -4  10   8       4178.19       3996.91        50.30 o                         
  -2  10   8       3159.84       3234.82        44.74 o                         
   0  10   8        393.83        398.54        45.45 o                         
   2  10   8        459.78        438.96        47.06 o                         
   4  10   8        165.08        173.17        76.73 o                         
   6  10   8       5214.15       5074.85        90.70 o                         
   8  10   8       9554.78       8960.79       175.75 o                         
  10  10   8       2552.03       2208.92       117.23 o                         
  12  10   8         42.46        140.58        62.83 o                         
  14  10   8        949.86        696.93        69.95 o                         
  16  10   8       1080.09        887.20       189.78 o                         
 -19  11   8        265.62        305.33        43.96 o                         
 -17  11   8         26.20         73.61        45.30 o                         
 -15  11   8        154.73        148.87        38.28 o                         
 -13  11   8        911.31        873.93        40.32 o                         
 -11  11   8        451.14        492.51        39.43 o                         
  -9  11   8       2431.82       2207.13        48.60 o                         
  -7  11   8       1261.93       1222.36        35.75 o                         
  -5  11   8       1025.44       1061.21        34.66 o                         
  -3  11   8          9.87          3.36        32.31 o                         
  -1  11   8       1907.29       1910.82        38.68 o                         
   1  11   8       1389.80       1353.06        43.33 o                         
   3  11   8         74.97        109.92        43.80 o                         
   5  11   8       2347.73       2358.53        65.59 o                         
   7  11   8        541.94        675.78        53.54 o                         
   9  11   8        205.66        320.45       187.19 o                         
  11  11   8       1408.01       1456.54        66.18 o                         
  13  11   8        575.78        418.51        46.72 o                         
  15  11   8         49.97        137.55       119.83 o                         
 -18  12   8        635.61        685.53        45.40 o                         
 -16  12   8         76.57         77.29        36.10 o                         
 -14  12   8        612.44        618.61        43.56 o                         
 -12  12   8        191.67        211.64        43.54 o                         
 -10  12   8        203.32        126.58        37.04 o                         
  -8  12   8        565.14        668.61        37.94 o                         
  -6  12   8        949.14        987.62        34.52 o                         
  -4  12   8      12658.92      12344.79       131.92 o                         
  -2  12   8      30587.95      32058.22       333.91 o                         
   0  12   8       9728.06      10849.97       145.76 o                         
   2  12   8        317.07        408.39        37.68 o                         
   4  12   8       1050.96       1026.71        47.79 o                         
   6  12   8       1165.64       1239.44        56.39 o                         
   8  12   8        122.95        108.48        39.02 o                         
  10  12   8        364.78        259.00        51.27 o                         
  12  12   8         53.02         40.47        43.28 o                         
  14  12   8        243.18        253.62        39.81 o                         
 -17  13   8        281.14        332.44        55.11 o                         
 -15  13   8        320.52        400.47        37.08 o                         
 -13  13   8        111.14        170.70        46.18 o                         
 -11  13   8        398.52        451.31        66.32 o                         
  -9  13   8       1414.09       1539.92        48.51 o                         
  -7  13   8         17.29        -10.82        37.82 o                         
  -5  13   8        419.47        404.54        37.71 o                         
  -3  13   8        566.48        578.46        38.16 o                         
  -1  13   8        456.74        545.39        51.69 o                         
   1  13   8         21.29         52.76        32.60 o                         
   3  13   8         18.62        -11.38        29.83 o                         
   5  13   8          8.09        -19.72        60.39 o                         
   7  13   8         37.59         80.51        45.51 o                         
   9  13   8        179.47        100.86        49.87 o                         
  11  13   8         11.40         87.73        37.05 o                         
  13  13   8        305.07        338.12        77.72 o                         
 -16  14   8       1183.92       1120.53        72.54 o                         
 -14  14   8       1589.02       1477.55        61.19 o                         
 -12  14   8       4223.96       3975.89        90.98 o                         
 -10  14   8       3820.41       3903.94        76.78 o                         
  -8  14   8       2045.83       2243.38        50.62 o                         
  -6  14   8       8308.80       8411.85       143.60 o                         
  -4  14   8       3345.59       3244.27        68.20 o                         
  -2  14   8       4163.33       4392.51       135.01 o                         
   0  14   8       1882.87       1883.66        45.06 o                         
   2  14   8        857.70        988.68        40.26 o                         
   4  14   8       4025.82       3988.33        89.52 o                         
   6  14   8        755.80        775.92        49.78 o                         
   8  14   8       2827.29       2538.99        76.94 o                         
  10  14   8       2137.98       1845.52        61.82 o                         
  12  14   8       3092.52       2509.21        95.86 o                         
 -13  15   8         41.06         49.86        36.40 o                         
 -11  15   8         88.49         51.25        49.58 o                         
  -9  15   8       2088.51       2233.21        47.09 o                         
  -7  15   8        407.77        456.76        37.65 o                         
  -5  15   8         71.56        -32.95        32.95 o                         
  -3  15   8         39.60         48.32        36.29 o                         
  -1  15   8        947.20       1011.70        39.25 o                         
   1  15   8        618.10        680.13        45.01 o                         
   3  15   8         30.54         27.48        43.12 o                         
   5  15   8       1010.65       1099.59        72.54 o                         
   7  15   8        498.04        459.55        45.80 o                         
   9  15   8        129.03        194.42       103.63 o                         
 -12  16   8        739.53        709.89        49.23 o                         
 -10  16   8       1078.23        935.29        62.18 o                         
  -8  16   8       6703.26       6710.43       102.68 o                         
  -6  16   8       8465.74       8798.94       131.50 o                         
  -4  16   8       7832.03       7855.34       132.29 o                         
  -2  16   8       6480.42       6401.29       109.61 o                         
   0  16   8       5148.50       5045.44       108.35 o                         
   2  16   8       2790.77       2884.71        67.77 o                         
   4  16   8       5165.77       5057.03       199.49 o                         
   6  16   8       1635.11       1535.09        54.50 o                         
   8  16   8       1086.22        796.68        53.11 o                         
  -9  17   8         88.99         77.72        46.63 o                         
  -7  17   8        415.62        393.36        41.66 o                         
  -5  17   8        266.73        227.54        39.28 o                         
  -3  17   8       1785.94       1648.15        39.83 o                         
  -1  17   8        247.91        221.72        34.18 o                         
   1  17   8         40.59         17.26        32.50 o                         
   3  17   8        148.32        224.11        50.52 o                         
   5  17   8       1223.02       1125.71        59.59 o                         
 -25   1   9         53.80        107.52        51.82 o                         
 -23   1   9        251.95        299.01        41.10 o                         
 -21   1   9       2345.01       2410.59        66.72 o                         
 -19   1   9        149.32        106.22        42.00 o                         
 -17   1   9        223.93        261.57        43.13 o                         
 -15   1   9          4.34        -21.09        43.86 o                         
 -13   1   9        937.06        865.70        41.98 o                         
 -11   1   9         77.99         89.18        33.70 o                         
  -9   1   9      15169.62      14389.76       160.15 o                         
  -7   1   9      14337.40      13700.94       129.67 o                         
  -5   1   9       5206.06       5145.35        66.70 o                         
  -3   1   9       4965.26       4761.88        60.70 o                         
  -1   1   9      10901.09      10375.21       111.10 o                         
   1   1   9      12155.52      12466.93       125.79 o                         
   3   1   9       2984.28       3260.90        53.51 o                         
   5   1   9        443.75        455.82        38.01 o                         
   7   1   9      15874.25      15533.52       172.42 o                         
   9   1   9      24592.21      24915.40       297.97 o                         
  11   1   9       2879.26       3020.79        73.82 o                         
  13   1   9       2404.20       2378.04       111.06 o                         
  15   1   9       1660.02       1562.80        67.25 o                         
  17   1   9       5339.72       5157.73       211.73 o                         
  19   1   9        332.65        374.94        37.40 o                         
 -24   2   9         62.26        108.22        31.45 o                         
 -22   2   9       1074.37       1073.21        49.67 o                         
 -20   2   9       2826.35       2795.37        79.47 o                         
 -18   2   9          0.52         28.07        45.09 o                         
 -16   2   9        752.02        728.78        45.91 o                         
 -14   2   9        992.80        956.91        54.55 o                         
 -12   2   9        203.73        297.97        39.43 o                         
 -10   2   9       2079.98       2180.55        48.94 o                         
  -8   2   9        150.83        125.77        39.23 o                         
  -6   2   9        621.93        646.43        38.14 o                         
  -4   2   9        422.99        427.78        32.65 o                         
  -2   2   9         19.74         40.63        30.22 o                         
   0   2   9       2507.57       2613.49        42.78 o                         
   2   2   9        416.45        349.57        29.25 o                         
   4   2   9        912.23        927.33        40.56 o                         
   6   2   9        258.35        227.82        33.24 o                         
   8   2   9       2691.29       2694.00        50.33 o                         
  10   2   9         14.73        -41.84        41.84 o                         
  12   2   9        978.48       1053.44        53.22 o                         
  14   2   9          0.46        -26.24        51.28 o                         
  16   2   9        808.84        827.80        49.27 o                         
  18   2   9         61.43         22.85        32.88 o                         
  20   2   9        430.36        462.53        28.62 o                         
 -25   3   9         23.73         38.86        47.93 o                         
 -23   3   9         43.70         48.62        39.78 o                         
 -21   3   9        303.11        266.80        53.21 o                         
 -19   3   9         22.38         63.94        46.33 o                         
 -17   3   9        103.84         63.42        42.30 o                         
 -15   3   9         34.40         47.89        42.23 o                         
 -13   3   9          7.30          9.86        44.59 o                         
 -11   3   9        805.03        749.99        39.42 o                         
  -9   3   9       2866.29       2840.95        54.17 o                         
  -7   3   9       4701.49       4537.32        68.57 o                         
  -5   3   9      10302.87      10174.01       111.10 o                         
  -3   3   9       2595.07       2138.13        45.92 o                         
  -1   3   9       3397.28       4223.48        53.19 o                         
   1   3   9       2179.63       2129.08        39.43 o                         
   3   3   9        279.73        325.90        32.13 o                         
   5   3   9       2669.14       2741.08        44.12 o                         
   7   3   9      11684.10      11761.82       128.08 o                         
   9   3   9       9166.94       8899.18       101.41 o                         
  11   3   9       3908.90       3793.72        68.55 o                         
  13   3   9       6292.56       6557.80       108.36 o                         
  15   3   9        177.96        249.26        43.44 o                         
  17   3   9        107.49         84.01        30.44 o                         
  19   3   9        313.11        287.87        33.06 o                         
 -24   4   9        217.67        284.64        33.12 o                         
 -22   4   9          4.89         -5.60        47.86 o                         
 -20   4   9       1674.64       1655.05        54.16 o                         
 -18   4   9        364.04        298.53        44.60 o                         
 -16   4   9         36.41         92.08        44.32 o                         
 -14   4   9       1157.54       1153.25        43.05 o                         
 -12   4   9         19.16         37.94        35.99 o                         
 -10   4   9        129.72        182.72        37.19 o                         
  -8   4   9        898.05        869.09        41.23 o                         
  -6   4   9       1131.83       1184.57        45.13 o                         
  -4   4   9        257.70        342.34        43.14 o                         
  -2   4   9       2838.09       2770.55        42.80 o                         
   0   4   9        148.21         92.64        31.84 o                         
   2   4   9          1.26         -0.29        31.16 o                         
   4   4   9       4565.65       4415.60        72.37 o                         
   6   4   9        170.72        188.63        31.47 o                         
   8   4   9       2398.49       2576.38        48.62 o                         
  10   4   9        200.30        168.89        41.82 o                         
  12   4   9        901.66        890.54        45.20 o                         
  14   4   9        176.80        227.16        40.15 o                         
  16   4   9        984.51       1095.64        35.36 o                         
  18   4   9        282.51        317.84        26.44 o                         
 -23   5   9         82.26         84.53        75.13 o                         
 -21   5   9        927.57        893.00        53.21 o                         
 -19   5   9        731.34        651.06        49.30 o                         
 -17   5   9         27.31         78.34        47.49 o                         
 -15   5   9         11.78         47.01        44.27 o                         
 -13   5   9        623.83        614.38        48.74 o                         
 -11   5   9         74.18         55.87        41.20 o                         
  -9   5   9        270.68        284.53        39.07 o                         
  -7   5   9       1986.91       1883.53        44.58 o                         
  -5   5   9      12813.54      12425.69       119.96 o                         
  -3   5   9       9798.80       9343.03        98.79 o                         
  -1   5   9        199.86        239.99        30.22 o                         
   1   5   9        920.18        959.09        34.79 o                         
   3   5   9       2456.41       2340.26        36.83 o                         
   5   5   9       2143.64       2172.21        36.77 o                         
   7   5   9       2213.29       2055.00        47.34 o                         
   9   5   9       1893.77       1733.89        42.44 o                         
  11   5   9       3002.70       2937.70        72.71 o                         
  13   5   9       1121.67       1105.42        57.14 o                         
  15   5   9        212.01        209.23        32.92 o                         
  17   5   9        109.45        115.32        27.33 o                         
 -22   6   9        790.02        768.66        57.26 o                         
 -20   6   9        305.10        342.27        48.05 o                         
 -18   6   9         18.92         48.44        53.94 o                         
 -16   6   9        339.83        240.82        70.52 o                         
 -14   6   9        651.55        687.23        47.02 o                         
 -12   6   9        853.71        887.88        43.25 o                         
 -10   6   9        363.00        418.29        43.74 o                         
  -8   6   9        490.28        515.07        42.23 o                         
  -6   6   9        446.69        525.81        38.75 o                         
  -4   6   9        293.88        281.68        37.32 o                         
  -2   6   9       4080.77       4353.84        58.99 o                         
   0   6   9         12.23         39.35        32.68 o                         
   2   6   9         43.97         44.03        30.04 o                         
   4   6   9       1896.77       1895.96        42.69 o                         
   6   6   9         25.61         17.38        34.43 o                         
   8   6   9       1033.49        978.84        34.21 o                         
  10   6   9        482.53        469.53        37.52 o                         
  12   6   9         77.58         57.72        36.35 o                         
  14   6   9         66.27         22.08        33.10 o                         
  16   6   9        838.72        822.72        51.57 o                         
  18   6   9        124.29        106.22        44.04 o                         
 -23   7   9         54.76         99.25        41.45 o                         
 -21   7   9         97.26        155.27        46.67 o                         
 -19   7   9        985.61       1170.89        79.96 o                         
 -17   7   9        145.80        292.64        48.74 o                         
 -15   7   9         64.24         87.95        49.10 o                         
 -13   7   9        446.78        434.69        44.39 o                         
 -11   7   9        893.17        808.80        38.52 o                         
  -9   7   9       1539.43       1578.62        45.88 o                         
  -7   7   9       3177.98       3233.09        56.94 o                         
  -5   7   9      14649.62      14152.21       159.32 o                         
  -3   7   9      11214.69      10776.58       115.37 o                         
  -1   7   9       3864.32       4252.98        58.97 o                         
   1   7   9        252.04        280.82        30.29 o                         
   3   7   9       7246.82       6978.94       107.85 o                         
   5   7   9       4577.02       4394.28        62.97 o                         
   7   7   9      19249.49      19412.05       206.70 o                         
   9   7   9       4120.33       3992.82        68.81 o                         
  11   7   9       7569.52       7424.76       220.94 o                         
  13   7   9       4027.42       4112.97       129.01 o                         
  15   7   9       1853.19       1434.69       169.70 o                         
  17   7   9        276.27        107.52        49.23 o                         
 -22   8   9        119.36        108.88        35.68 o                         
 -20   8   9         84.05         91.18        41.55 o                         
 -18   8   9        496.65        671.51        50.73 o                         
 -16   8   9        144.33        111.30        42.20 o                         
 -14   8   9       2284.34       2311.19        92.11 o                         
 -12   8   9       1224.61       1189.96        42.21 o                         
 -10   8   9        122.83         86.25        39.86 o                         
  -8   8   9         38.51         46.40        37.79 o                         
  -6   8   9         13.88         -1.15        32.26 o                         
  -4   8   9         39.73        -16.39        35.49 o                         
  -2   8   9        248.06        318.68        41.48 o                         
   0   8   9        710.45        762.28        45.38 o                         
   2   8   9        223.94        191.86        38.20 o                         
   4   8   9          7.68        -20.75        41.93 o                         
   6   8   9        314.67        368.97        62.83 o                         
   8   8   9        346.88        392.96        55.41 o                         
  10   8   9          5.03        -21.08        47.32 o                         
  12   8   9        366.48        381.11        56.06 o                         
  14   8   9        228.51        116.59        64.77 o                         
  16   8   9        136.33        115.29        51.82 o                         
 -21   9   9         72.22         27.26        57.58 o                         
 -19   9   9         67.37         41.14        39.72 o                         
 -17   9   9        801.22        948.37        50.50 o                         
 -15   9   9        704.00        634.69        43.65 o                         
 -13   9   9         41.11         10.53        35.68 o                         
 -11   9   9       3865.98       3696.03        67.11 o                         
  -9   9   9       1357.91       1297.79        38.62 o                         
  -7   9   9       5081.00       4912.86        58.49 o                         
  -5   9   9       9216.72       8911.42       100.57 o                         
  -3   9   9       5089.23       4736.21        65.95 o                         
  -1   9   9        207.19        302.66        50.87 o                         
   1   9   9        431.35        437.60        49.29 o                         
   3   9   9       2132.94       2080.33        59.83 o                         
   5   9   9       7600.06       7389.97       139.11 o                         
   7   9   9      11266.33      10481.27       172.33 o                         
   9   9   9       1928.48       1620.33        71.17 o                         
  11   9   9       6988.86       5831.02       288.88 o                         
  13   9   9       7051.07       5352.64       189.13 o                         
  15   9   9       1017.09        601.07        58.29 o                         
 -20  10   9          4.28        -12.98        61.53 o                         
 -18  10   9         82.42        106.84        39.23 o                         
 -16  10   9       1466.10       1416.11        60.91 o                         
 -14  10   9          2.44         40.12        41.09 o                         
 -12  10   9       1236.71       1206.01        42.20 o                         
 -10  10   9         20.70         17.83        36.90 o                         
  -8  10   9          8.06         48.38        30.87 o                         
  -6  10   9        110.61         62.69        33.11 o                         
  -4  10   9       1813.01       1855.98        46.65 o                         
  -2  10   9         85.44         66.58        31.36 o                         
   0  10   9       1871.65       1736.46        46.39 o                         
   2  10   9         73.60         81.56        56.06 o                         
   4  10   9       1331.76       1290.39        53.37 o                         
   6  10   9        229.23        209.50        47.21 o                         
   8  10   9         98.27         75.36        47.19 o                         
  10  10   9        378.71        501.08        67.36 o                         
  12  10   9       1380.14       1145.14        77.72 o                         
  14  10   9        344.37        268.03        54.41 o                         
 -19  11   9         22.82        109.12        53.11 o                         
 -17  11   9         26.14         36.68        48.96 o                         
 -15  11   9          7.75         55.28        46.85 o                         
 -13  11   9         12.75         19.97        36.44 o                         
 -11  11   9        136.08        167.95        40.32 o                         
  -9  11   9        456.45        341.69        37.50 o                         
  -7  11   9       4166.54       4044.85        65.98 o                         
  -5  11   9       4345.17       4526.08        59.45 o                         
  -3  11   9       3553.85       3539.55        66.30 o                         
  -1  11   9        133.25        132.65        33.38 o                         
   1  11   9        602.80        655.16        46.33 o                         
   3  11   9       2648.75       2637.62        61.17 o                         
   5  11   9       6181.00       6455.70       132.33 o                         
   7  11   9        737.30        821.71       176.82 o                         
   9  11   9       1652.20       1597.65       116.59 o                         
  11  11   9       1258.81       1023.39       152.86 o                         
  13  11   9        764.10        548.84        41.22 o                         
 -18  12   9        211.17        253.25        49.36 o                         
 -16  12   9        525.09        502.20        45.74 o                         
 -14  12   9       1419.46       1555.20        64.49 o                         
 -12  12   9        652.04        728.22        57.02 o                         
 -10  12   9        213.71        318.05        55.91 o                         
  -8  12   9        153.50        159.14        35.36 o                         
  -6  12   9       2895.59       3095.15        50.22 o                         
  -4  12   9       1705.35       1779.53        41.38 o                         
  -2  12   9       1135.77       1109.80        38.89 o                         
   0  12   9        488.64        494.12        40.44 o                         
   2  12   9         80.54         62.48        41.94 o                         
   4  12   9        322.83        363.47        48.46 o                         
   6  12   9         76.94         65.55        46.10 o                         
   8  12   9        415.26        448.75        56.65 o                         
  10  12   9         18.36         38.86        44.88 o                         
  12  12   9        616.95        495.39        39.84 o                         
 -17  13   9          0.27         55.70        55.70 o                         
 -15  13   9         14.52         18.16        36.20 o                         
 -13  13   9        658.23        651.93        54.58 o                         
 -11  13   9         19.48         50.00       181.36 o                         
  -9  13   9       1009.26       1071.85        51.78 o                         
  -7  13   9       1471.72       1418.11        54.67 o                         
  -5  13   9       2301.01       2300.56        54.03 o                         
  -3  13   9        445.77        451.92        34.29 o                         
  -1  13   9        142.41        145.55        41.14 o                         
   1  13   9        212.07        202.48        41.67 o                         
   3  13   9        170.53        234.61        33.43 o                         
   5  13   9       1224.06       1199.36        50.50 o                         
   7  13   9       3151.86       2856.33       121.77 o                         
   9  13   9       1386.65       1323.17        54.50 o                         
  11  13   9        242.15        224.47        36.17 o                         
 -14  14   9        955.24       1143.40        42.74 o                         
 -12  14   9        245.86        373.50       121.12 o                         
 -10  14   9         86.20        130.71        41.80 o                         
  -8  14   9       1303.28       1422.63        44.10 o                         
  -6  14   9        555.38        470.73        37.64 o                         
  -4  14   9        214.89        296.04        37.51 o                         
  -2  14   9         10.09          5.09        34.60 o                         
   0  14   9        285.16        345.17        55.40 o                         
   2  14   9         25.86        -41.47        41.47 o                         
   4  14   9       1468.43       1364.80        55.74 o                         
   6  14   9        343.91        338.23        38.98 o                         
   8  14   9        376.51        342.77        42.14 o                         
  10  14   9        254.90        226.01        38.86 o                         
 -13  15   9        504.06        487.07        42.75 o                         
 -11  15   9        739.56        887.16        51.50 o                         
  -9  15   9       2119.56       2132.34        52.54 o                         
  -7  15   9       4665.72       4317.46        91.91 o                         
  -5  15   9       2205.80       2045.60        46.73 o                         
  -3  15   9        672.78        752.54        35.27 o                         
  -1  15   9       2755.23       2865.52        65.96 o                         
   1  15   9       2425.25       2422.22        61.02 o                         
   3  15   9        161.79        158.33        36.46 o                         
   5  15   9       2157.87       2000.22       136.02 o                         
   7  15   9       9981.59       8825.70       215.04 o                         
 -10  16   9         35.88         -3.09        59.59 o                         
  -8  16   9       4653.62       4209.15       240.30 o                         
  -6  16   9       1035.86       1013.05        36.21 o                         
  -4  16   9        291.45        357.52        28.44 o                         
  -2  16   9         66.07         78.86        31.04 o                         
   0  16   9        722.17        745.27        37.19 o                         
   2  16   9         14.65        -24.31        32.20 o                         
   4  16   9         18.53         51.96        32.02 o                         
  -3  17   9       1285.90       1399.04        68.66 o                         
  -1  17   9       2070.53       1925.74       154.15 o                         
   1  17   9        604.46        475.42        51.82 o                         
 -24   0  10       2171.50       2134.84        90.68 o                         
 -22   0  10       5675.36       4940.54       283.05 o                         
 -20   0  10      10187.47      10248.34       239.57 o                         
 -18   0  10       4666.89       4633.04       107.70 o                         
 -16   0  10       1185.68       1031.21        64.26 o                         
 -14   0  10        114.88         88.26        58.74 o                         
 -12   0  10       1592.58       1613.27        71.42 o                         
 -10   0  10       5553.46       5355.16       102.73 o                         
  -8   0  10       5328.68       5269.33        99.90 o                         
  -6   0  10       3891.70       4037.43        92.00 o                         
  -4   0  10       4749.71       4638.65        90.36 o                         
  -2   0  10        565.61        540.60        46.92 o                         
   0   0  10       3052.67       2766.43        81.05 o                         
   2   0  10       1514.82       1580.39        54.60 o                         
   4   0  10       7683.06       8015.11       116.84 o                         
   6   0  10       1694.52       1759.11        56.05 o                         
   8   0  10       3649.44       3658.76        90.82 o                         
  10   0  10        884.03       1041.85        55.84 o                         
  12   0  10       2154.04       2147.94        71.95 o                         
  14   0  10        907.91       1122.87        70.88 o                         
  16   0  10       1643.80       1636.97        56.77 o                         
  18   0  10       3677.73       3543.49        91.14 o                         
 -23   1  10          4.16         45.56        38.70 o                         
 -21   1  10         14.13        -35.52        35.52 o                         
 -19   1  10        157.42        113.22        42.88 o                         
 -17   1  10         15.61        -42.66        42.66 o                         
 -15   1  10          1.58        -38.08        38.75 o                         
 -13   1  10       3751.46       3823.40        92.15 o                         
 -11   1  10        418.04        423.29        38.18 o                         
  -9   1  10        725.75        678.40        40.63 o                         
  -7   1  10        342.56        299.83        37.70 o                         
  -5   1  10       2207.26       2242.13        73.26 o                         
  -3   1  10       1126.05       1217.63        36.87 o                         
  -1   1  10        648.17        633.10        39.86 o                         
   1   1  10       2977.24       3112.50        53.92 o                         
   3   1  10       1214.94       1204.46        57.29 o                         
   5   1  10       2453.09       2597.37        52.63 o                         
   7   1  10       4404.62       4702.80        70.32 o                         
   9   1  10       1590.09       1685.41        51.55 o                         
  11   1  10         38.69         79.47        49.16 o                         
  13   1  10        352.26        421.12        47.39 o                         
  15   1  10         37.07         30.95        41.93 o                         
  17   1  10         28.40         71.43        35.32 o                         
 -24   2  10       1007.18       1099.80        66.07 o                         
 -22   2  10       1256.87       1124.19        44.56 o                         
 -20   2  10       1118.71       1109.93        49.27 o                         
 -18   2  10       1297.24       1332.48        50.21 o                         
 -16   2  10       2832.98       2800.81       104.12 o                         
 -14   2  10       2630.35       2450.17        53.99 o                         
 -12   2  10       1090.93        987.87        40.10 o                         
 -10   2  10        395.74        410.87        42.40 o                         
  -8   2  10       1736.25       1679.13        48.11 o                         
  -6   2  10          4.95         39.42        42.74 o                         
  -4   2  10       1134.54       1067.10        43.83 o                         
  -2   2  10         15.25         47.37        34.19 o                         
   0   2  10       5254.92       5148.00       108.61 o                         
   2   2  10        645.21        626.22        34.02 o                         
   4   2  10       2534.94       2736.25        54.65 o                         
   6   2  10       6846.42       7284.99        76.30 o                         
   8   2  10       7564.21       7867.03        83.38 o                         
  10   2  10       5589.02       5520.82        80.08 o                         
  12   2  10       7172.35       7404.84       182.29 o                         
  14   2  10        574.97        577.06        38.65 o                         
  16   2  10       1844.47       1757.56        57.55 o                         
  18   2  10        488.79        505.15        28.61 o                         
 -23   3  10         98.45         50.48        55.87 o                         
 -21   3  10          0.45        -33.72        41.57 o                         
 -19   3  10        110.53        173.61        44.86 o                         
 -17   3  10       2538.64       2688.89        60.91 o                         
 -15   3  10       1203.47       1136.90        51.38 o                         
 -13   3  10         59.17         16.30        41.37 o                         
 -11   3  10          1.57         10.98        37.27 o                         
  -9   3  10       1117.96       1211.21        50.52 o                         
  -7   3  10        136.64        101.62        48.69 o                         
  -5   3  10        132.31         99.25        48.01 o                         
  -3   3  10        442.47        390.64        40.03 o                         
  -1   3  10       2402.85       2409.21        49.64 o                         
   1   3  10         29.26         50.34        33.69 o                         
   3   3  10          3.14         24.04        33.81 o                         
   5   3  10       1121.70       1254.83        44.14 o                         
   7   3  10         93.43         78.38        37.82 o                         
   9   3  10          9.75         64.89        37.35 o                         
  11   3  10        558.65        524.96        43.32 o                         
  13   3  10       2970.69       2998.94        58.13 o                         
  15   3  10          0.20        -25.13        36.85 o                         
  17   3  10        591.03        659.94        76.49 o                         
 -22   4  10       1822.21       1570.88       101.53 o                         
 -20   4  10        358.78        377.95        38.50 o                         
 -18   4  10        355.53        290.49        42.84 o                         
 -16   4  10       1312.91       1306.66        63.47 o                         
 -14   4  10        583.84        552.46        40.55 o                         
 -12   4  10         65.98         99.74        37.07 o                         
 -10   4  10         60.22         20.62        41.45 o                         
  -8   4  10       1191.53       1270.31        49.25 o                         
  -6   4  10        107.49        106.14        46.36 o                         
  -4   4  10          2.89          9.17        42.63 o                         
  -2   4  10        569.00        557.04        39.21 o                         
   0   4  10         34.02         48.46        36.24 o                         
   2   4  10        272.60        357.66        36.46 o                         
   4   4  10        559.43        621.19        35.23 o                         
   6   4  10       1263.07       1253.59        39.80 o                         
   8   4  10       2459.10       2511.77        46.48 o                         
  10   4  10       2331.84       2369.54        54.18 o                         
  12   4  10       1520.19       1580.05        56.72 o                         
  14   4  10         97.61        142.75        33.42 o                         
  16   4  10       2482.26       2259.60       114.07 o                         
  18   4  10        420.99        318.67        50.52 o                         
 -23   5  10         63.57        113.86        38.60 o                         
 -21   5  10       1241.03       1288.92        58.42 o                         
 -19   5  10       1867.38       1724.09        53.75 o                         
 -17   5  10         57.15         88.45        52.08 o                         
 -15   5  10         43.93        -51.87        51.87 o                         
 -13   5  10        399.05        414.21        45.21 o                         
 -11   5  10       2629.17       2627.81        57.79 o                         
  -9   5  10       3007.14       3223.04       101.34 o                         
  -7   5  10       2243.63       2450.50        53.95 o                         
  -5   5  10       1217.25       1282.07        46.92 o                         
  -3   5  10      10689.35      10968.46       141.47 o                         
  -1   5  10       4843.91       4874.98        81.45 o                         
   1   5  10        111.30         88.32        36.44 o                         
   3   5  10       4006.58       4238.90        64.72 o                         
   5   5  10       1642.63       1724.04        34.98 o                         
   7   5  10        392.21        426.95        34.78 o                         
   9   5  10        164.07        151.58        36.06 o                         
  11   5  10         27.25         10.81        40.84 o                         
  13   5  10        845.24        819.24        55.70 o                         
  15   5  10       1276.09       1225.93        49.05 o                         
  17   5  10        657.25        331.40       141.20 o                         
 -22   6  10        934.09        982.23        46.79 o                         
 -20   6  10      16237.61      15966.47       236.10 o                         
 -18   6  10       4537.10       4381.85        93.99 o                         
 -16   6  10        260.23        324.95        68.25 o                         
 -14   6  10        334.06        357.45        48.87 o                         
 -12   6  10       1183.29       1032.44        43.19 o                         
 -10   6  10        116.68        145.73        46.04 o                         
  -8   6  10       3053.13       2981.91        71.00 o                         
  -6   6  10          5.56        -24.35        44.82 o                         
  -4   6  10       1756.47       1701.64        65.78 o                         
  -2   6  10        466.26        434.51        36.60 o                         
   0   6  10        703.13        737.19        36.74 o                         
   2   6  10         78.81         79.37        32.73 o                         
   4   6  10        116.58        118.09        30.75 o                         
   6   6  10        297.08        263.51        32.44 o                         
   8   6  10       8082.65       7837.25       195.17 o                         
  10   6  10       2238.46       2350.64        66.41 o                         
  12   6  10        199.11        178.22        37.27 o                         
  14   6  10        442.95        398.45        34.14 o                         
  16   6  10       4007.02       2323.49       564.15 o                         
 -21   7  10        185.75        194.98        42.59 o                         
 -19   7  10        684.05        663.92        53.56 o                         
 -17   7  10       1997.90       2216.93        57.85 o                         
 -15   7  10       1866.56       1995.58        58.50 o                         
 -13   7  10       3252.95       3325.23        71.45 o                         
 -11   7  10         18.45         55.37        50.78 o                         
  -9   7  10       3131.76       3254.43        58.01 o                         
  -7   7  10        865.65        814.14        43.73 o                         
  -5   7  10       4547.12       4704.03        64.30 o                         
  -3   7  10       3439.12       3714.22        56.70 o                         
  -1   7  10        700.32        751.71        46.38 o                         
   1   7  10      12767.31      13439.80       125.28 o                         
   3   7  10       1304.41       1477.77        36.53 o                         
   5   7  10       2704.79       2777.95        74.40 o                         
   7   7  10        391.83        299.66        37.06 o                         
   9   7  10       1046.07       1048.42        41.81 o                         
  11   7  10         44.92         89.33        37.44 o                         
  13   7  10       2510.07       1844.32       225.40 o                         
  15   7  10       1656.51        974.88       255.84 o                         
 -20   8  10       1010.05        963.27        58.20 o                         
 -18   8  10       1345.70       1311.73        44.79 o                         
 -16   8  10       1566.68       1397.38        45.71 o                         
 -14   8  10       3633.13       3761.62        73.26 o                         
 -12   8  10       1168.47       1129.36        51.54 o                         
 -10   8  10       1082.13        977.20        43.69 o                         
  -8   8  10         20.53         76.13        44.17 o                         
  -6   8  10        490.48        505.84        53.97 o                         
  -4   8  10        331.31        339.98        45.87 o                         
  -2   8  10        185.78        249.03        50.75 o                         
   0   8  10       3043.00       2946.82        71.12 o                         
   2   8  10        413.76        487.38        39.50 o                         
   4   8  10       1567.34       1614.26        77.88 o                         
   6   8  10       7364.90       7170.20       155.85 o                         
   8   8  10      16854.20      15885.60       369.13 o                         
  10   8  10       3518.92       3071.38       149.62 o                         
  12   8  10        584.64        473.22       103.63 o                         
  14   8  10        258.50        155.45        53.11 o                         
  16   8  10       1291.14       1064.83        60.88 o                         
 -19   9  10          5.61         11.90        38.05 o                         
 -17   9  10       1812.99       1745.53       112.93 o                         
 -15   9  10       1062.14        914.28        47.84 o                         
 -13   9  10         48.49         66.70        47.35 o                         
 -11   9  10       3527.03       3271.49        61.77 o                         
  -9   9  10         61.19         43.31        36.57 o                         
  -7   9  10        769.26        986.21        39.88 o                         
  -5   9  10        368.85        318.12        36.20 o                         
  -3   9  10        664.11        595.14        37.71 o                         
  -1   9  10         32.82         72.49        44.05 o                         
   1   9  10        216.34        195.91        47.49 o                         
   3   9  10       2863.98       2952.38        82.01 o                         
   5   9  10          5.14        -18.86        48.39 o                         
   7   9  10        531.25        473.05        50.14 o                         
   9   9  10       2361.83       2181.14        97.80 o                         
  11   9  10        206.65        201.34        51.34 o                         
  13   9  10       1816.30       1516.30       384.74 o                         
  15   9  10        604.67        487.07        55.70 o                         
 -20  10  10       3004.17       2932.81       123.06 o                         
 -18  10  10       1557.22       1505.51        52.72 o                         
 -16  10  10        108.94         42.81        41.13 o                         
 -14  10  10        672.00        684.98        40.43 o                         
 -12  10  10        649.86        673.36        40.90 o                         
 -10  10  10         94.59        111.01        37.27 o                         
  -8  10  10         18.69         79.39        38.22 o                         
  -6  10  10        112.61        131.93        32.84 o                         
  -4  10  10        424.94        398.25        35.78 o                         
  -2  10  10         51.56         83.90        37.09 o                         
   0  10  10         24.76          3.77        37.36 o                         
   2  10  10        734.60        711.12        50.73 o                         
   4  10  10         51.91         89.21        46.98 o                         
   6  10  10       7014.51       7448.70       455.99 o                         
   8  10  10       4765.23       4875.44       544.07 o                         
  10  10  10       2876.08       2550.66       422.30 o                         
  12  10  10        108.53        127.44        29.82 o                         
 -17  11  10         19.77          4.18        43.20 o                         
 -15  11  10         10.78         95.99        40.20 o                         
 -13  11  10       1165.76       1339.15        71.43 o                         
 -11  11  10       1689.16       1831.19        63.76 o                         
  -9  11  10       1131.61       1068.88        43.69 o                         
  -7  11  10       2053.93       2012.94        44.91 o                         
  -5  11  10        985.65       1046.22        38.79 o                         
  -3  11  10       1336.02       1239.14        47.18 o                         
  -1  11  10        923.87        892.09        39.06 o                         
   1  11  10        266.17        273.43        39.35 o                         
   3  11  10        255.59        337.92        41.27 o                         
   5  11  10       2172.46       2205.67        65.63 o                         
   7  11  10       1095.88       1241.75        64.55 o                         
   9  11  10       3048.34       3084.16        84.03 o                         
  11  11  10          3.22         63.07        34.30 o                         
 -16  12  10         65.05        127.40        56.32 o                         
 -14  12  10         98.54        176.79        52.66 o                         
 -12  12  10        138.47        147.88        49.99 o                         
 -10  12  10         20.05         36.71        42.11 o                         
  -8  12  10        324.84        292.74        39.05 o                         
  -6  12  10         12.22         46.87        35.55 o                         
  -4  12  10        325.73        291.05        37.99 o                         
  -2  12  10        250.27        254.50        35.90 o                         
   0  12  10         16.03         58.31        40.63 o                         
   2  12  10         49.11         83.55        39.57 o                         
   4  12  10        382.56        384.34        39.55 o                         
   6  12  10        502.25        508.57        59.65 o                         
   8  12  10        167.93        131.41        48.52 o                         
  10  12  10         69.90         84.08        32.59 o                         
 -15  13  10          2.75         47.09        63.48 o                         
 -13  13  10        206.98        176.14        45.52 o                         
 -11  13  10         92.55        107.02        53.70 o                         
  -9  13  10         14.55        -11.66        78.37 o                         
  -7  13  10         16.00         24.76        42.40 o                         
  -5  13  10        471.42        551.60        36.83 o                         
  -3  13  10        206.17        132.10        39.51 o                         
  -1  13  10        805.10        814.53        51.40 o                         
   1  13  10       1006.84        937.44        43.75 o                         
   3  13  10         30.59          2.76        37.96 o                         
   5  13  10         12.08         -9.40        32.48 o                         
   7  13  10         44.65         89.81        37.58 o                         
   9  13  10         12.90        -30.42        30.42 o                         
 -12  14  10         66.27        156.46        63.48 o                         
 -10  14  10         71.60        112.64        34.05 o                         
  -8  14  10        454.67        450.18        69.95 o                         
  -6  14  10        326.93        304.36        34.17 o                         
  -4  14  10        411.71        398.76        51.96 o                         
  -2  14  10        123.23        106.08        36.55 o                         
   0  14  10        134.19        154.95        44.44 o                         
   2  14  10        221.53        201.21        36.64 o                         
   4  14  10         79.27         96.73        40.81 o                         
   6  14  10       2212.21       1783.78        77.72 o                         
 -11  15  10        476.52        537.60        45.34 o                         
  -9  15  10        679.40        748.25        40.43 o                         
  -7  15  10          0.75         16.17        50.16 o                         
  -5  15  10       2372.90       2246.10        54.82 o                         
  -3  15  10       1148.93       1268.03        41.70 o                         
  -1  15  10        696.05        660.66        66.07 o                         
   1  15  10        764.04        663.34        36.97 o                         
   3  15  10         38.92         61.91        47.28 o                         
   5  15  10        123.93        141.20        50.52 o                         
  -6  16  10          1.45        -23.74        31.90 o                         
  -4  16  10         18.41         17.56        32.37 o                         
  -2  16  10          5.50        -15.54        50.52 o                         
   0  16  10          3.00         -8.42        34.81 o                         
   2  16  10        423.34        317.38        47.93 o                         
 -23   1  11        324.79        384.74        58.29 o                         
 -21   1  11       5472.38       5740.64       220.19 o                         
 -19   1  11       6164.99       6226.80       216.19 o                         
 -17   1  11       2318.25       2195.07        52.55 o                         
 -15   1  11       5274.44       5304.40       112.81 o                         
 -13   1  11       6386.70       6674.76       155.93 o                         
 -11   1  11       1049.41       1077.09        39.87 o                         
  -9   1  11       4457.20       4469.80        78.12 o                         
  -7   1  11       3691.68       3741.08        63.57 o                         
  -5   1  11      12979.09      13612.89       239.44 o                         
  -3   1  11      13726.45      14140.67       195.48 o                         
  -1   1  11        279.69        484.09        41.32 o                         
   1   1  11        167.27        119.36        41.72 o                         
   3   1  11       1579.02       1657.69        62.65 o                         
   5   1  11       2902.63       3047.54        86.26 o                         
   7   1  11          0.92        -19.57        48.92 o                         
   9   1  11       1363.85       1346.34        55.74 o                         
  11   1  11         74.58         29.18        47.62 o                         
  13   1  11        238.02        282.93        43.72 o                         
  15   1  11         24.46         -0.04        39.45 o                         
  17   1  11       1444.79       1313.46       140.78 o                         
 -22   2  11          3.17         32.87        36.32 o                         
 -20   2  11         28.30         33.49        40.45 o                         
 -18   2  11        276.70        285.88        43.55 o                         
 -16   2  11        400.05        422.44        47.03 o                         
 -14   2  11          2.31        -26.32        42.10 o                         
 -12   2  11        958.20        803.74        36.69 o                         
 -10   2  11        588.57        483.11        42.32 o                         
  -8   2  11        544.06        575.68        47.83 o                         
  -6   2  11         49.21          7.08        45.61 o                         
  -4   2  11       3826.27       3831.67        65.47 o                         
  -2   2  11        888.75        863.38        40.01 o                         
   0   2  11       1624.76       1655.00        55.79 o                         
   2   2  11        871.76        844.06        38.39 o                         
   4   2  11       1167.32       1254.32        37.75 o                         
   6   2  11        154.09        202.29        35.26 o                         
   8   2  11          9.46         17.56        40.30 o                         
  10   2  11         72.40         60.21        43.52 o                         
  12   2  11        728.74        679.24        42.72 o                         
  14   2  11        210.22        241.32        32.97 o                         
  16   2  11        537.10        566.47        30.28 o                         
 -21   3  11       1664.47       1826.70        52.05 o                         
 -19   3  11        430.31        541.88        51.86 o                         
 -17   3  11       2334.55       2261.22       104.94 o                         
 -15   3  11       2080.44       2010.23        52.22 o                         
 -13   3  11       6122.44       5856.62        97.80 o                         
 -11   3  11       1272.67       1339.07        42.37 o                         
  -9   3  11       1610.98       1633.95        61.04 o                         
  -7   3  11       2076.83       2165.32        54.90 o                         
  -5   3  11       6374.33       6823.26        97.62 o                         
  -3   3  11       3046.91       3252.51        70.00 o                         
  -1   3  11        367.76        477.77        39.54 o                         
   1   3  11        256.41        334.43        37.16 o                         
   3   3  11         57.27         67.19        34.59 o                         
   5   3  11        471.81        554.62        41.26 o                         
   7   3  11         34.65         20.46        35.39 o                         
   9   3  11        129.39        141.93        45.57 o                         
  11   3  11        132.41         93.91        42.92 o                         
  13   3  11          5.55         32.02        38.10 o                         
  15   3  11        675.67        688.02        33.70 o                         
 -22   4  11          1.35         72.56        35.97 o                         
 -20   4  11        938.56       1030.31        46.93 o                         
 -18   4  11          4.35         -9.70        48.17 o                         
 -16   4  11        121.52        210.70        48.64 o                         
 -14   4  11        165.49        262.52        44.64 o                         
 -12   4  11        965.39        925.72        48.69 o                         
 -10   4  11         42.04         86.46        43.25 o                         
  -8   4  11        680.60        741.67        52.64 o                         
  -6   4  11         65.81         88.03        48.09 o                         
  -4   4  11         38.89         13.44        41.83 o                         
  -2   4  11          5.32         21.53        40.78 o                         
   0   4  11        528.17        629.94        39.85 o                         
   2   4  11        555.91        613.41        41.32 o                         
   4   4  11       1570.10       1626.42        54.67 o                         
   6   4  11         46.81         32.64        38.55 o                         
   8   4  11         72.62         53.22        45.51 o                         
  10   4  11        533.08        624.46        44.82 o                         
  12   4  11        363.45        359.94        37.24 o                         
  14   4  11        278.81        205.02        27.14 o                         
  16   4  11        200.14        150.24        33.38 o                         
 -21   5  11       2526.92       2416.22       120.83 o                         
 -19   5  11       1581.08       1722.43       100.59 o                         
 -17   5  11        187.52        191.14        49.54 o                         
 -15   5  11       3445.00       3411.33        93.45 o                         
 -13   5  11        627.31        676.38        57.77 o                         
 -11   5  11        241.61        210.51        47.28 o                         
  -9   5  11       1302.75       1377.74        47.97 o                         
  -7   5  11       2449.55       2485.11        62.64 o                         
  -5   5  11       1119.05       1173.96        46.12 o                         
  -3   5  11       5262.54       5656.91        73.72 o                         
  -1   5  11        646.83        762.54        50.94 o                         
   1   5  11        787.15        831.66        37.68 o                         
   3   5  11         96.80         58.14        33.31 o                         
   5   5  11        198.40        201.35        34.81 o                         
   7   5  11          2.06         49.99        40.65 o                         
   9   5  11        175.26        181.06        39.15 o                         
  11   5  11          6.05         25.19        42.73 o                         
  13   5  11        364.58        322.99        34.70 o                         
  15   5  11         74.66         45.05        43.50 o                         
 -20   6  11        197.04        198.19        41.44 o                         
 -18   6  11          2.21        -44.90        44.90 o                         
 -16   6  11        111.79        130.48        49.15 o                         
 -14   6  11        436.61        431.81        57.08 o                         
 -12   6  11        283.07        261.70        48.98 o                         
 -10   6  11          3.26         43.31        43.99 o                         
  -8   6  11          3.03         40.89        37.87 o                         
  -6   6  11        761.82        775.10        46.31 o                         
  -4   6  11        245.46        240.24        40.44 o                         
  -2   6  11        741.96        779.14        41.26 o                         
   0   6  11         36.95         44.35        47.77 o                         
   2   6  11        222.16        202.55        33.60 o                         
   4   6  11        142.16        176.27        36.97 o                         
   6   6  11        217.25        301.30        45.83 o                         
   8   6  11        208.10        152.72        36.88 o                         
  10   6  11         70.49         77.48        34.61 o                         
  12   6  11        754.19        787.00        54.78 o                         
  14   6  11        356.46        313.49        66.07 o                         
 -19   7  11       7560.79       7600.28       168.87 o                         
 -17   7  11       3437.75       3545.45        97.12 o                         
 -15   7  11       6763.48       6903.71       100.98 o                         
 -13   7  11        311.25        271.63        47.92 o                         
 -11   7  11       4610.97       4548.50       139.16 o                         
  -9   7  11       8597.04       8843.64       110.93 o                         
  -7   7  11       8066.32       7701.77       108.42 o                         
  -5   7  11       1304.73       1404.50        49.05 o                         
  -3   7  11       1522.39       1587.73        43.24 o                         
  -1   7  11       4953.84       5217.23        76.07 o                         
   1   7  11       1695.59       1867.15        89.40 o                         
   3   7  11        435.24        421.68        37.97 o                         
   5   7  11        396.45        420.24        45.11 o                         
   7   7  11         66.65         52.23        35.97 o                         
   9   7  11        512.49        599.07        60.57 o                         
  11   7  11          3.64        -38.59        53.50 o                         
  13   7  11        680.82        491.43       161.93 o                         
 -20   8  11          9.62        -68.66        68.66 o                         
 -18   8  11         69.44         87.01        37.11 o                         
 -16   8  11         84.37         86.15        39.60 o                         
 -14   8  11         74.20         63.66        43.35 o                         
 -12   8  11        358.40        305.58        51.31 o                         
 -10   8  11        152.81        165.06        37.82 o                         
  -8   8  11        208.78        116.79        37.90 o                         
  -6   8  11       2818.23       2691.36        67.56 o                         
  -4   8  11       1182.66       1270.74        60.43 o                         
  -2   8  11          9.31         -4.93        51.35 o                         
   0   8  11        481.37        650.45        52.41 o                         
   2   8  11         87.14         33.37        58.09 o                         
   4   8  11       1902.35       2059.70       117.88 o                         
   6   8  11        266.95        216.39        61.05 o                         
   8   8  11        296.16        278.91        49.06 o                         
  10   8  11       1192.88       1212.67        95.21 o                         
  12   8  11        391.67        184.44        89.38 o                         
  14   8  11         33.97        -33.90        33.90 o                         
 -19   9  11       3987.70       3735.58        91.60 o                         
 -17   9  11       9009.57       9104.12       219.24 o                         
 -15   9  11       3830.87       3928.66        72.13 o                         
 -13   9  11        142.58        240.69        50.60 o                         
 -11   9  11       2221.84       2033.30        57.35 o                         
  -9   9  11      10566.87      10606.33       171.85 o                         
  -7   9  11       6416.36       6537.54       173.24 o                         
  -5   9  11        843.53        779.07        44.76 o                         
  -3   9  11        108.38        130.72        38.47 o                         
  -1   9  11       1928.43       2023.14        56.09 o                         
   1   9  11       1535.27       1701.96        67.97 o                         
   3   9  11        799.67        795.26        66.18 o                         
   5   9  11        185.94         77.31        52.96 o                         
   7   9  11         57.71         -3.67        51.75 o                         
   9   9  11         11.07         70.51        47.69 o                         
  11   9  11        357.16        297.28       111.41 o                         
  13   9  11        393.78        257.11        72.54 o                         
 -16  10  11        607.21        508.14        39.02 o                         
 -14  10  11        190.67        205.93        43.18 o                         
 -12  10  11         88.02        109.20        52.67 o                         
 -10  10  11        204.16        188.67        35.67 o                         
  -8  10  11        541.98        486.84        38.54 o                         
  -6  10  11         87.67         57.41        36.90 o                         
  -4  10  11         40.89         41.12        36.57 o                         
  -2  10  11         14.41         58.51        44.67 o                         
   0  10  11        237.91        216.41        42.84 o                         
   2  10  11        141.98        115.11        46.04 o                         
   4  10  11        636.54        662.61        62.50 o                         
   6  10  11        862.11        664.99        52.28 o                         
   8  10  11        409.30        294.96        40.03 o                         
  10  10  11         94.66         90.89        37.61 o                         
  12  10  11        873.00        611.15       125.65 o                         
 -17  11  11        734.67        766.88        63.48 o                         
 -15  11  11        548.90        587.02        82.91 o                         
 -13  11  11        314.28        382.82       108.81 o                         
 -11  11  11        147.59        119.19        40.18 o                         
  -9  11  11       2540.63       2592.07        53.13 o                         
  -7  11  11       4145.27       4396.62        72.12 o                         
  -5  11  11       2175.24       2131.33        49.63 o                         
  -3  11  11       1530.65       1393.13        45.04 o                         
  -1  11  11        525.96        477.58        51.30 o                         
   1  11  11        666.85        717.57        46.18 o                         
   3  11  11        643.78        598.76        45.12 o                         
   5  11  11         69.60         30.68        34.34 o                         
   7  11  11         30.83         -0.82        33.15 o                         
   9  11  11        102.46        115.94        31.18 o                         
  11  11  11         28.82         32.28        33.30 o                         
 -16  12  11        200.81        174.30        44.32 o                         
 -14  12  11         55.80         94.19        43.40 o                         
 -12  12  11        530.16        646.97        74.14 o                         
 -10  12  11         37.72         26.82        39.01 o                         
  -8  12  11        174.55        199.53        43.22 o                         
  -6  12  11          9.27         -2.48        40.71 o                         
  -4  12  11         64.78         52.37        40.01 o                         
  -2  12  11         98.64         54.97        41.86 o                         
   0  12  11       1018.00        975.23        43.67 o                         
   2  12  11        789.93        664.85        49.13 o                         
   4  12  11        104.23        142.53        39.22 o                         
   6  12  11         19.00         17.13        44.37 o                         
   8  12  11       1299.80       1212.32        60.37 o                         
 -13  13  11        336.13        312.48        38.56 o                         
 -11  13  11       1215.22       1081.28        65.42 o                         
  -9  13  11        982.54        999.69        49.13 o                         
  -7  13  11        170.19        172.36        79.67 o                         
  -5  13  11         96.91         87.43        34.99 o                         
  -3  13  11        463.71        441.68        36.93 o                         
  -1  13  11        701.31        656.35        57.69 o                         
   1  13  11        593.53        586.93        57.75 o                         
   3  13  11        102.47         12.18        53.89 o                         
   5  13  11        749.22        712.46        39.48 o                         
   7  13  11          2.91         -9.20        32.05 o                         
 -10  14  11       1314.74       1252.52       108.81 o                         
  -8  14  11       1053.86       1142.42        58.29 o                         
  -6  14  11        868.76        742.55        43.94 o                         
  -4  14  11        209.44        173.05        34.02 o                         
  -2  14  11         54.86         71.19        41.67 o                         
   0  14  11         23.08         97.16        58.29 o                         
   2  14  11        498.43        597.18        60.88 o                         
   4  14  11       2815.86       2444.56        87.44 o                         
  -7  15  11       1421.56       1214.19        42.11 o                         
  -5  15  11       2904.74       2655.93        70.03 o                         
  -3  15  11       1241.74       1268.21        67.36 o                         
 -20   0  12       3449.21       3052.72        94.45 o                         
 -18   0  12       2748.45       2880.94       126.12 o                         
 -16   0  12       3495.46       3668.02        92.95 o                         
 -14   0  12       2197.68       2088.56        70.96 o                         
 -12   0  12       1400.98       1435.88       104.68 o                         
 -10   0  12        737.34        753.35        58.90 o                         
  -8   0  12      10237.61      10382.14       177.19 o                         
  -6   0  12       5650.43       5560.13       161.57 o                         
  -4   0  12      33260.97      34631.42       462.65 o                         
  -2   0  12      62677.90      65773.41       753.93 o                         
   0   0  12      25374.31      26445.53       336.13 o                         
   2   0  12      10416.04      10699.74       158.94 o                         
   4   0  12       3008.76       3216.03        77.62 o                         
   6   0  12        527.17        607.41        60.89 o                         
   8   0  12       4088.76       4364.51       152.60 o                         
  10   0  12        129.47        108.44        54.68 o                         
  12   0  12        418.08        430.64        49.66 o                         
  14   0  12         10.98         23.63        39.89 o                         
 -21   1  12        101.87        110.97        36.75 o                         
 -19   1  12         27.92         61.20        36.86 o                         
 -17   1  12          4.86        -34.60        48.22 o                         
 -15   1  12          5.55        -42.73        42.73 o                         
 -13   1  12        311.71        346.45        46.18 o                         
 -11   1  12         81.58         72.14        39.43 o                         
  -9   1  12         14.72         94.07        53.14 o                         
  -7   1  12        207.73        174.76        52.62 o                         
  -5   1  12       1918.42       1704.61        54.18 o                         
  -3   1  12        372.63        404.16        41.85 o                         
  -1   1  12       1112.18       1086.17        50.15 o                         
   1   1  12         83.01         74.28        47.36 o                         
   3   1  12         17.20        -18.80        42.97 o                         
   5   1  12        435.27        405.19        47.11 o                         
   7   1  12        161.23        118.31        50.16 o                         
   9   1  12        180.59        177.08        47.87 o                         
  11   1  12         97.30        109.21        43.85 o                         
  13   1  12        148.08        175.26        37.85 o                         
  15   1  12        292.26        268.58        37.58 o                         
 -20   2  12        201.70        204.16        34.78 o                         
 -18   2  12       1268.57       1212.37        47.06 o                         
 -16   2  12       6054.53       5946.88       243.85 o                         
 -14   2  12       9453.15       8918.78       212.58 o                         
 -12   2  12       4184.05       4196.80        70.13 o                         
 -10   2  12        580.80        556.64        40.28 o                         
  -8   2  12       7641.88       7757.13       115.92 o                         
  -6   2  12       4768.72       4719.55        90.33 o                         
  -4   2  12        581.69        638.76        47.04 o                         
  -2   2  12       8296.47       8877.62       100.37 o                         
   0   2  12        345.41        317.32        37.52 o                         
   2   2  12       4069.97       4281.71        92.91 o                         
   4   2  12       1118.85       1122.83        42.83 o                         
   6   2  12        432.89        498.30        43.09 o                         
   8   2  12       7032.84       7436.94       341.99 o                         
  10   2  12       3853.87       3830.64       140.37 o                         
  12   2  12         81.16        101.17        46.85 o                         
  14   2  12         14.16         31.76        27.52 o                         
 -21   3  12         94.15         58.65        41.14 o                         
 -19   3  12        291.71        245.62        39.39 o                         
 -17   3  12          8.87         63.20        84.21 o                         
 -15   3  12        101.21        189.27        44.41 o                         
 -13   3  12        366.14        284.30        67.01 o                         
 -11   3  12       1709.48       1446.66        48.55 o                         
  -9   3  12        177.88        171.65        44.03 o                         
  -7   3  12       2986.54       3010.29        84.57 o                         
  -5   3  12        455.86        557.20        46.42 o                         
  -3   3  12       2844.14       2948.44        71.73 o                         
  -1   3  12         10.96        -20.23        40.79 o                         
   1   3  12       2530.73       2554.43        48.89 o                         
   3   3  12        101.22        106.14        34.98 o                         
   5   3  12        229.39        276.76        42.89 o                         
   7   3  12         62.85         40.70        41.21 o                         
   9   3  12        138.06        158.99        39.30 o                         
  11   3  12        188.21        196.44        48.14 o                         
  13   3  12       1821.33       1868.93        68.06 o                         
 -20   4  12        226.26        261.19        34.41 o                         
 -18   4  12        411.70        383.26        52.16 o                         
 -16   4  12        726.30        764.39        55.02 o                         
 -14   4  12       1642.75       1652.82        61.29 o                         
 -12   4  12        274.67        223.36        45.60 o                         
 -10   4  12        277.12        293.22        52.56 o                         
  -8   4  12       5267.06       5348.53       102.60 o                         
  -6   4  12       4457.65       4630.66        83.75 o                         
  -4   4  12       9940.18      10143.25       112.25 o                         
  -2   4  12       1031.12       1085.49        44.09 o                         
   0   4  12        610.33        584.03        49.41 o                         
   2   4  12       3852.33       4049.79        71.00 o                         
   4   4  12       6250.47       6656.86       131.92 o                         
   6   4  12       1672.09       1771.15        58.20 o                         
   8   4  12        168.34        161.48        43.40 o                         
  10   4  12        441.98        407.98        40.14 o                         
  12   4  12        442.74        409.43        34.70 o                         
  14   4  12        163.32        220.02        36.30 o                         
 -21   5  12        199.99        103.24        75.78 o                         
 -19   5  12       1679.45       1684.88        59.24 o                         
 -17   5  12       2345.48       2385.05        72.42 o                         
 -15   5  12        176.99        256.62        58.42 o                         
 -13   5  12        589.59        701.17       119.47 o                         
 -11   5  12         18.71         55.83        58.42 o                         
  -9   5  12        592.41        585.67        64.94 o                         
  -7   5  12       1300.79       1388.97        51.86 o                         
  -5   5  12        607.51        618.76        52.09 o                         
  -3   5  12       1439.80       1557.95        76.14 o                         
  -1   5  12         16.47         27.03        49.03 o                         
   1   5  12       2188.13       2393.44        72.96 o                         
   3   5  12        299.24        338.53        43.45 o                         
   5   5  12       1907.31       2264.07        86.71 o                         
   7   5  12          3.84         38.13        39.24 o                         
   9   5  12       2101.36       2181.47       104.54 o                         
  11   5  12        481.09        558.05        53.60 o                         
  13   5  12        193.76        210.04        46.45 o                         
 -20   6  12       3662.95       3234.67        94.79 o                         
 -18   6  12       4653.26       4531.68        96.48 o                         
 -16   6  12       1151.10       1086.85        55.57 o                         
 -14   6  12       1779.34       1891.57        59.37 o                         
 -12   6  12        180.94        195.31        46.69 o                         
 -10   6  12       1876.28       1699.35        52.87 o                         
  -8   6  12        204.72        301.25        49.61 o                         
  -6   6  12        335.00        375.56        51.29 o                         
  -4   6  12       5508.71       5366.58        79.66 o                         
  -2   6  12      19105.81      18398.35       217.38 o                         
   0   6  12        201.34        231.57        49.90 o                         
   2   6  12        942.27        999.39        62.44 o                         
   4   6  12        435.74        482.27        41.28 o                         
   6   6  12       1972.40       2243.69        86.90 o                         
   8   6  12        574.83        658.78        51.89 o                         
  10   6  12        956.91       1101.43        56.10 o                         
  12   6  12        286.23        320.52        97.80 o                         
 -19   7  12         56.76         51.59        28.97 o                         
 -17   7  12       2110.98       1912.76        57.30 o                         
 -15   7  12          3.15         64.39        38.14 o                         
 -13   7  12        457.43        457.06        45.93 o                         
 -11   7  12         64.05         57.75        40.71 o                         
  -9   7  12          6.42         14.75        45.45 o                         
  -7   7  12       1338.76       1381.34        58.26 o                         
  -5   7  12        210.36        190.88        51.00 o                         
  -3   7  12         20.94          1.45        41.11 o                         
  -1   7  12        135.57        161.40        44.25 o                         
   1   7  12        469.37        475.45        43.53 o                         
   3   7  12         44.61        -28.85        41.87 o                         
   5   7  12        474.21        533.21        64.57 o                         
   7   7  12       2137.44       2316.21        59.65 o                         
   9   7  12        518.10        511.71        58.16 o                         
  11   7  12         67.15        106.22        68.66 o                         
  13   7  12       1502.52        993.58        55.70 o                         
 -18   8  12       2593.20       2408.15        53.90 o                         
 -16   8  12       2692.28       2519.30        85.77 o                         
 -14   8  12       1078.25       1139.05        48.65 o                         
 -12   8  12       2699.57       2635.05        58.26 o                         
 -10   8  12      11375.42      10667.80       298.97 o                         
  -8   8  12       4632.18       4339.46       100.68 o                         
  -6   8  12       6881.74       6972.62       113.82 o                         
  -4   8  12       5650.45       5805.64       127.63 o                         
  -2   8  12      12922.14      12232.48       236.68 o                         
   0   8  12       1860.51       1955.81        77.60 o                         
   2   8  12       3481.44       3724.18        99.13 o                         
   4   8  12       6737.31       6993.93       244.83 o                         
   6   8  12       7819.58       8076.89       277.22 o                         
   8   8  12       1087.39       1080.37        89.38 o                         
  10   8  12        702.07        651.35        69.95 o                         
  12   8  12       3087.58       2036.39        81.61 o                         
 -17   9  12       1975.08       1681.10        66.79 o                         
 -15   9  12          1.68         39.86        40.29 o                         
 -13   9  12         22.67         74.32        58.10 o                         
 -11   9  12        757.76        740.93        45.50 o                         
  -9   9  12        702.17        696.06        42.78 o                         
  -7   9  12        161.40        105.67        42.43 o                         
  -5   9  12         23.95         21.62        40.84 o                         
  -3   9  12        376.70        436.01        46.15 o                         
  -1   9  12         32.99         28.54        52.19 o                         
   1   9  12        199.07        165.93        44.36 o                         
   3   9  12        323.26        390.37        54.56 o                         
   5   9  12        413.15        483.73        58.03 o                         
   7   9  12        872.24        924.47        82.91 o                         
   9   9  12         65.91        127.86        45.93 o                         
  11   9  12        234.44        227.99        81.61 o                         
 -16  10  12       1851.06       1615.38        82.91 o                         
 -14  10  12       2805.56       2714.30        85.70 o                         
 -12  10  12       4923.15       5098.56        97.56 o                         
 -10  10  12       2081.37       2220.09        72.24 o                         
  -8  10  12        701.16        641.64        49.44 o                         
  -6  10  12        384.42        413.02        40.24 o                         
  -4  10  12       2823.67       2838.65        64.32 o                         
  -2  10  12       1022.12       1079.95        57.78 o                         
   0  10  12        175.05        209.33        49.18 o                         
   2  10  12        275.01        295.92        42.56 o                         
   4  10  12        863.06        927.07        45.01 o                         
   6  10  12       1697.34       1680.13        84.51 o                         
   8  10  12       2265.23       2115.08        57.51 o                         
  10  10  12        341.29        441.74        79.02 o                         
 -13  11  12         58.68         85.50        61.37 o                         
 -11  11  12         20.11         32.06        46.82 o                         
  -9  11  12        359.68        335.51        41.35 o                         
  -7  11  12         50.40         70.41        37.04 o                         
  -5  11  12        124.65         79.25        41.70 o                         
  -3  11  12        472.22        492.35        38.67 o                         
  -1  11  12         85.15         79.42        37.58 o                         
   1  11  12         20.84        -45.46        45.46 o                         
   3  11  12        317.43        563.42        91.33 o                         
   5  11  12       3303.82       3392.13        77.69 o                         
   7  11  12        289.71        255.37        31.20 o                         
 -12  12  12        363.39        300.79        53.11 o                         
 -10  12  12        365.09        302.72        57.51 o                         
  -8  12  12        145.56        170.73        41.98 o                         
  -6  12  12        400.28        327.38        42.57 o                         
  -4  12  12       9023.58       8873.86       171.96 o                         
  -2  12  12      15169.37      14803.72       241.10 o                         
   0  12  12       3807.65       3592.56        75.54 o                         
   2  12  12        420.71        384.49        34.44 o                         
   4  12  12        602.62        494.17        42.59 o                         
   6  12  12         85.55         67.17        58.29 o                         
 -11  13  12        543.16        365.31        41.45 o                         
  -7  13  12          4.23         38.86        51.82 o                         
  -5  13  12       1812.31       1804.51        81.61 o                         
  -3  13  12        783.33        747.90        44.69 o                         
  -1  13  12        610.70        658.00        37.77 o                         
   1  13  12        533.85        441.74        39.39 o                         
   3  13  12         93.27         88.09        49.23 o                         
  -6  14  12       2456.07       2041.52       318.67 o                         
  -4  14  12        393.09        273.33        47.93 o                         
  -2  14  12       1680.65       1418.48        67.36 o                         
   0  14  12        576.34        413.24        46.63 o                         
 -19   1  13        333.43        387.05        33.56 o                         
 -17   1  13         63.26         33.04        36.87 o                         
 -15   1  13         28.79         12.73        42.41 o                         
 -13   1  13        375.87        514.38        44.00 o                         
 -11   1  13        751.81        887.10        46.48 o                         
  -9   1  13        332.70        325.07        49.52 o                         
  -7   1  13         58.04         89.91        50.80 o                         
  -5   1  13       1797.58       2106.60        60.68 o                         
  -3   1  13      16298.40      17303.11       199.90 o                         
  -1   1  13       7639.40       7882.13       109.09 o                         
   1   1  13       3446.48       3588.94        77.66 o                         
   3   1  13       5529.74       6129.49        95.63 o                         
   5   1  13       1827.29       2217.57        63.59 o                         
   7   1  13       1162.54       1260.35        74.98 o                         
   9   1  13       1190.85       1226.58        91.43 o                         
  11   1  13        488.22        442.95        46.35 o                         
  13   1  13       4088.75       3440.59       398.34 o                         
 -20   2  13        270.75        251.10        37.58 o                         
 -18   2  13        111.11         38.87        41.24 o                         
 -16   2  13          0.75        -41.76        41.76 o                         
 -14   2  13        495.17        569.28        52.42 o                         
 -12   2  13        188.97        284.43        54.17 o                         
 -10   2  13        173.88        105.53        36.82 o                         
  -8   2  13        319.76        244.34        54.07 o                         
  -6   2  13        223.73        176.73        47.25 o                         
  -4   2  13          7.79         32.72        44.69 o                         
  -2   2  13        550.80        501.60        74.44 o                         
   0   2  13         93.13        116.62        65.76 o                         
   2   2  13        439.67        448.70        43.86 o                         
   4   2  13        224.67        310.13        49.03 o                         
   6   2  13        618.09        727.04        42.02 o                         
   8   2  13          2.29         23.70        47.79 o                         
  10   2  13        412.38        585.16        37.08 o                         
  12   2  13          6.51         17.29        31.41 o                         
 -19   3  13          0.83         -0.55        39.30 o                         
 -17   3  13         22.80         91.69        46.03 o                         
 -15   3  13        120.02         92.49        45.78 o                         
 -13   3  13       1558.45       1487.58        91.93 o                         
 -11   3  13        203.58        302.13        41.06 o                         
  -9   3  13        334.63        437.26        53.66 o                         
  -7   3  13         67.28         65.72        54.37 o                         
  -5   3  13       3183.19       3374.79        71.97 o                         
  -3   3  13       2981.89       3140.78        66.35 o                         
  -1   3  13        369.90        374.14        59.40 o                         
   1   3  13       1015.16       1164.65        48.82 o                         
   3   3  13       1362.68       1483.42        47.28 o                         
   5   3  13       3266.59       3490.40        72.72 o                         
   7   3  13        312.06        337.77        39.18 o                         
   9   3  13        910.76        857.87        47.27 o                         
  11   3  13       1216.66       1193.63        48.86 o                         
 -20   4  13       1471.91       1111.46        69.95 o                         
 -18   4  13         68.72         78.71        41.76 o                         
 -16   4  13        343.58        488.68        44.83 o                         
 -14   4  13       1755.87       1599.15        70.88 o                         
 -12   4  13       2184.38       2134.45        96.24 o                         
 -10   4  13         84.38         64.79        44.06 o                         
  -8   4  13        566.16        678.89        50.48 o                         
  -6   4  13        725.62        743.10        53.29 o                         
  -4   4  13       1647.08       1761.91        58.69 o                         
  -2   4  13       1342.75       1417.14        65.64 o                         
   0   4  13        316.07        387.42        48.95 o                         
   2   4  13        217.53        265.73        47.95 o                         
   4   4  13        111.53        121.87        52.32 o                         
   6   4  13        630.60        723.70        51.83 o                         
   8   4  13         95.30         84.48        45.64 o                         
  10   4  13        224.60        281.06        40.29 o                         
 -19   5  13         48.01        121.57        39.48 o                         
 -17   5  13        282.36        381.31        51.64 o                         
 -15   5  13       1110.82       1199.28        92.62 o                         
 -13   5  13        289.76        352.88        69.71 o                         
 -11   5  13       1309.14       1193.19        48.69 o                         
  -9   5  13        173.09        109.57        39.95 o                         
  -7   5  13        147.03        195.34        55.27 o                         
  -5   5  13       2556.36       2540.78        70.68 o                         
  -3   5  13       5040.27       5330.83       123.43 o                         
  -1   5  13       1991.99       2379.27        83.57 o                         
   1   5  13       1487.94       1648.52        54.42 o                         
   3   5  13       3339.01       3683.59        80.50 o                         
   5   5  13        331.51        434.20        50.44 o                         
   7   5  13        130.77        161.45        41.10 o                         
   9   5  13        799.15        895.81        53.11 o                         
  11   5  13        264.29        155.45        88.09 o                         
 -18   6  13          0.58         70.02        29.68 o                         
 -16   6  13       1076.08       1206.44        48.73 o                         
 -14   6  13        627.89        655.47        47.74 o                         
 -12   6  13       2875.58       2889.89        82.91 o                         
 -10   6  13         95.58        146.86        35.72 o                         
  -8   6  13        118.89         78.51        62.08 o                         
  -6   6  13        799.44        813.61        54.42 o                         
  -4   6  13        101.90        228.72        63.93 o                         
  -2   6  13       1929.46       2111.78        65.41 o                         
   0   6  13        236.47        247.64        48.80 o                         
   2   6  13         56.14          2.78        47.41 o                         
   4   6  13          5.33         17.85        49.96 o                         
   6   6  13          6.13          6.98        44.87 o                         
   8   6  13         12.74         56.69        50.28 o                         
  10   6  13          0.08          6.67        49.62 o                         
 -17   7  13       1112.12       1147.75        60.75 o                         
 -15   7  13       2033.75       2172.25        55.23 o                         
 -13   7  13         18.13         35.41        48.12 o                         
 -11   7  13        198.49        164.62        49.19 o                         
  -9   7  13        551.74        693.33        56.77 o                         
  -7   7  13       1622.94       1579.03        44.77 o                         
  -5   7  13       1417.30       1451.21        45.53 o                         
  -3   7  13       4148.48       4109.75       111.71 o                         
  -1   7  13       9549.05      10047.65       167.57 o                         
   1   7  13       6174.99       6940.74       162.11 o                         
   3   7  13       3269.67       3450.36       211.15 o                         
   5   7  13        169.26        286.87        86.79 o                         
   7   7  13       5439.14       5245.38       131.44 o                         
 -16   8  13         37.44         50.15        33.53 o                         
 -14   8  13       1182.09        953.77        75.03 o                         
 -12   8  13        494.48        563.05        59.03 o                         
 -10   8  13         31.83         24.87        43.57 o                         
  -8   8  13          1.86         15.00        43.61 o                         
  -6   8  13          2.31         -7.50        33.54 o                         
  -4   8  13        693.37        628.26        53.49 o                         
  -2   8  13        718.86        666.36        48.28 o                         
   0   8  13        667.95        654.58        66.68 o                         
   2   8  13        327.53        417.12       132.13 o                         
   4   8  13         49.72         74.90        62.99 o                         
   6   8  13         26.40        -24.61        69.95 o                         
 -15   9  13        189.30        291.11        38.30 o                         
 -13   9  13         12.27         13.67        38.40 o                         
 -11   9  13        174.95        134.31        38.97 o                         
  -9   9  13        668.86        786.32        52.91 o                         
  -7   9  13       2192.15       2292.09        98.63 o                         
  -5   9  13        519.81        571.07        48.26 o                         
  -3   9  13        961.16       1055.76        71.17 o                         
  -1   9  13       3930.40       4535.11       204.68 o                         
   1   9  13       5124.34       5399.74       546.02 o                         
   3   9  13        423.46        453.98        59.81 o                         
   5   9  13        207.36        257.35        35.93 o                         
   7   9  13       2838.38       2450.99        74.33 o                         
 -12  10  13        637.04        624.55        40.19 o                         
 -10  10  13         65.00         68.20        42.89 o                         
  -8  10  13          3.36         56.30        44.72 o                         
  -6  10  13         29.79         35.99        45.92 o                         
  -4  10  13         57.95         13.21        47.83 o                         
  -2  10  13        110.60         29.01        44.34 o                         
   0  10  13        326.04        362.37        43.69 o                         
   2  10  13        808.23        782.10        69.39 o                         
   4  10  13        168.94        124.82        39.41 o                         
   6  10  13        137.83        147.68        36.61 o                         
 -11  11  13        169.09        251.29        45.22 o                         
  -9  11  13        296.99        362.49        54.60 o                         
  -7  11  13        369.31        369.25        38.96 o                         
  -5  11  13        458.50        544.32        67.11 o                         
  -3  11  13       3172.94       2787.74        80.97 o                         
  -1  11  13       2628.99       2567.70       117.98 o                         
   1  11  13       3136.26       3147.35       160.43 o                         
   3  11  13       1025.21        861.13        63.57 o                         
   5  11  13        139.49         93.27        79.02 o                         
 -10  12  13        349.56        227.99        40.16 o                         
  -6  12  13        909.12        832.95        55.70 o                         
  -4  12  13         27.84        117.30        34.94 o                         
  -2  12  13        229.41        209.58        38.73 o                         
   0  12  13        712.15        760.96        48.58 o                         
   2  12  13        179.83        266.85        46.63 o                         
 -16   0  14         85.42        105.00        47.78 o                         
 -14   0  14        166.03        158.85        69.72 o                         
 -12   0  14       1556.67       1810.38        74.87 o                         
 -10   0  14       4285.94       4094.10       127.17 o                         
  -8   0  14         15.47        -38.48        66.44 o                         
  -6   0  14       3803.64       3428.29       165.81 o                         
  -4   0  14        465.94        443.46       131.48 o                         
  -2   0  14         74.52         94.19       120.47 o                         
   0   0  14       1969.97       2034.78        71.22 o                         
   2   0  14       5345.69       5255.31       153.93 o                         
   4   0  14         42.01         -4.09        49.89 o                         
   6   0  14       2313.49       2514.86       124.47 o                         
   8   0  14        627.59        699.82        43.49 o                         
  10   0  14       1713.17       1664.99       192.37 o                         
 -17   1  14         16.43         72.16        31.61 o                         
 -15   1  14        594.76        503.36        39.71 o                         
 -13   1  14        915.77        787.66        44.72 o                         
 -11   1  14         64.74        107.57        35.91 o                         
  -9   1  14         96.97         97.74        32.57 o                         
  -7   1  14        354.09        340.56        46.37 o                         
  -5   1  14        613.94        482.57        46.34 o                         
  -3   1  14          0.55        -52.02        57.81 o                         
  -1   1  14        192.12        194.47        60.73 o                         
   1   1  14        213.78        200.17        51.25 o                         
   3   1  14        981.62        970.81        57.24 o                         
   5   1  14        149.05        150.91        49.03 o                         
   7   1  14       2088.69       1963.77        79.40 o                         
   9   1  14         24.86        -12.27        37.37 o                         
  11   1  14        132.92        193.02        57.00 o                         
 -18   2  14        969.65        843.78        52.35 o                         
 -16   2  14        276.88        252.05        39.84 o                         
 -14   2  14       1991.69       1803.58       162.11 o                         
 -12   2  14       2041.27       2318.04        59.50 o                         
 -10   2  14        350.82        376.90        41.99 o                         
  -8   2  14        438.77        439.67        44.13 o                         
  -6   2  14         53.68         43.84        47.55 o                         
  -4   2  14        909.21        749.59        56.84 o                         
  -2   2  14        621.09        582.48        63.70 o                         
   0   2  14         34.84         46.03        45.74 o                         
   2   2  14        122.49         87.60        44.32 o                         
   4   2  14        164.09        146.34        45.34 o                         
   6   2  14         48.92         43.97        38.54 o                         
   8   2  14       1173.38       1229.63        42.32 o                         
  10   2  14       4270.05       4408.51       198.85 o                         
 -17   3  14        355.23        366.66        33.89 o                         
 -15   3  14         54.30         60.48        47.64 o                         
 -13   3  14        354.57        363.93        43.84 o                         
 -11   3  14        132.92        157.58        39.97 o                         
  -9   3  14         76.33         51.70        38.22 o                         
  -7   3  14        747.05        840.72        53.62 o                         
  -5   3  14        326.72        359.01        55.67 o                         
  -3   3  14        333.21        451.01        62.26 o                         
  -1   3  14         11.04         59.61        46.27 o                         
   1   3  14        452.06        530.51        45.97 o                         
   3   3  14         78.72        163.96        64.88 o                         
   5   3  14         90.99        128.94        43.94 o                         
   7   3  14          4.05         20.95        42.86 o                         
   9   3  14        854.05        796.92        53.99 o                         
 -18   4  14         94.16         46.52        50.41 o                         
 -16   4  14        473.41        564.41        34.89 o                         
 -14   4  14        356.75        428.86        42.19 o                         
 -12   4  14        114.14        185.28        43.00 o                         
 -10   4  14        619.41        615.57        62.70 o                         
  -8   4  14        955.04        840.59        42.87 o                         
  -6   4  14        119.54        190.24        47.23 o                         
  -4   4  14        581.37        685.32        57.14 o                         
  -2   4  14        680.52        662.24        53.07 o                         
   0   4  14        841.99        933.72        47.36 o                         
   2   4  14        227.09        262.37        57.59 o                         
   4   4  14         41.51         35.27        44.16 o                         
   6   4  14        462.39        574.21        42.33 o                         
   8   4  14        132.95        179.01        35.23 o                         
 -17   5  14        564.43        562.04        46.20 o                         
 -15   5  14          1.48         77.81        51.58 o                         
 -13   5  14          2.64         93.45        41.60 o                         
 -11   5  14        689.14        601.48        65.25 o                         
  -9   5  14        912.54        898.44        46.21 o                         
  -7   5  14         66.09         -6.10        37.43 o                         
  -5   5  14        434.81        481.66        54.69 o                         
  -3   5  14        969.92        780.68        52.94 o                         
  -1   5  14         76.32         92.67        44.14 o                         
   1   5  14       1934.09       2200.63        55.40 o                         
   3   5  14          4.93         -6.30        43.85 o                         
   5   5  14        263.18        220.57        41.68 o                         
   7   5  14        255.37        202.63        42.91 o                         
   9   5  14        691.19        614.03        54.41 o                         
 -16   6  14         56.39        221.67        58.51 o                         
 -14   6  14        671.17        743.06        81.95 o                         
 -12   6  14        473.16        382.79        43.10 o                         
 -10   6  14         75.48         54.01        44.78 o                         
  -8   6  14         58.01         -0.13        46.61 o                         
  -6   6  14        300.71        266.71        50.86 o                         
  -4   6  14        191.70        324.35        46.43 o                         
  -2   6  14       1603.86       1744.92        75.16 o                         
   0   6  14        437.04        393.90        53.13 o                         
   2   6  14         59.48        113.05        51.42 o                         
   4   6  14        166.48        189.95        48.74 o                         
   6   6  14        183.49        174.39        54.31 o                         
   8   6  14        519.41        485.40        46.46 o                         
 -15   7  14        561.90        425.04        51.26 o                         
 -13   7  14        439.44        475.11        42.93 o                         
 -11   7  14        118.84        166.72        42.41 o                         
  -9   7  14        133.37         92.42        40.32 o                         
  -7   7  14       1150.54       1261.41        60.92 o                         
  -5   7  14        254.47        310.88        33.77 o                         
  -3   7  14        564.68        496.80        54.47 o                         
  -1   7  14          0.07        102.80        86.79 o                         
   1   7  14       3716.60       3062.59       392.51 o                         
   3   7  14        387.23        318.51        46.85 o                         
   5   7  14        178.72        164.72        95.86 o                         
   7   7  14         46.85         24.00        42.30 o                         
 -14   8  14       2689.52       2490.48       121.77 o                         
 -12   8  14         82.17        102.16        44.83 o                         
 -10   8  14        384.24        360.15        58.62 o                         
  -8   8  14        939.52        944.88        54.22 o                         
  -6   8  14        506.41        498.69        49.62 o                         
  -4   8  14       1329.62       1367.65        65.85 o                         
  -2   8  14       3586.92       3650.33        93.42 o                         
   0   8  14       2089.51       2031.37        84.92 o                         
   2   8  14         24.82         47.66        58.29 o                         
   4   8  14        283.84        169.03        40.38 o                         
 -11   9  14        213.55        295.28        46.61 o                         
  -9   9  14         38.67         68.74        55.54 o                         
  -7   9  14        651.46        654.91        52.52 o                         
  -5   9  14         32.64        -17.59        35.55 o                         
  -3   9  14        120.96        171.78        42.93 o                         
  -1   9  14       1543.90       1256.71       259.08 o                         
   1   9  14         35.27         23.32       103.63 o                         
   3   9  14        176.29        209.86        97.16 o                         
   5   9  14         14.91         -7.77        80.32 o                         
 -10  10  14         17.21         39.24        68.01 o                         
  -8  10  14        122.57        239.10        51.00 o                         
  -6  10  14        405.99        492.23        54.09 o                         
  -4  10  14        482.57        535.36        45.72 o                         
  -2  10  14       1012.80       1093.10       186.54 o                         
   0  10  14         27.45          0.67        37.61 o                         
   2  10  14         87.14        115.14        31.76 o                         
  -3  11  14         21.62         71.49        66.71 o                         
  -1  11  14        989.84        854.97        58.29 o                         
 -15   1  15       4203.17       3501.93       329.68 o                         
 -13   1  15       4168.67       3935.73       133.89 o                         
 -11   1  15        188.25        182.57        31.72 o                         
  -9   1  15        618.71        654.32        38.51 o                         
  -7   1  15       2257.79       2578.17        65.46 o                         
  -5   1  15       1538.93       1461.99        94.79 o                         
  -3   1  15       1225.65       1121.39        80.96 o                         
  -1   1  15         97.77        123.38        45.89 o                         
   1   1  15       1171.68       1435.36        75.54 o                         
   3   1  15       1237.67       1303.22       162.57 o                         
   5   1  15         28.80         55.70        76.43 o                         
   7   1  15        112.23        142.50        67.36 o                         
 -16   2  15          1.40        -54.41        54.41 o                         
 -14   2  15        143.45        199.07        41.44 o                         
 -12   2  15        169.67        178.22        29.95 o                         
 -10   2  15         66.99         80.39        37.10 o                         
  -8   2  15         11.94         -6.05        33.13 o                         
  -6   2  15        406.57        359.35        36.89 o                         
  -4   2  15       1149.94       1023.65        59.88 o                         
  -2   2  15        375.87        403.76        56.39 o                         
   0   2  15         54.57         27.02        37.77 o                         
   2   2  15          1.82        -28.24        43.24 o                         
   4   2  15        560.58        469.62        49.17 o                         
   6   2  15        110.10        201.42        49.44 o                         
 -15   3  15       1430.54       1273.72        85.50 o                         
 -13   3  15       6751.17       6250.49       162.04 o                         
 -11   3  15        191.03        153.55        33.82 o                         
  -9   3  15        283.91        317.64        39.63 o                         
  -7   3  15        514.87        509.65        42.98 o                         
  -5   3  15        409.67        461.67        56.24 o                         
  -3   3  15         93.24         54.29        41.35 o                         
  -1   3  15        232.93        289.43        40.44 o                         
   1   3  15        480.32        662.26        65.07 o                         
   3   3  15        113.71        143.76        42.11 o                         
   5   3  15          6.91         25.02        37.53 o                         
 -14   4  15       1222.95       1270.77        39.58 o                         
 -12   4  15         10.04         84.03        34.24 o                         
 -10   4  15        922.73       1056.99        51.35 o                         
  -8   4  15          1.03        -15.35        38.58 o                         
  -6   4  15         50.14         38.56        38.17 o                         
  -4   4  15        205.08        262.15        40.97 o                         
  -2   4  15        199.95        294.71        50.59 o                         
   0   4  15        459.39        550.49        44.69 o                         
   2   4  15       1200.11       1292.02        70.12 o                         
   4   4  15        296.45        253.29        35.78 o                         
   6   4  15       2018.98       1855.03        79.02 o                         
 -13   5  15        727.71        785.12        46.99 o                         
 -11   5  15        158.97        201.01        40.95 o                         
  -9   5  15        170.09        159.72        48.58 o                         
  -7   5  15         76.75         50.36        38.21 o                         
  -5   5  15        100.96        107.95        31.96 o                         
  -3   5  15       2323.38       2386.50        70.44 o                         
  -1   5  15        703.66        749.36        40.01 o                         
   1   5  15         60.56         89.59        45.59 o                         
   3   5  15          9.96         -8.59        55.15 o                         
   5   5  15        200.39         72.54        51.82 o                         
 -12   6  15        629.33        665.53        39.10 o                         
 -10   6  15        202.48        262.23        49.55 o                         
  -8   6  15         83.85         60.45        63.57 o                         
  -6   6  15        764.43        837.48        51.98 o                         
  -4   6  15        114.07         68.72        39.63 o                         
  -2   6  15        912.50       1014.75        41.38 o                         
   0   6  15        516.58        532.75        38.70 o                         
   2   6  15       2374.84       2428.04       117.88 o                         
   4   6  15         61.84         46.39        58.29 o                         
 -11   7  15       4050.83       3471.84       470.23 o                         
  -9   7  15       1547.46       1070.01        81.61 o                         
  -7   7  15        635.20        468.52        51.26 o                         
  -5   7  15         51.12         51.97        40.28 o                         
  -3   7  15       2509.55       2524.69       132.13 o                         
  -1   7  15       2141.14       2303.06       189.13 o                         
   1   7  15         33.01         52.82        46.99 o                         
   3   7  15         43.43         -8.29        45.12 o                         
 -10   8  15          6.32         14.25        84.20 o                         
  -8   8  15        161.32        246.03        67.36 o                         
  -6   8  15        543.90        526.02        49.44 o                         
  -4   8  15        292.20        322.98        49.67 o                         
  -2   8  15         10.00         25.58        47.93 o                         
   0   8  15          2.76        117.88        57.00 o                         
   2   8  15        184.23        211.15        49.23 o                         
  -7   9  15        412.68        538.89        81.61 o                         
  -5   9  15         77.57        170.12        45.49 o                         
  -3   9  15        322.42        432.90        69.30 o                         
  -1   9  15       1280.98       1281.69       144.44 o                         
 -12   0  16        717.83        746.99       143.14 o                         
 -10   0  16       1426.65       1115.35        77.72 o                         
  -8   0  16       1535.46       1371.03       297.30 o                         
  -6   0  16        966.15       1096.50        47.42 o                         
  -4   0  16      22795.22      25963.64       614.70 o                         
  -2   0  16      31954.80      35542.85       808.36 o                         
   0   0  16       4238.24       4502.85       165.81 o                         
   2   0  16        606.29        668.43        72.54 o                         
   4   0  16       1095.37       1149.03        69.95 o                         
 -11   1  16        258.40        314.39        46.47 o                         
  -9   1  16         11.42         15.02        41.67 o                         
  -7   1  16        154.76        166.29        34.73 o                         
  -5   1  16       1380.78       1279.33        85.54 o                         
  -3   1  16        220.42        198.99        47.68 o                         
  -1   1  16        599.64        665.01        53.90 o                         
   1   1  16        190.01        229.29        72.54 o                         
   3   1  16        192.32        279.81        64.77 o                         
 -12   2  16       4951.63       3655.65       134.72 o                         
 -10   2  16        685.89        640.80        40.59 o                         
  -8   2  16       1690.73       1131.24       109.46 o                         
  -6   2  16        132.41        145.61        31.59 o                         
  -4   2  16        157.68        182.11        32.24 o                         
  -2   2  16        184.58        198.38        42.71 o                         
   0   2  16        200.46        339.54        51.27 o                         
   2   2  16         78.10         56.38        45.77 o                         
 -11   3  16         17.88        108.49        53.97 o                         
  -9   3  16        172.39        142.82        46.46 o                         
  -7   3  16         11.13         60.39        31.50 o                         
  -5   3  16        649.58        672.75        52.53 o                         
  -3   3  16         16.16        115.91        30.66 o                         
  -1   3  16        473.32        590.00        78.37 o                         
   1   3  16          0.04          7.66        45.77 o                         
 -10   4  16        242.38        321.26        73.84 o                         
  -8   4  16       1502.53       1675.86        45.72 o                         
  -6   4  16       1684.80       1825.82        50.63 o                         
  -4   4  16       2504.04       2912.25        72.82 o                         
  -2   4  16       1002.13       1152.86        96.64 o                         
   0   4  16        448.60        551.35       172.29 o                         
   2   4  16        831.91        936.58        73.84 o                         
  -9   5  16         96.80        110.01        51.82 o                         
  -7   5  16         11.71        101.89        52.17 o                         
  -5   5  16        178.51        203.81        36.83 o                         
  -3   5  16          8.39         27.74        42.30 o                         
  -1   5  16         71.24         42.75        64.77 o                         
  -6   6  16        695.34        872.72        64.12 o                         
  -4   6  16       2005.73       1975.50       104.93 o                         
  -2   6  16       4468.87       4536.53       161.93 o                         
                                                                                
